# Supplementary material for: Activin and BMP Signalling in Human Testicular Cancer Cell Lines, and a Role for the Nucleocytoplasmic Transport Protein Importin-5 in Their Crosstalk
Source: Cells. 2023 Mar 24;12(7):1000. doi: 10.3390/cells12071000 (PMC10093041; doi:10.3390/cells12071000)
Supplement: Supplementary file 1 [file cells-12-01000-s001.zip]

Archive with 3 entries (3 files):
- supplementary figures/Table S1.xlsx
- supplementary figures/Table S2.xlsx
- supplementary figures/Table S3.xlsx
