# Supplementary material for: Activin and BMP Signalling in Human Testicular Cancer Cell Lines, and a Role for the Nucleocytoplasmic Transport Protein Importin-5 in Their Crosstalk
Source: Cells. 2023 Mar 24;12(7):1000. doi: 10.3390/cells12071000 (PMC10093041; doi:10.3390/cells12071000)
Supplement: Supplementary file 1 [file cells-12-01000-s001.zip › supplementary figures/Table S1.xlsx]

## Sheet: summary
	DAVID functional analysis of activin A up-regulated genes in TCam-2 & NT2/D1 cells (Black: only NT2; blue: only TCam-2; green: both TCam-2 and NT2/D1)
	Category	Term	Genes	Fold Enrichment	Bonferroni	Benjamini	FDR
	KEGG_PATHWAY	Signaling pathways regulating pluripotency of stem cells	BMPR2, ONECUT1, WNT8A, FZD10, PIK3R1, IGF1R, MYC, AKT3, HESX1, SKIL, WNT3, WNT10A, ZFHX3, SMAD3, FZD5, FZD4, ESRRB, WNT9B, SMAD9, WNT9A, ISL1, TBX3, ID1, NANOG, IL6ST, FGFR3, NODAL	5.69384	1.16356e-10	1.15764e-10	1.02179e-10
	KEGG_PATHWAY	Pathways in cancer	CSF1R, PDGFB, WNT8A, CXCR4, LPAR3, FZD10, PIK3R1, FGF1, GLI1, ETS1, RASGRP1, IGF1R, FGF8, CCND1, MYC, CASP3, AKT3, WNT3, RUNX1T1, CDKN2B, WNT10A, TGFB1, SMAD3, FZD5, FZD4, ITGA3, MMP2, ITGA2, WNT9B, FOS, WNT9A, MMP9, RUNX1, FGF16, IL6, TRAF4, CCNE2, LPAR6, FGF19, RARA, PPARG, FGFR3	3.15519	8.81809e-09	4.38666e-09	3.8719e-09
	KEGG_PATHWAY	Proteoglycans in cancer	ITGB5, PXN, WNT8A, FZD10, PIK3R1, THBS1, IGF1R, CCND1, MYC, CASP3, AKT3, WNT3, WNT10A, TGFB1, FZD5, FZD4, CAV2, MMP2, ITGA2, CAV1, WNT9B, WNT9A, MMP9, TIAM1, NANOG, TLR4	3.83807	2.12752e-06	7.05574e-07	6.22777e-07
	KEGG_PATHWAY	TGF-beta signaling pathway	CDKN2B, LEFTY1, TGFB1, BMPR2, SMAD3, SMAD9, SMAD6, THBS1, SMAD7, BAMBI, MYC, ID1, PITX2, LEFTY2, NBL1, NODAL	5.62354	1.94334e-05	4.83373e-06	4.26651e-06
	KEGG_PATHWAY	Hippo signaling pathway	WWTR1, WNT10A, TGFB1, BMPR2, SMAD3, FZD5, FZD4, SERPINE1, WNT8A, WNT9B, FZD10, WNT9A, FGF1, FRMD6, DLG2, CCND1, MYC, ID1, TEAD1, WNT3	3.91041	0.000122334	2.43441e-05	2.14874e-05
	KEGG_PATHWAY	Ras signaling pathway	CSF1R, KSR1, ANGPT1, RASGRF2, RASGRF1, PDGFB, PIK3R1, FOXO4, FGF1, ETS1, RASGRP1, ETS2, IGF1R, TIAM1, ZAP70, FGF16, FGF8, RASA3, FGF19, AKT3, RIN1, RGL1, FGFR3, EPHA2	3.13525	0.000361838	6.0011e-05	5.29689e-05
	REACTOME_PATHWAY	Pre-NOTCH Transcription and Translation	KAT2B, NOTCH3, NOTCH1, CCND1, MAML2, AGO4, NOTCH4, AGO1, MAML3	9.45094	0.00122979	0.00123337	0.00115999
	KEGG_PATHWAY	PI3K-Akt signaling pathway	CSF1R, ITGB5, PDGFB, LPAR3, PIK3R1, FGF1, THBS2, THBS1, IGF1R, FGF8, CCND1, MYC, AKT3, ITGB6, IL6R, ANGPT1, ITGA3, ITGA2, NR4A1, FGF16, IL6, CCNE2, LPAR6, FGF19, ITGA11, IL2RB, FGFR3, TLR4, EPHA2, CREB5	2.56727	0.000810653	0.000115266	0.00010174
	KEGG_PATHWAY	Wnt signaling pathway	WNT10A, FZD5, FZD4, WNT8A, WNT9B, FZD10, WNT9A, NKD1, VANGL1, FOSL1, CCND1, TBL1XR1, BAMBI, MYC, SOST, CER1, WNT3	3.63697	0.00281348	0.00035039	0.000309273
	REACTOME_PATHWAY	Notch-HLH transcription pathway	KAT2B, NOTCH3, NOTCH1, MAML2, NOTCH4, MAML3	14.0552	0.0162778	0.00822454	0.00773521
	KEGG_PATHWAY	HTLV-I infection	CDKN2B, WNT10A, TGFB1, SMAD3, FZD5, FZD4, PDGFB, WNT8A, WNT9B, FZD10, PIK3R1, FOS, WNT9A, ETS1, ETS2, FOSL1, KAT2B, IL6, CCND1, MYC, IL2RB, AKT3, WNT3	2.6734	0.00804308	0.000892716	0.000787958
	KEGG_PATHWAY	Rap1 signaling pathway	CSF1R, ANGPT1, PDGFB, ARAP3, LPAR3, PIK3R1, SIPA1L2, FGF1, THBS1, IGF1R, TIAM1, FGF16, FGF8, FGF19, ID1, AKT3, PRKD1, FGFR3, RAPGEF3, EPHA2	2.81177	0.0152278	0.00152664	0.00134749
	REACTOME_PATHWAY	RAF/MAP kinase cascade	ANGPT1, RASGRF2, RASGRF1, PDGFB, FGF1, RASGRP1, GRIN2D, FGF16, FGF8, ARTN, FGF19, IL2RB, NRTN, FGFR3	3.67536	0.0432848	0.0135276	0.0127228
	REACTOME_PATHWAY	NOTCH1 Intracellular Domain Regulates Transcription	KAT2B, TLE2, NOTCH1, HEY1, MAML2, TBL1XR1, MYC, HES1, MAML3	5.83143	0.0525584	0.0135276	0.0127228
	KEGG_PATHWAY	Notch signaling pathway	KAT2B, NOTCH3, NUMBL, NOTCH1, MAML2, NOTCH4, HES1, DTX2, MAML3	5.53568	0.0337421	0.0031043	0.00274002
	REACTOME_PATHWAY	Signaling by NODAL	LEFTY1, SMAD3, FURIN, LEFTY2, CER1, NODAL	9.61674	0.118498	0.0252799	0.0237758
	KEGG_PATHWAY	Basal cell carcinoma	WNT10A, FZD5, FZD4, WNT8A, WNT9B, WNT9A, FZD10, GLI1, WNT3	4.9206	0.0764381	0.00659148	0.00581799
	REACTOME_PATHWAY	Signaling by BMP	GREM2, BMPR2, SMAD9, SMAD6, CER1, SMAD7	7.94427	0.279531	0.0543915	0.0511554
	REACTOME_PATHWAY	Class B/2 (Secretin family receptors	WNT10A, FZD5, FZD4, WNT8A, WNT9B, WNT9A, FZD10, WNT3	5.0755	0.316162	0.0543915	0.0511554
	KEGG_PATHWAY	cAMP signaling pathway	ADCYAP1R1, GABBR1, PDE4D, ARAP3, PIK3R1, FOS, SSTR2, GLI1, GRIN2D, TIAM1, AKT3, ADORA1, PDE4B, PDE4A, HCN2, RAPGEF3, CREB5	2.53485	0.180146	0.015194	0.013411
	REACTOME_PATHWAY	PIP3 activates AKT signaling	FGF16, FGF8, AGO4, AGO1, FGF19, AKT3, PDGFB, PIK3R1, FGF1, FGFR3	3.75963	0.422494	0.0687438	0.0646537
	KEGG_PATHWAY	p53 signaling pathway	CCND1, GADD45B, CCNE2, CASP3, CCNG2, SERPINE1, ADGRB1, THBS1, RPRM	3.96586	0.289931	0.0240009	0.0211844
	KEGG_PATHWAY	Dorso-ventral axis formation	NOTCH3, NOTCH1, NOTCH4, SPIRE1, ETS1, ETS2	6.5608	0.303845	0.0240009	0.0211844
	KEGG_PATHWAY	MAPK signaling pathway	DUSP5, DUSP2, TGFB1, GADD45B, RASGRF2, RASGRF1, PDGFB, FOS, FGF1, RASGRP1, DUSP6, FGF16, NR4A1, FGF8, MYC, CASP3, FGF19, AKT3, FGFR3	2.21719	0.342376	0.0260344	0.0229794
	REACTOME_PATHWAY	YAP1- and WWTR1 (TAZ)-stimulated gene expression	WWTR1, KAT2B, TBL1XR1, GATA4, TEAD1, RUNX2	6.30062	0.626966	0.0886788	0.0834027
	REACTOME_PATHWAY	PI-3K cascade:FGFR3	FGF16, FGF8, PIK3R1, FGF1, FGFR3	8.45917	0.648005	0.0886788	0.0834027
	REACTOME_PATHWAY	Constitutive Signaling by NOTCH1 HD+PEST Domain Mutants	KAT2B, NOTCH1, HEY1, MAML2, TBL1XR1, MYC, HES1, MAML3	4.27411	0.654584	0.0886788	0.0834027
	REACTOME_PATHWAY	Constitutive Signaling by NOTCH1 PEST Domain Mutants	KAT2B, NOTCH1, HEY1, MAML2, TBL1XR1, MYC, HES1, MAML3	4.27411	0.654584	0.0886788	0.0834027
	KEGG_PATHWAY	Melanoma	FGF16, FGF8, CCND1, FGF19, AKT3, PDGFB, PIK3R1, FGF1, IGF1R	3.74243	0.392153	0.0290988	0.0256841
	REACTOME_PATHWAY	Oncogene Induced Senescence	CDKN2B, AGO4, AGO1, ID1, ETS1, ETS2	6.0906	0.684106	0.0887282	0.0834491
	REACTOME_PATHWAY	Regulation of signaling by NODAL	LEFTY1, LEFTY2, CER1, NODAL	12.1812	0.784052	0.0982425	0.0923974
	REACTOME_PATHWAY	SMAD2/SMAD3:SMAD4 heterotrimer regulates transcription	WWTR1, CDKN2B, SMAD3, MYC, SERPINE1, SMAD7	5.70994	0.786585	0.0982425	0.0923974
	REACTOME_PATHWAY	PI-3K cascade:FGFR4	FGF16, FGF8, FGF19, PIK3R1, FGF1	7.61326	0.792186	0.0982425	0.0923974
	KEGG_PATHWAY	Focal adhesion	ITGB5, CAV2, ITGA3, ITGA2, CAV1, RASGRF1, PXN, PDGFB, PIK3R1, THBS2, THBS1, IGF1R, CCND1, AKT3, ITGA11, ITGB6	2.2931	0.543303	0.0421515	0.0372052
	KEGG_PATHWAY	Transcriptional misregulation in cancer	CSF1R, PAX5, MMP9, FLI1, RUNX2, IGF1R, RUNX1, IL6, WT1, MYC, IL2RB, RARA, PPARG, RUNX1T1	2.47503	0.553633	0.0421515	0.0372052
	REACTOME_PATHWAY	Regulation of FZD by ubiquitination	FZD5, FZD4, RSPO1, LGR6, LGR5	7.25072	0.849258	0.111318	0.104695
	KEGG_PATHWAY	Colorectal cancer	TGFB1, SMAD3, CCND1, MYC, CASP3, AKT3, FOS, PIK3R1	3.8095	0.59638	0.04503	0.0397459
	DAVID analysis of activin A down-regulated genes in TCam-2 & NT2/D1
	Category	Term	Genes	Fold Enrichment	Bonferroni	Benjamini	FDR
	KEGG_PATHWAY	Signaling pathways regulating pluripotency of stem cells	SOX2, ZIC3, ID4, FZD8, ID3, LHX5, INHBB, INHBA, AXIN2, FGF2	5.17218	0.0161052	0.0161218	0.0161218
	DAVID functional analysis of BMP4 upregulated genes in TCam-2 & NT2/D1 cells
	Category	Term	Genes	Fold Enrichment	Bonferroni	Benjamini	FDR
	KEGG_PATHWAY	Signaling pathways regulating pluripotency of stem cells	FZD1, ZFHX3, BMPR2, WNT5B, FZD4, WNT3A, DLX5, ONECUT1, ESX1, ESRRB, WNT9B, SMAD9, ISL1, DUSP9, TBX3, ID2, ID1, HAND1, ID4, ID3, IL6ST, FGFR3, WNT3	4.24858	2.88945e-06	2.8755e-06	2.76383e-06
	KEGG_PATHWAY	Neuroactive ligand-receptor interaction	OPRD1, OXTR, ADCYAP1R1, PTGER3, GRIK3, PTH1R, ADRA1B, HRH1, EDNRA, GRM4, HTR7, CNR1, NPBWR1, ADORA1, BDKRB2, GABRE, GPR156, NTSR1, UTS2R, GABBR1, SCTR, OPRK1, ADRA2C, GRIN2D, GRIN3A, ADORA2B, P2RX2, LPAR6, APLNR	2.70746	0.000470302	0.00023407	0.00022498
	KEGG_PATHWAY	Pathways in cancer	EPAS1, TCF7, PTGER3, PDGFB, TGFA, FGF1, FGF3, FGF4, ADCY5, EDNRA, CASP8, CCND1, RASSF5, BDKRB2, RAC2, RXRG, WNT3, FZD1, EGLN3, TGFB1, WNT5B, FZD4, WNT3A, MMP2, PLEKHG5, WNT9B, FOS, RUNX1, NFKBIA, CCNE2, LPAR6, FGF19, PPARG, FGFR3	2.23733	0.00331365	0.000725987	0.000697793
	KEGG_PATHWAY	TGF-beta signaling pathway	TGFB1, BMPR2, NOG, CHRD, SMAD9, SMAD6, GDF7, SMAD7, BAMBI, ID2, ID1, ID4, ID3, PITX2	4.31015	0.00342302	0.000725987	0.000697793
	KEGG_PATHWAY	Hippo signaling pathway	FZD1, TGFB1, BMPR2, WNT5B, FZD4, WNT3A, TCF7, SERPINE1, WNT9B, FGF1, GDF7, FRMD6, DLG2, CCND1, ID2, ID1, SNAI2, TEAD1, WNT3	3.25402	0.00364094	0.000725987	0.000697793
	KEGG_PATHWAY	cAMP signaling pathway	ADCYAP1R1, GABBR1, OXTR, PDE4D, PTGER3, ATP2B4, FOS, ADCY5, GRIN2D, NFKBIA, TIAM1, EDNRA, GRIN3A, ADORA1, PDE4B, RAC2, PDE4A, HCN2, RAPGEF3, CREB5	2.61221	0.0418966	0.00709807	0.00682241
	KEGG_PATHWAY	MAPK signaling pathway	DUSP5, DUSP2, TGFB1, JUND, GADD45B, PDGFB, FOS, FGF1, DUSP9, FGF3, DUSP6, FGF4, CACNA1G, CACNG6, FGF19, RPS6KA2, RAC2, FGFR3, MAP3K14, CACNG4, CACNG5, MAP3K5	2.24877	0.135667	0.0187117	0.017985
	KEGG_PATHWAY	HTLV-I infection	FZD1, EGR1, TGFB1, CDKN2C, WNT5B, MSX2, FZD4, IL15, WNT3A, PDGFB, WNT9B, FOS, ADCY5, NFKBIA, FOSL1, KAT2B, CCND1, IL2RB, MSX1, LTBR, MAP3K14, WNT3	2.23992	0.140997	0.0187117	0.017985
	KEGG_PATHWAY	Wnt signaling pathway	FZD1, WNT5B, FZD4, WNT3A, TCF7, WNT9B, NKD1, FOSL1, SFRP2, SOX17, CCND1, BAMBI, SFRP5, RAC2, WNT3	2.81097	0.155737	0.0187117	0.017985
	KEGG_PATHWAY	Calcium signaling pathway	OXTR, SPHK1, PTGER3, ATP2B4, ADRA1B, CACNA1G, GRIN2D, ITPKB, HRH1, EDNRA, HTR7, ADORA2B, P2RX2, STIM2, ORAI2, BDKRB2, NTSR1	2.45606	0.252593	0.0289535	0.0278291
	DAVID analysis of BMP4 down-regulated genes in TCam-2 & NT2/D1 cells
	Category	Term	Genes	Fold Enrichment	Bonferroni	Benjamini	FDR
	KEGG_PATHWAY	Wnt signaling pathway	MAPK10, SFRP1, JUN, FZD2, FRAT2, FZD5, WNT5A, PRICKLE1, AXIN2, SENP2, CXXC4, NFATC4	5.53865	0.00153091	0.00152356	0.00145547
	KEGG_PATHWAY	Signaling pathways regulating pluripotency of stem cells	SOX2, FZD2, FZD5, ZIC3, WNT5A, PIK3R3, LHX5, AXIN2, KLF4, FGFR2, INHBE	5.00456	0.0103437	0.00516975	0.0049387
	KEGG_PATHWAY	Pathways in cancer	JUN, CDKN1B, FZD2, FZD5, HHIP, PTCH1, WNT5A, LPAR1, PIK3R3, MITF, AXIN2, VEGFA, MAPK10, CASP9, FGF16, KITLG, FGFR2	2.75523	0.0593282	0.0202703	0.0193643
	KEGG_PATHWAY	Hippo signaling pathway	SOX2, CRB2, FZD2, DLG3, FZD5, WNT5A, AXIN2, AJUBA, CTGF, AMOT	4.21818	0.0918314	0.0239411	0.0228711
	REACTOME_PATHWAY	Transcriptional regulation of pluripotent stem cells	SOX2, ZIC3, SALL4, PRDM14, KLF4	11.4122	0.190577	0.212199	0.212199
	KEGG_PATHWAY	Basal cell carcinoma	FZD2, FZD5, PTCH1, HHIP, WNT5A, AXIN2	7.07716	0.227209	0.0512262	0.0489368
	KEGG_PATHWAY	FoxO signaling pathway	MAPK10, CDKN2D, BCL2L11, CDKN1B, S1PR1, PIK3R3, SIRT1, GADD45G	3.80265	0.572636	0.140567	0.134285
	KEGG_PATHWAY	PI3K-Akt signaling pathway	CDKN1B, LPAR1, PIK3R3, EFNA5, VEGFA, CASP9, FGF16, KITLG, BCL2L11, DDIT4, MYB, ITGB8, FGFR2	2.40008	0.719671	0.180038	0.171992

## Sheet: DAVID_NT2_ActA_up
DAVID pathway analysis of activin A upregulated genes in NT2/D1 cells
KEGG pathway	Count	PValue	Genes	Bonferroni	Benjamini	FDR
Signaling pathways regulating pluripotency of stem cells	25	1.77331e-13	BMPR2, ONECUT1, WNT8A, FZD10, PIK3R1, IGF1R, MYC, HESX1, SKIL, WNT3, WNT10A, ZFHX3, SMAD3, FZD5, FZD4, ESRRB, WNT9B, SMAD9, WNT9A, TBX3, ID1, NANOG, IL6ST, FGFR3, NODAL	3.29783e-11	3.29836e-11	3.03236e-11
Pathways in cancer	33	1.02651e-08	PDGFB, WNT8A, CXCR4, LPAR3, FZD10, PIK3R1, FGF1, IGF1R, FGF8, CCND1, MYC, CASP3, WNT3, RUNX1T1, WNT10A, SMAD3, FZD5, FZD4, ITGA3, WNT9B, FOS, WNT9A, MMP9, RUNX1, FGF16, IL6, TRAF4, CCNE2, LPAR6, FGF19, RARA, PPARG, FGFR3	1.9093e-06	9.54651e-07	8.77663e-07
Proteoglycans in cancer	22	6.52154e-08	WNT10A, ITGB5, FZD5, FZD4, CAV2, CAV1, PXN, WNT8A, WNT9B, FZD10, PIK3R1, WNT9A, THBS1, MMP9, IGF1R, TIAM1, CCND1, MYC, CASP3, NANOG, TLR4, WNT3	1.213e-05	4.04335e-06	3.71728e-06
Hippo signaling pathway	19	8.70337e-08	WWTR1, WNT10A, BMPR2, SMAD3, FZD5, FZD4, SERPINE1, WNT8A, WNT9B, FZD10, WNT9A, FGF1, FRMD6, DLG2, CCND1, MYC, ID1, TEAD1, WNT3	1.61881e-05	4.04707e-06	3.72069e-06
TGF-beta signaling pathway	14	2.79355e-07	LEFTY1, BMPR2, SMAD3, SMAD9, SMAD6, THBS1, SMAD7, BAMBI, MYC, ID1, PITX2, LEFTY2, NBL1, NODAL	5.19587e-05	1.0392e-05	9.55394e-06
Wnt signaling pathway	16	3.55207e-06	WNT10A, FZD5, FZD4, WNT8A, WNT9B, FZD10, WNT9A, NKD1, VANGL1, FOSL1, CCND1, TBL1XR1, BAMBI, MYC, CER1, WNT3	0.000660468	0.000110114	0.000101234
PI3K-Akt signaling pathway	25	1.3888e-05	ITGB5, PDGFB, LPAR3, PIK3R1, FGF1, THBS2, THBS1, IGF1R, FGF8, CCND1, MYC, IL6R, ANGPT1, ITGA3, NR4A1, FGF16, IL6, CCNE2, LPAR6, FGF19, IL2RB, FGFR3, TLR4, EPHA2, CREB5	0.00257985	0.000369023	0.000339263
Ras signaling pathway	19	3.05995e-05	KSR1, ANGPT1, RASGRF2, PDGFB, PIK3R1, FOXO4, FGF1, ETS2, IGF1R, TIAM1, ZAP70, FGF16, FGF8, RASA3, FGF19, RIN1, RGL1, FGFR3, EPHA2	0.00567544	0.000711439	0.000654065
HTLV-I infection	19	0.000140488	WNT10A, SMAD3, FZD5, FZD4, PDGFB, WNT8A, WNT9B, FZD10, PIK3R1, FOS, WNT9A, ETS2, FOSL1, KAT2B, IL6, CCND1, MYC, IL2RB, WNT3	0.025794	0.00270929	0.0024908
Rap1 signaling pathway	17	0.000145661	ANGPT1, PDGFB, LPAR3, PIK3R1, SIPA1L2, FGF1, THBS1, IGF1R, TIAM1, FGF16, FGF8, FGF19, ID1, PRKD1, FGFR3, RAPGEF3, EPHA2	0.0267311	0.00270929	0.0024908
Basal cell carcinoma	8	0.000534561	WNT10A, FZD5, FZD4, WNT8A, WNT9B, WNT9A, FZD10, WNT3	0.0946692	0.00903894	0.00830999
Notch signaling pathway	7	0.00162769	KAT2B, NOTCH3, NOTCH1, NOTCH4, HES1, DTX2, MAML3	0.261398	0.0236757	0.0217664
Transcriptional misregulation in cancer	13	0.00165476	PAX5, MMP9, FLI1, RUNX2, IGF1R, RUNX1, IL6, WT1, MYC, IL2RB, RARA, PPARG, RUNX1T1	0.265114	0.0236757	0.0217664
Melanoma	8	0.00274144	FGF16, FGF8, CCND1, FGF19, PDGFB, PIK3R1, FGF1, IGF1R	0.39987	0.036422	0.0334848
Dorso-ventral axis formation	5	0.00537057	NOTCH3, NOTCH1, NOTCH4, SPIRE1, ETS2	0.632715	0.0665951	0.0612245
cAMP signaling pathway	13	0.00664391	ADCYAP1R1, GABBR1, PDE4D, PIK3R1, FOS, SSTR2, GRIN2D, TIAM1, ADORA1, PDE4B, PDE4A, RAPGEF3, CREB5	0.710584	0.0772355	0.0710068
MAPK signaling pathway	15	0.0076794	DUSP5, DUSP2, GADD45B, RASGRF2, PDGFB, FOS, FGF1, DUSP6, FGF16, NR4A1, FGF8, MYC, CASP3, FGF19, FGFR3	0.761618	0.0840217	0.0772458
p53 signaling pathway	7	0.00871857	CCND1, GADD45B, CCNE2, CASP3, SERPINE1, THBS1, RPRM	0.803828	0.0900919	0.0828264
Hepatitis B	10	0.0154468	IL6, CCND1, CCNE2, MYC, CASP3, FOS, PIK3R1, TLR4, MMP9, CREB5	0.94473	0.151216	0.139021
Acute myeloid leukemia	6	0.0164566	CCND1, MYC, RARA, PIK3R1, RUNX1, RUNX1T1	0.954333	0.153046	0.140704
Melanogenesis	8	0.0173152	WNT10A, FZD5, FZD4, WNT8A, WNT9B, WNT9A, FZD10, WNT3	0.96118	0.153363	0.140995
Bladder cancer	5	0.0232135	CCND1, MYC, THBS1, FGFR3, MMP9	0.987331	0.190219	0.174879
TNF signaling pathway	8	0.0241689	SOCS3, IL6, CASP3, BCL3, FOS, PIK3R1, MMP9, CREB5	0.989439	0.190219	0.174879
Colorectal cancer	6	0.0245444	SMAD3, CCND1, MYC, CASP3, FOS, PIK3R1	0.990169	0.190219	0.174879
Thyroid hormone signaling pathway	8	0.0340584	KAT2B, NOTCH3, NOTCH1, CCND1, MYC, NOTCH4, GATA4, PIK3R1	0.998412	0.247305	0.227361
Morphine addiction	7	0.0345695	GABBR1, PDE10A, PDE1B, PDE4D, PDE4B, ADORA1, PDE4A	0.998561	0.247305	0.227361
Jak-STAT signaling pathway	9	0.0401973	IL11, SOCS3, IL6, CCND1, MYC, IL2RB, PIK3R1, IL6ST, IL6R	0.999515	0.276873	0.254545
MicroRNAs in cancer	14	0.0425029	NOTCH3, BMPR2, NOTCH1, NOTCH4, PDGFB, THBS1, MMP9, CCNE2, CCND1, MYC, CASP3, SPRY2, FGFR3, WNT3	0.99969	0.276873	0.254545
HIF-1 signaling pathway	7	0.0431684	IL6, ANGPT1, SERPINE1, PIK3R1, IL6R, TLR4, IGF1R	0.999727	0.276873	0.254545
Focal adhesion	11	0.0491475	CCND1, ITGB5, CAV2, ITGA3, CAV1, PXN, PDGFB, PIK3R1, THBS2, THBS1, IGF1R	0.999915	0.304715	0.280141
Regulation of actin cytoskeleton	11	0.0549501	TIAM1, FGF16, FGF8, ITGB5, ITGA3, FGF19, PXN, PDGFB, PIK3R1, FGF1, FGFR3	0.999973	0.329701	0.303112
Chagas disease (American trypanosomiasis)	7	0.0595118	GNA14, IL6, SMAD3, SERPINE1, FOS, PIK3R1, TLR4	0.999989	0.345912	0.318016
Neuroactive ligand-receptor interaction	13	0.0672413	OPRD1, UTS2R, ADCYAP1R1, GABBR1, GRIK3, OPRK1, LPAR3, SSTR2, MCHR1, GRIN2D, LPAR6, ADORA1, APLNR	0.999998	0.376921	0.346524
Insulin resistance	7	0.0688995	MLXIP, SOCS3, IL6, PPP1R3B, GFPT2, PIK3R1, CREB5	0.999998	0.376921	0.346524
Small cell lung cancer	6	0.0767677	TRAF4, CCND1, CCNE2, ITGA3, MYC, PIK3R1	1	0.407965	0.375065
Rheumatoid arthritis	6	0.086147	IL11, IL6, ANGPT1, TNFSF13, FOS, TLR4	1	0.433063	0.398139
Prostate cancer	6	0.086147	CCND1, CCNE2, PDGFB, PIK3R1, CREB5, IGF1R	1	0.433063	0.398139
Glycosaminoglycan biosynthesis - chondroitin sulfate / dermatan sulfate	3	0.0987384	CHST7, CHST15, CHST3	1	0.483299	0.444323

## Sheet: DAVID_NT2_ActA_down
DAVID pathway analysis of actvin A downregulated genes in NT2/D1 cells
KEGG pathway	Count	PValue	Genes	Bonferroni	Benjamini	FDR
Signaling pathways regulating pluripotency of stem cells	8	0.000985732	SOX2, ZIC3, FZD8, LHX5, INHBB, INHBA, AXIN2, FGF2	0.119462	0.127159	0.127159
Neuroactive ligand-receptor interaction	9	0.0127429	GRIN2A, HRH2, HTR1D, S1PR1, F2RL1, TACR3, TACR1, GRIN2B, ADRA2A	0.808792	0.821914	0.821914
cAMP signaling pathway	7	0.0243612	GRIN2A, BDNF, PTCH1, HTR1D, PDE3A, GRIN2B, CFTR	0.958477	1	1
Bile secretion	4	0.0430916	ABCB1, ABCC2, KCNN2, CFTR	0.996594	1	1
African trypanosomiasis	3	0.0534476	FAS, F2RL1, IDO1	0.999163	1	1
Axon guidance	5	0.0555805	CXCL12, SEMA6D, EFNA5, NFATC4, RND1	0.999374	1	1
Proteoglycans in cancer	6	0.0759713	PTCH1, KDR, FAS, FZD8, ANK3, FGF2	0.999963	1	1
Type I diabetes mellitus	3	0.0817064	IL1A, FAS, GAD2	0.999983	1	1
ABC transporters	3	0.0885002	ABCB1, ABCC2, CFTR	0.999994	1	1

## Sheet: DAVID_NT2_BMP4_up
DAVID pathway analysis of BMP4 upregulated genes in NT2/D1 cells
Term	Count	PValue	Genes	Bonferroni	Benjamini	FDR
Signaling pathways regulating pluripotency of stem cells	23	1.13148e-08	FZD1, ZFHX3, BMPR2, WNT5B, FZD4, WNT3A, DLX5, ONECUT1, ESX1, ESRRB, WNT9B, SMAD9, ISL1, DUSP9, TBX3, ID2, ID1, HAND1, ID4, ID3, IL6ST, FGFR3, WNT3	2.33084e-06	2.33084e-06	2.24032e-06
Neuroactive ligand-receptor interaction	29	1.81571e-06	OPRD1, OXTR, ADCYAP1R1, PTGER3, GRIK3, PTH1R, ADRA1B, HRH1, EDNRA, GRM4, HTR7, CNR1, NPBWR1, ADORA1, BDKRB2, GABRE, GPR156, NTSR1, UTS2R, GABBR1, SCTR, OPRK1, ADRA2C, GRIN2D, GRIN3A, ADORA2B, P2RX2, LPAR6, APLNR	0.000373967	0.000187018	0.000179755
Pathways in cancer	34	1.26745e-05	EPAS1, TCF7, PTGER3, PDGFB, TGFA, FGF1, FGF3, FGF4, ADCY5, EDNRA, CASP8, CCND1, RASSF5, BDKRB2, RAC2, RXRG, WNT3, FZD1, EGLN3, TGFB1, WNT5B, FZD4, WNT3A, MMP2, PLEKHG5, WNT9B, FOS, RUNX1, NFKBIA, CCNE2, LPAR6, FGF19, PPARG, FGFR3	0.00260755	0.000621577	0.000597439
TGF-beta signaling pathway	14	1.46623e-05	TGFB1, BMPR2, NOG, CHRD, SMAD9, SMAD6, GDF7, SMAD7, BAMBI, ID2, ID1, ID4, ID3, PITX2	0.0030159	0.000621577	0.000597439
Hippo signaling pathway	19	1.50868e-05	FZD1, TGFB1, BMPR2, WNT5B, FZD4, WNT3A, TCF7, SERPINE1, WNT9B, FGF1, GDF7, FRMD6, DLG2, CCND1, ID2, ID1, SNAI2, TEAD1, WNT3	0.00310309	0.000621577	0.000597439
cAMP signaling pathway	20	0.000176183	ADCYAP1R1, GABBR1, OXTR, PDE4D, PTGER3, ATP2B4, FOS, ADCY5, GRIN2D, NFKBIA, TIAM1, EDNRA, GRIN3A, ADORA1, PDE4B, RAC2, PDE4A, HCN2, RAPGEF3, CREB5	0.035646	0.00604895	0.00581404
MAPK signaling pathway	22	0.000596228	DUSP5, DUSP2, TGFB1, JUND, GADD45B, PDGFB, FOS, FGF1, DUSP9, FGF3, DUSP6, FGF4, CACNA1G, CACNG6, FGF19, RPS6KA2, RAC2, FGFR3, MAP3K14, CACNG4, CACNG5, MAP3K5	0.115612	0.0163327	0.0156984
HTLV-I infection	22	0.000634279	FZD1, EGR1, TGFB1, CDKN2C, WNT5B, MSX2, FZD4, IL15, WNT3A, PDGFB, WNT9B, FOS, ADCY5, NFKBIA, FOSL1, KAT2B, CCND1, IL2RB, MSX1, LTBR, MAP3K14, WNT3	0.122522	0.0163327	0.0156984
Calcium signaling pathway	17	0.00124736	OXTR, SPHK1, PTGER3, ATP2B4, ADRA1B, CACNA1G, GRIN2D, ITPKB, HRH1, EDNRA, HTR7, ADORA2B, P2RX2, STIM2, ORAI2, BDKRB2, NTSR1	0.226722	0.0285507	0.027442
Wnt signaling pathway	14	0.00221171	FZD1, WNT5B, FZD4, WNT3A, TCF7, WNT9B, NKD1, FOSL1, SFRP2, CCND1, BAMBI, SFRP5, RAC2, WNT3	0.36626	0.0455612	0.0437918
TNF signaling pathway	11	0.00735676	NFKBIA, SOCS3, CASP8, IL15, BCL3, CCL2, FOS, MAP3K14, CX3CL1, CREB5, MAP3K5	0.781527	0.137772	0.132422
Hypertrophic cardiomyopathy (HCM)	9	0.00929525	CACNG6, TGFB1, ACE, ACTC1, PRKAG2, ITGA5, CACNG4, SGCG, CACNG5	0.853946	0.159568	0.153372
Rap1 signaling pathway	16	0.0137549	PDGFB, FGF1, FGF3, FGF4, ADCY5, EFNA1, TIAM1, ADORA2B, CNR1, RASSF5, FGF19, ID1, RAC2, PRKD1, FGFR3, RAPGEF3	0.942339	0.217962	0.209497
Basal cell carcinoma	7	0.0160888	FZD1, WNT5B, FZD4, WNT3A, TCF7, WNT9B, WNT3	0.964607	0.236586	0.227398
Chagas disease (American trypanosomiasis)	10	0.0172271	NFKBIA, TGFB1, ACE, CASP8, SERPINE1, BDKRB2, CCL2, FOS, TLR4, MYD88	0.972116	0.236586	0.227398
Morphine addiction	9	0.0221224	GABBR1, GRK5, PDE4D, ADORA1, PDE4B, PDE4A, GABRE, PDE8A, ADCY5	0.990032	0.284826	0.273764
Transcriptional misregulation in cancer	13	0.0252729	CDKN2C, LMO2, PAX5, FLI1, ETV6, RUNX1, HHEX, WT1, ID2, FEV, IL2RB, PPARG, RXRG	0.994872	0.306248	0.294354
Osteoclast differentiation	11	0.0273868	NFKBIA, FOSL1, SOCS3, TGFB1, JUND, SIRPA, PPARG, FOS, TNFRSF11A, MAP3K14, OSCAR	0.996721	0.313426	0.301254
Dilated cardiomyopathy	8	0.04029	CACNG6, TGFB1, ACTC1, ITGA5, CACNG4, SGCG, CACNG5, ADCY5	0.999791	0.425119	0.40861
Proteoglycans in cancer	14	0.0412737	FZD1, TGFB1, WNT5B, FZD4, WNT3A, MMP2, PXN, PLAUR, WNT9B, TIAM1, CCND1, ITGA5, TLR4, WNT3	0.999831	0.425119	0.40861
NF-kappa B signaling pathway	8	0.0472845	LYN, NFKBIA, ZAP70, LTBR, TNFRSF11A, TLR4, MAP3K14, MYD88	0.999954	0.463838	0.445825
Chemokine signaling pathway	13	0.0512059	LYN, ITK, PXN, PRKCD, CX3CL1, ADCY5, NFKBIA, TIAM1, PREX1, GRK5, RAC2, CCL2, CCR8	0.99998	0.47184	0.453516
Axon guidance	10	0.0526811	NTNG1, EFNA1, EFNB1, UNC5B, FES, PLXNA2, LRRC4, RAC2, PLXNC1, EPHB3	0.999986	0.47184	0.453516
Maturity onset diabetes of the young	4	0.0745372	HHEX, ONECUT1, HES1, MAFA	1	0.634851	0.610196
cGMP-PKG signaling pathway	11	0.0787423	OPRD1, EDNRA, BDKRB2, ADORA1, ATP2B4, KCNMB4, GATA4, ADRA1B, ADRA2C, CREB5, ADCY5	1	0.634851	0.610196
Melanogenesis	8	0.0861827	FZD1, WNT5B, FZD4, WNT3A, TCF7, WNT9B, WNT3, ADCY5	1	0.634851	0.610196
Ras signaling pathway	14	0.0887369	PDGFB, FGF1, FGF3, FGF4, EFNA1, TIAM1, ZAP70, HTR7, RASSF5, FGF19, RAC2, RIN1, RGL1, FGFR3	1	0.634851	0.610196
Thyroid cancer	4	0.0965224	CCND1, TCF7, PPARG, RXRG	1	0.634851	0.610196

## Sheet: DAVID_NT2_BMP4_down
DAVID pathway analysis of BMP downregulated cell in NT2/D1 cells
KEGG pathways	Count	PValue	Genes	Bonferroni	Benjamini	FDR
Wnt signaling pathway	12	7.08202e-06	MAPK10, SFRP1, JUN, FZD2, FRAT2, FZD5, WNT5A, PRICKLE1, AXIN2, SENP2, CXXC4, NFATC4	0.00123859	0.00123935	0.0011827
Signaling pathways regulating pluripotency of stem cells	11	4.90933e-05	SOX2, FZD2, FZD5, ZIC3, WNT5A, PIK3R3, LHX5, AXIN2, KLF4, FGFR2, INHBE	0.00855474	0.00429567	0.00409929
Pathways in cancer	17	0.000272484	JUN, CDKN1B, FZD2, FZD5, HHIP, PTCH1, WNT5A, LPAR1, PIK3R3, MITF, AXIN2, VEGFA, MAPK10, CASP9, FGF16, KITLG, FGFR2	0.0465718	0.0158949	0.0151682
Hippo signaling pathway	10	0.000465393	SOX2, CRB2, FZD2, DLG3, FZD5, WNT5A, AXIN2, AJUBA, CTGF, AMOT	0.078233	0.0203609	0.0194302
Basal cell carcinoma	6	0.00131518	FZD2, FZD5, PTCH1, HHIP, WNT5A, AXIN2	0.205711	0.0460312	0.0439269
FoxO signaling pathway	8	0.00424653	MAPK10, CDKN2D, BCL2L11, CDKN1B, S1PR1, PIK3R3, SIRT1, GADD45G	0.525135	0.123857	0.118195
PI3K-Akt signaling pathway	13	0.00606179	CDKN1B, LPAR1, PIK3R3, EFNA5, VEGFA, CASP9, FGF16, KITLG, BCL2L11, DDIT4, MYB, ITGB8, FGFR2	0.654941	0.151545	0.144617
cAMP signaling pathway	9	0.0105108	MAPK10, GRIN2A, JUN, BDNF, PTCH1, HHIP, HTR1D, PIK3R3, SSTR1	0.842625	0.229924	0.219413
Colorectal cancer	5	0.0145247	MAPK10, CASP9, JUN, PIK3R3, AXIN2	0.922731	0.255783	0.24409
Rap1 signaling pathway	9	0.0146162	FGF16, GRIN2A, KITLG, LPAR1, PIK3R3, EFNA5, RAPGEF5, FGFR2, VEGFA	0.923976	0.255783	0.24409
Melanogenesis	6	0.018059	EDN1, KITLG, FZD2, FZD5, WNT5A, MITF	0.958796	0.287303	0.274169
Ras signaling pathway	9	0.0217705	MAPK10, FGF16, GRIN2A, KITLG, PIK3R3, EFNA5, RAPGEF5, FGFR2, VEGFA	0.978761	0.311306	0.297075
Hepatitis B	7	0.0231256	MAPK10, CASP9, CCNA1, JUN, CDKN1B, PIK3R3, NFATC4	0.983336	0.311306	0.297075
Neuroactive ligand-receptor interaction	10	0.0251445	GRIN2A, HRH2, HTR1D, S1PR1, LPAR1, F2RL1, GRIK2, TACR1, SSTR1, ADRA2A	0.988398	0.314307	0.299938
hsa05205:Proteoglycans in cancer	8	0.0327914	FZD2, FZD5, PTCH1, WNT5A, PIK3R3, IL12B, ANK3, VEGFA	0.997076	0.382567	0.365078
hsa04380:Osteoclast differentiation	6	0.049507	MAPK10, IL1A, JUN, PIK3R3, TNFSF11, MITF	0.999862	0.541483	0.516729
hsa00830:Retinol metabolism	4	0.0738101	SDR16C5, CYP26A1, LRAT, DHRS3	0.999999	0.740837	0.70697
hsa05212:Pancreatic cancer	4	0.0765575	MAPK10, CASP9, PIK3R3, VEGFA	0.999999	0.740837	0.70697
hsa04668:TNF signaling pathway	5	0.0804337	MAPK10, EDN1, JUN, JAG1, PIK3R3	1	0.740837	0.70697
hsa05143:African trypanosomiasis	3	0.0897784	F2RL1, IL12B, IDO1	1	0.772799	0.737471
hsa05166:HTLV-I infection	8	0.0927359	JUN, FZD2, FZD5, WNT5A, MYB, PIK3R3, ATF3, NFATC4	1	0.772799	0.737471

## Sheet: DAVID_TCam-2_ActA_up
DAVID pathway analysis of activin A upregulated genes in TCam-2
No.	Term	Genes	PValue	Fold Enrichment	Bonferroni	Benjamini	FDR
1	Pathways in cancer	CSF1R, CDKN2B, TGFB1, SMAD3, ITGA2, MMP2, WNT9A, GLI1, ETS1, RASGRP1, MMP9, IGF1R, RUNX1, AKT3, RUNX1T1	2.69511e-05	3.75082	0.00352442	0.00353059	0.00342279
2	TGF-beta signaling pathway	CDKN2B, TGFB1, BMPR2, SMAD3, THBS1, LEFTY2	0.00146687	7.01939	0.174941	0.0874875	0.0848162
3	FoxO signaling pathway	CDKN2B, TGFB1, SMAD3, CCNG2, AKT3, FBXO32, IGF1R	0.00214213	5.13358	0.244911	0.0874875	0.0848162
4	Signaling pathways regulating pluripotency of stem cells	BMPR2, SMAD3, AKT3, WNT9A, SKIL, ISL1, IGF1R	0.00267138	4.91357	0.295607	0.0874875	0.0848162
5	Proteoglycans in cancer	TGFB1, ITGA2, MMP2, AKT3, WNT9A, THBS1, MMP9, IGF1R	0.00370902	3.93086	0.385401	0.0964953	0.0935489
6	p53 signaling pathway	CCNG2, SERPINE1, ADGRB1, THBS1, RPRM	0.00441963	7.33369	0.440245	0.0964953	0.0935489
7	Notch signaling pathway	NOTCH3, NUMBL, MAML2, MAML3	0.0121055	8.18929	0.797193	0.226546	0.219629
8	Focal adhesion	ITGA2, AKT3, ITGA11, RASGRF1, ITGB6, THBS1, IGF1R	0.0167842	3.33932	0.891107	0.274841	0.266449
9	Transcriptional misregulation in cancer	CSF1R, PAX5, MMP9, IGF1R, RUNX1, RUNX1T1	0.0256225	3.53071	0.966637	0.372949	0.361561
10	Hypertrophic cardiomyopathy (HCM)	TGFB1, ITGA2, ITGA11, ITGB6	0.0430916	5.03956	0.996881	0.5645	0.547264

## Sheet: DAVID_TCam-2_Act2_down
DAVID pathway analysis of activin A down-regulated genes in TCam-2
No.	Term	Genes	Fold Enrichment	PValue	Bonferroni	Benjamini	FDR
1	Signaling pathways regulating pluripotency of stem cells	ZIC3, ID4, ID3, INHBB	8.93377	0.00838906	0.370824	0.461398	0.461398
2	TGF-beta signaling pathway	ID4, ID3, INHBB	11.1672	0.0266239	0.773308	0.732158	0.732158

## Sheet: DAVID_TCam-2_BMP4_up 
DAVID pathway analysis of BMP4 upregulated genes in TCam-2
No.	Term	Genes	PValue	Fold Enrichment	Bonferroni	Benjamini	FDR
1	TGF-beta signaling pathway	TGFB1, BAMBI, ID2, ID1, ID4, ID3, SMAD9, SMAD6, SMAD7	1.65763e-09	23.7753	9.78003e-08	9.78003e-08	9.4485e-08
2	Signaling pathways regulating pluripotency of stem cells	FZD1, WNT5B, ID2, ID1, HAND1, ID4, ID3, SMAD9, TBX3	9.66279e-08	14.2652	5.70103e-06	2.85052e-06	2.75389e-06
3	Hippo signaling pathway	FZD1, TGFB1, WNT5B, ID2, ID1, SNAI2	0.000436251	8.81735	0.0254159	0.00857961	0.00828877
4	Wnt signaling pathway	FZD1, SFRP2, SOX17, WNT5B, BAMBI	0.00283386	8.03997	0.154168	0.0417994	0.0403825
5	HTLV-I infection	FZD1, EGR1, TGFB1, WNT5B, MSX2	0.0233802	4.36817	0.752369	0.275887	0.266535

## Sheet: DAVID_common_ ActA_targets
DAVID pathway analysis of common activin A regulated genes in TCam-2 and NT2/D1 cells
No.	Terms	Genes	PValue	Bonferroni	Benjamini	FDR
1	Signaling pathways regulating pluripotency of stem cells	BMPR2, SMAD3, ZIC3, INHBB, WNT9A, SKIL, IGF1R	1.66279e-05	0.00109685	0.00109744	0.00103093
2	TGF-beta signaling pathway	BMPR2, SMAD3, INHBB, THBS1, LEFTY2	0.000338834	0.0221186	0.0111815	0.0105039
3	Pathways in cancer	FGF16, SMAD3, WNT9A, MMP9, IGF1R, RUNX1, RUNX1T1	0.00430537	0.247811	0.0718116	0.0674593
4	Transcriptional misregulation in cancer	PAX5, MMP9, IGF1R, RUNX1, RUNX1T1	0.00435222	0.250143	0.0718116	0.0674593
5	Notch signaling pathway	NOTCH3, MAML3, DLL1	0.0160571	0.656431	0.211954	0.199108
6	Hippo signaling pathway	BMPR2, SMAD3, SERPINE1, WNT9A	0.022734	0.780798	0.250074	0.234918
7	p53 signaling pathway	SERPINE1, THBS1, RPRM	0.0300171	0.866208	0.283019	0.265866
8	Proteoglycans in cancer	WNT9A, THBS1, MMP9, IGF1R	0.0465257	0.956908	0.383837	0.360574
9	Rap1 signaling pathway	FGF16, EFNA5, THBS1, IGF1R	0.0524711	0.971483	0.384788	0.361468
	Proteoglycans in cancer
	WNT9A, THBS1, MMP9, IGF1R
	Rap1 signaling pathway
	FGF16, EFNA5, THBS1, IGF1R

## Sheet: DAVID_common_BMP4_targets 
DAVID pathway analysis of common BMP4 regulated genes in TCam-2 and NT2/D1 cells
No.	KEGG pathway	Genes	PValue	Bonferroni	Benjamini	FDR
1	TGF-beta signaling pathway	TGFB1, BAMBI, ID2, ID1, ID4, ID3, SMAD9, SMAD6, SMAD7	8.97829e-10	5.02784e-08	5.02784e-08	5.02784e-08
2	Signaling pathways regulating pluripotency of stem cells	FZD1, WNT5B, ID2, ID1, HAND1, ID4, ID3, SMAD9, TBX3	5.31076e-08	2.97402e-06	1.48701e-06	1.48701e-06
3	Hippo signaling pathway	FZD1, TGFB1, WNT5B, ID2, ID1, SNAI2	0.000311693	0.017306	0.00581827	0.00581827
4	HTLV-I infection	FZD1, EGR1, TGFB1, WNT5B, MSX2, MYB	0.00322877	0.165651	0.0452027	0.0452027
5	Wnt signaling pathway	FZD1, SFRP2, WNT5B, BAMBI	0.0179392	0.637132	0.200919	0.200919
	Common BMP4 targets
	TGF-beta signaling pathway
	TGFB1, BAMBI, ID2, ID1, ID4, ID3, SMAD9, SMAD6, SMAD7
	Signaling pathways regulating pluripotency of stem cells
	FZD1, WNT5B, ID2, ID1, HAND1, ID4, ID3, SMAD9, TBX3
	Hippo signaling pathway
	FZD1, TGFB1, WNT5B, ID2, ID1, SNAI2
	Wnt signaling pathway
	FZD1, SFRP2, WNT5B, BAMBI
