# Supplementary material for: Activin and BMP Signalling in Human Testicular Cancer Cell Lines, and a Role for the Nucleocytoplasmic Transport Protein Importin-5 in Their Crosstalk
Source: Cells. 2023 Mar 24;12(7):1000. doi: 10.3390/cells12071000 (PMC10093041; doi:10.3390/cells12071000)
Supplement: Supplementary file 1 [file cells-12-01000-s001.zip › supplementary figures/Table S2.xlsx]

## Sheet: Activin A
	A. Key signalling pathway components affected by activin A in TCam-2 & NT2/D1 (common genes are higlighted in yellow)
		Category	genes	Log 2 fold change in TCam-2	Log 2 fold change in NT2			Category	genes	Log 2 fold change in TCam-2	Log 2 fold change in NT2
		TGF-beta signaling pathway						Notch signalling
		ligands	NODAL	-	4.24793			receptors & modulators	NOTCH3	0.633906	0.872091
			TGFB1	1.04321	-				NOTCH1	-	0.598583
			INHBB	-1.21849	-2.40456				NOTCH4	-	2.05409
			INHBA	-	-1.2786				KAT2B	-	0.801729
		receptors	BMPR2	0.592534	1.07917				MAML2	0.667738	-
			SMAD3	0.955646	1.26092				MAML3	0.695449	0.815366
			SMAD9	-	0.889225				TLE2	0.640519	1.94464
			SMAD6	-	1.00016				HDAC9	-	-0.809654
			SMAD7	-	1.73556			target genes	HES1	-	0.748761
		negative regulators	LEFTY1	-	9.02683				HEY1	-	3.79002
			LEFTY2	6.02854	4.05823
			BAMBI	-	1.27926			cAMP/Rap signaling pathway
			NBL1	-	0.636842			modulators	RAPGEF3	-	1.23001
		target genes	ID1	-	0.750731				SIPA1L2	-	0.689131
			ID4	-0.716372	-			negative regulators	PDE3A	-	-0.709657
			ID3	-0.995707	-				PDE4B	-	1.61988
			PITX2	-	4.46543				PDE4A	-	1.00519
									PDE4D	-	1.01932
		Hippo signaling pathway						effectors	ARAP3	0.731189	-
		modulators	WWTR1	-	0.832019				TIAM1	-	0.819233
			TEAD1	-	0.827818				PRKD1	-	0.679506
			FRMD6	-	0.700207			target genes	GLI1	0.790541	-
		negative regulators	DLG2	-	0.687283				PTCH1	-	-0.89403
		target genes	FGF1	-	1.98471				CFTR	-	-0.897858
			ID1	-	0.750731				CREB5	-	0.851286
			SERPINE1	1.17609	1.24734				FOS	-	1.25385
			AXIN2	-	-1.41492				BDNF	-1.09567	-1.34452
			SOX2	-	-0.827771
			CCND1	-	0.590354			p53 signaling pathway
			MYC	-	0.825479			effectors & target genes	CASP3	-	1.33085
									FAS	-	-0.824256
		Ras/Raf/MAPK signaling pathway							SERPINE1	1.17609	1.24734
		modulators	RASGRF2	-	0.604521				ADGRB1	0.949684	-
			RASGRF1	0.712559	-				THBS1	0.930872	0.685525
			RASGRP1	0.899147	-				SESN3	-	-0.71523
			RASA3	-	0.621277				GADD45G	-	-3.24455
			KSR1	-	1.22738				GADD45B	-	1.2527
		effectors	ZAP70	-	1.70238				RPRM	0.741281	0.696198
			TIAM1	-	0.819233				CCND1	-	0.590354
			RIN1	-	0.678439				CCNE2	-	0.731969
			RGL1	-	1.03673				CCNG2	0.945273	-
			ETS1	0.778466	-
			ETS2	-	1.32551			MAPK signaling pathway
								negative regulators	DUSP10	-	-0.952857
		PI3K-Akt signaling pathway							DUSP5	-	1.41217
		modulators	PIK3R1	-	0.706135				DUSP2	-	0.991454
			AKT3	0.70505	-				DUSP6	-	2.16361
			CREB5	-	0.851286			target genes	MYC	-	0.825479
			NR4A1	-	0.597844				FOS	-	1.25385
		negative regulators	PPP2R5B	-	-0.587457				FAS	-	-0.824256
			PPP2R3A	-	-0.587129				TGFB1	1.04321	-
		target genes	BCL2L11	-	-0.690281				IL1A	-	-1.3081
			CCND1	-	0.590354				CASP3	-	1.33085
			MYC	-	0.825479				GADD45B	-	1.2527
			MYB	-	-1.69951				GADD45G	-	-3.24455
			CCNE2	-	0.731969				NR4A1	-	0.597844
		Wnt signaling pathway						FoxO signaling pathway
		ligands	WNT10A	-	2.22596			receptors	IGF1R	1.32921	0.813165
			WNT8A	-	1.8162			modulator	FOXO4	-	0.775142
			WNT9B	-	3.38527			target genes	IL6	-	1.47956
			WNT9A	0.632741	1.63369				CDKN2B	1.44405	-
			WNT3	-	4.37629				CCND1	-	0.590354
		receptors	FZD5	-	0.873927				CCNG2	0.945273	-
			FZD4	-	0.635826				GADD45G	-	-3.24455
			FZD8	-	-0.713408				GADD45B	-	1.2527
			FZD10	-	1.00581				BCL2L11	-	-0.690281
		modulators	AXIN2	-	-1.41492				S1PR1	-	-1.34654
			BAMBI	-	1.27926				GABARAP	-	-0.83966
			PRICKLE1	-	-1.71243				FBXO32	0.736177	-
			VANGL1	-	0.66074
		negative regulators	CER1	-	4.6714
			SOST	0.667102	-
			NKD1	-	0.765017
		effectors & target genes	NFATC4	-	-0.65258
			FOSL1	-	0.657757
			CCND1	-	0.590354
			MYC	-	0.825479

## Sheet: BMP4
	B. Key signalling pathway components affected by BMP4 in TCam-2 & NT2/D1 (common genes are highlighted in yellow)
		Category	genes	Log 2 fold change in TCam-2	Log 2 fold change in NT2			Category	genes	Log 2 fold change in TCam-2	Log 2 fold change in NT2
		Hippo signaling pathway
		modulators	TEAD1	-	0.740125			negative regulators	BAMBI	1.02248	2.33419
			FRMD6	-	0.873139				NOG	-	2.44341
		negative regulators	DLG2	-	0.905861				CHRD	-	1.3939
			DLG3	-	-0.631343			target genes	ID2	1.52729	1.66871
			CRB2	-	-0.988589				ID1	1.8184	2.37046
			AJUBA	-	-0.765995				ID4	1.97152	2.06161
			AMOT	-	-0.784367				ID3	2.51271	3.48838
		target genes	FGF1	-	1.44587				PITX2	-	1.07004
			CTGF	-	-0.773353			receptors	BMPR2	-	1.05041
			GDF7	-	0.972053				SMAD9	1.12988	3.29814
			SERPINE1	-	1.69043				SMAD6	1.90372	2.49883
			ID2	1.52729	1.66871				SMAD7	0.646905	1.45273
			ID1	1.8184	2.37046
			TCF7	-	0.893397			MAPK signaling pathway
			SOX2	-	-1.0453			modulators	MAP3K14	-	0.841607
			CCND1	-	0.799095				MAP3K5	-	1.15627
			AXIN2	-	-1.22795				MAPK10	-	-0.900897
			SNAI2	0.674383	1.19561				RPS6KA2	-	0.755963
								negative regulators	DUSP5	-	1.89591
		Wnt signaling pathway							DUSP2	-	0.845901
		ligands	WNT3A	-	1.48833				DUSP9	-	1.38141
			WNT5A	-	-0.626089				DUSP6	-	2.1041
			WNT9B	-	3.20351			target genes	RAC2	-	1.15779
			WNT5B	0.836439	1.88731				JUND	-	0.639024
			WNT3	-	4.09641				JUN	-	-0.653778
		receptors/modulators	FZD1	0.844269	0.912727				FOS	-	1.27846
			FZD2	-	-0.837974				GADD45G	-	-4.82675
			FZD5	-	-0.747778				GADD45B	-	0.963423
			FZD4	-	1.11737				IL1A	-	-1.26907
			TCF7	-	0.893397
			AXIN2	-	-1.22795			TNF signaling pathway
			FRAT2	-	-1.07214			modulators	MAP3K14	-	0.841607
			RAC2	-	1.15779				MAP3K5	-	1.15627
			BAMBI	1.02248	2.33419				MAPK10	-	-0.900897
			PRICKLE1	-	-2.74057				CREB5	-	0.643128
			NKD1	-	1.0161				CASP8	-	0.60023
		negative regulators	SFRP5	-	0.688337			target genes	CCL2	-	0.910644
			SFRP1	-	-0.937013				CX3CL1	0.659288	0.944629
			SFRP2	0.981372	0.696389				IL15	-	2.47875
			CXXC4	-	-0.9854				JUN	-	-0.653778
			SENP2	-	-0.718107				FOS	-	1.27846
		target genes	SOX17	0.830958	-				NFKBIA	-	0.608149
			FOSL1	-	0.943877				SOCS3	-	1.59468
			JUN	-	-0.653778				BCL3	-	1.87049
			CCND1	-	0.799095				EDN1	-	-2.13982
			NFATC4	-	-0.624328				JAG1	-	-1.24053
		cAMP signaling pathway						PI3K-Akt signaling pathway
		effectors	NFKBIA	-	0.608149			modulators	PIK3R3	-	-0.585288
			CREB5	-	0.643128				CASP9	-	-0.602546
		negative regulators	PDE4A	-	2.7008				CREB5	-	0.643128
			PDE4D	-	1.61402				SGK1	-	2.03026
			PDE4B	-	2.46786			target genes	BCL2L11	-	-1.20544
		target genes	JUN	-	-0.653778				MYB	-0.716083	-1.48659
			BDNF	-	-1.23427				MCL1	-	0.66864
			FOS	-	1.27846				CCNE2	-	0.961528
			PTCH1	-	-1.03384				CCND1	-	0.799095
			HHIP	-	-1.26326				CDKN1B	-	-0.591449
			TIAM1	-	0.795477
			RAC2	-	1.15779			Calcium signaling pathway
								receptors	CACNA1G	-	1.95001
		TGF-beta signaling pathway							SPHK1	-	2.97093
		ligands	TGFB1	0.636077	0.940646				ORAI2	-	0.63329
			GDF7	-	0.972053				STIM2	-	0.744671
			INHBE	-	-1.252			effector	ITPKB	-	1.05865
