# Supplementary material for: Activin and BMP Signalling in Human Testicular Cancer Cell Lines, and a Role for the Nucleocytoplasmic Transport Protein Importin-5 in Their Crosstalk
Source: Cells. 2023 Mar 24;12(7):1000. doi: 10.3390/cells12071000 (PMC10093041; doi:10.3390/cells12071000)
Supplement: Supplementary file 1 [file cells-12-01000-s001.zip › supplementary figures/Table S3.xlsx]

## Sheet: NT2ActA
© 2000-2022 QIAGEN. All rights reserved.
Upstream Regulator	Expr Log Ratio	Molecule Type	Predicted Activation State	Activation z-score	Flags	p-value of overlap	Target Molecules in Dataset	Mechanistic Network
TGFB1	0.53	growth factor	Activated	4.435		3.43e-18	ABCC2,ABCD1,ADORA1,ADRA2A,ANGPT1,ARC,ATXN1,AXIN2,BAMBI,BCL3,BDNF,BMPR2,CASP3,CAV1,CAV2,CBR3,CDKN2B,CEACAM1,CXCR4,DACT1,EDN1,EGR1,ELK3,ENG,EOMES,FILIP1L,FLI1,FOS,GADD45B,GATA3,GNA14,GPER1,GPRC5A,HAS2,HEY1,IER3,IL11,IL6,IL6R,KLF10,KLF9,MMP9,MYB,NANOG,NEDD9,NODAL,NOTUM,NOX4,NR4A3,PDE4A,PDE4D,PDGFB,PMEPA1,PRDM1,PXN,RAPGEF3,RARA,RUNX1,S1PR1,SERPINE1,SMAD3,SMAD6,SMAD7,TFAP2A,TLR4,WNT9A	109 (16)
SOX2	-0.828	transcription regulator		-0.81		2.24e-17	ABTB2,ANGPT1,APCDD1,AXIN2,CXCR4,DUSP5,EOMES,ESRRB,ETS2,EVX1,FOS,GADD45B,GATA2,GATA3,GATA4,HEY1,IL6,LRP4,MFSD2A,MIXL1,NANOG,NODAL,OTX1,OTX2,PCDH18,PITX2,PRDM1,SERPINE1,SOX21,TMEM63A,WNT3,ZFHX3,ZIC3	81 (8)
beta-estradiol		chemical - endogenous mammalian		1.957		1.84e-16	ADAMTS5,ADORA1,ANGPT1,APCDD1,ARC,BAMBI,BDNF,BMPR2,CASP3,CAV1,CAV2,CDKN2B,CXCR4,CXXC5,CYP26B1,CYP2E1,DUSP5,DUSP6,EDN1,EGR1,ELK3,FOS,GADD45B,GADD45G,GATA2,GATA3,GATA4,GPER1,GPRC5A,HAS2,HEY1,HR,IER3,IL11,IL17RD,IL6,IL6R,KLF10,KLF9,LEFTY2,MEIS2,MMP9,MYB,NEDD9,NODAL,NR4A3,NRTN,PDE4B,PDGFB,PGPEP1,PPP1R3B,PRICKLE1,PXN,PYCR2,RARA,RUNX1,S1PR1,SERPINE1,SERTAD4,SERTM1,SIAH2,SLITRK4,SMAD3,SMAD6,SMAD7,SOX3,SP…	133 (19)
SMAD3	1.261	transcription regulator	Activated	2.578	bias	3.74e-15	ADORA1,AXIN2,CDKN2B,EDN1,EGR1,ENG,FOS,GADD45B,GATA3,HAS2,HEY1,IL11,IL6,LEFTY2,MMP9,NANOG,NODAL,NOX4,PDGFB,PMEPA1,S1PR1,SERPINE1,SMAD3,SMAD7	94 (16)
EZH2	-0.005	transcription regulator		-1.354		4.28e-15	AXIN2,CDKN2B,CXCR4,DUSP5,EGR1,EOMES,EVX1,FOXF2,GATA3,GATA4,HOXA7,HOXB13,ICOSLG/LOC102723996,IL11,IL6,IL6R,MMP9,NOX4,PDGFB,PIK3IP1,PITX2,PRDM1,PRICKLE1,RASSF9,RUNX1,SMAD3,TRIM38,WNT3	109 (21)
TNF	0.036	cytokine	Activated	4.395		5.94e-15	ABCC2,ABTB2,ADAMTS5,ADORA1,ANGPT1,ARC,AXIN2,BAMBI,BCL3,BDNF,BHLHE41,CASP3,CAV1,CBR3,CXCR4,CYP26B1,CYP2E1,DEPP1,DHRS3,DUSP5,DUSP6,EDN1,EGR1,ELK3,ENG,ETS2,FGF18,FOS,FOXF2,GADD45B,GADD45G,GATA2,GATA3,HAS2,ICOSLG/LOC102723996,IER3,IL11,IL17RD,IL6,IL6R,KLF10,LPAR6,MFSD2A,MMP9,NANOG,NEDD9,NOX4,NR4A3,PDE4B,PDGFB,PDZD2,PRDM1,RARA,RUNX1,S1PR1,SERPINE1,SMAD3,SMAD7,ST8SIA4,TFAP2A,TLR4	113 (18)
IL6	1.48	cytokine		1.644	bias	2.95e-14	ABCC2,ADAMTS5,ANGPT1,ARC,AXIN2,BAMBI,BCL3,BDNF,CASP3,CDKN2B,CEACAM1,CXCR4,CYP2E1,DCC,DUSP6,EGR1,EOMES,ETS2,FLI1,FOS,GADD45B,GADD45G,ICOSLG/LOC102723996,IL11,IL6,IL6R,LEFTY2,MMP9,MYB,NANOG,PDGFB,PRDM1,S1PR1,SERPINE1,SMAD3,SMAD7,TLR4	107 (18)
POU5F1	0.095	transcription regulator		1.88		8.31e-14	ANGPT1,APCDD1,CASP3,DUSP5,EOMES,ESRRB,EVX1,GADD45G,GATA2,GATA3,GATA4,IL6,LEFTY2,MIXL1,MMP9,NANOG,NODAL,OTX1,PCDH18,PITX2,PMEPA1,RARA,SMAD7,WNT3,ZFHX3,ZIC3	93 (9)
forskolin		chemical toxicant	Activated	2.317		3.6e-13	ARC,AXIN2,BAMBI,BCL3,BDNF,CDKN2B,CXCR4,DHRS3,DUSP6,EDN1,EGR1,FOS,GADD45B,GADD45G,GATA4,GNA14,HAS2,HTR1D,IER3,IL11,IL6,MFSD2A,MMP9,NR4A3,PDE4A,PDE4B,PDE4D,RAPGEF3,RUNX1,SERPINE1,SLC6A17,SMAD3,SMAD7,STC1	116 (19)
tretinoin		chemical - endogenous mammalian	Activated	2.796		8.73e-13	ADAMTS5,AGO1,APCDD1,ARHGAP29,BAMBI,BCL3,BMPR2,CASP3,CDKN2B,CEACAM1,CXCR4,CYP26B1,DHRS3,EDN1,EGR1,EOMES,FOS,FZD10,GATA2,GATA3,GATA4,GPRC5A,HAS2,HEY1,HOXB13,IER3,IL6,IL6R,KLF10,KLF9,LEFTY2,MEIS2,METTL7A,MMP9,MYB,NANOG,NFE2,NODAL,OTX2,PDGFB,PITX2,PPP1R16B,PYCR2,RARA,RUNX1,SERPINE1,SMAD3,SMAD6,SMAD7,SOX3,STC1,ZFHX3	113 (23)
SMAD2	0.165	transcription regulator		1.953		1.29e-12	CDKN2B,GADD45B,HAS2,IL6,IL6R,IRX1,LEFTY2,MIXL1,MMP9,NANOG,PDGFB,S1PR1,SERPINE1,SMAD3,SMAD7	82 (17)
GLI1	-0.02	transcription regulator		-1.48		1.81e-12	ARC,ARHGAP29,BHLHE41,CAV1,CAV2,DUSP5,DUSP6,EGR1,FOS,GADD45B,GATA4,GPER1,GPRC5A,GREM2,IER3,IL17RD,IL6,ITPKB,KLF9,METTL7A,MMP9,NANOG,PCDH18,PRICKLE1,SERTAD4,SOWAHC,SOX18,ZFHX3	83 (7)
IL1B		cytokine	Activated	2.725		2.65e-12	ABCC2,ADAMTS5,ANGPT1,ARC,BAMBI,BCL3,CASP3,CAV2,CXCR4,CYP2E1,DEPP1,DUSP5,EDN1,EGR1,ENG,ETS2,FGF18,FOS,GADD45B,GATA3,HAS2,ICOSLG/LOC102723996,IER3,IL11,IL6,IL6R,ITPKB,KCNC4,KLF10,MMP9,NR4A3,PDE4B,PDGFB,PRDM1,RARA,RIMBP2,S1PR1,SERPINE1,SMAD3,SMAD7,TLR4	108 (16)
tetradecanoylphorbol acetate		chemical drug	Activated	2.352	bias	1.38e-11	AMIGO2,ANGPT1,ARC,BCL3,BDNF,CAV1,CAV2,CDKN2B,CXCR4,CYP2E1,DUSP5,DUSP6,EGR1,ETS2,FOS,GADD45B,GATA2,GATA3,GPRC5A,HAS2,HOXA7,HTR1D,ICOSLG/LOC102723996,IER3,IL11,IL6,IL6R,MEIS2,METTL7A,MMP9,PDE4D,RAB36,RARA,RUNX1,S1PR1,SERPINE1,SLC28A3,SMAD3,SMAD6,STC1,TLR4	137 (22)
estrogen receptor		group		0.258		2.09e-11	AGO1,BDNF,CAV1,CAV2,CXCR4,EDN1,EGR1,FOS,GATA3,IL6,KLF10,MMP9,NEDD9,PCDH18,SERPINE1,SMAD3,SMAD6,TLR4,WNT3	112 (18)
GDF2		growth factor		1.996	bias	2.43e-11	BMPR2,CAV1,CXCR4,EDN1,ENG,FOS,GADD45B,GATA2,MMP9,PROX1,SMAD6,SMAD7,TLR4	56 (10)
quercetin		chemical drug		0.96		3.45e-11	ABCC2,BDNF,CAV1,CYP2E1,DUSP5,EDN1,EGR1,FOS,FZD10,IER3,IL6,KLF10,LRRN2,MMP9,NEDD9,PRICKLE1,SMAD7,TMC5	107 (20)
INHBA	-1.279	growth factor		0.816	bias	3.69e-11	AGO1,BAMBI,CDKN2B,CXCR4,ETS2,IL6,IRX1,LEFTY2,MIXL1,NANOG,NODAL,PCDH9,PRDM1,SERPINE1,SMAD6,SMAD7,TENT5B	63 (12)
Histone h3		group				5.02e-11	BDNF,CAV1,CDKN2B,CEACAM1,EGR1,EOMES,EPHB3,EVX1,FOS,GATA2,GATA3,GATA4,HOXA7,IL6,IL6R,KIAA0895,MEIS2,MMP9,NANOG,NODAL,OTX2,PDGFB,PITX2,PRDM1,RARA	110 (21)
IFNG		cytokine		1.646		5.72e-11	ABTB2,ADORA1,ADRA2A,ARC,BCL3,BDNF,CASP3,CAV1,CDKN2B,CEACAM1,CXCR4,CYP2E1,DEPP1,DUSP5,EDN1,EGR1,ETS2,FOS,GADD45B,GATA3,GNA14,GPER1,HAS2,ICOSLG/LOC102723996,IER3,IL11,IL6,IL6R,ITPKB,KLF10,MFSD2A,MMP9,MYB,NEDD9,NOX4,NR4A3,PDGFB,PRDM1,RAB36,S1PR1,SERPINE1,SHB,SMAD3,SMAD7,TLR4,WNT9A	102 (17)
dexamethasone		chemical drug		-0.797		6.08e-11	ABCC2,ADAMTS15,ADRA2A,AMIGO2,ANGPT1,AXIN2,BCL3,BDNF,BHLHE41,BMPR2,CASP3,CAV1,CAV2,CBR3,CDKN2B,CEACAM1,CORO2A,CXCR4,CYP2E1,DEPP1,DUSP5,EDN1,EGR1,ETS2,FILIP1L,FOS,GADD45B,GATA3,GPER1,GUCA1A,HEY1,HOXA7,ICOSLG/LOC102723996,IER3,IL11,IL6,IL6R,KLF9,LPAR6,METTL7A,MMP9,MXRA5,MYB,NR4A3,NRTN,PCDH9,PDE4B,PDE4D,PIK3IP1,RARA,RIPOR2,S1PR1,SERPINE1,SHB,SMAD3,SPOCK2,TLE2,TLR4	120 (16)
WNT3A	0.774	cytokine		0.532		1.2e-10	ANGPT1,AXIN2,BDNF,EDN1,ENG,EOMES,ESRRB,FGF18,GADD45G,GATA4,HAS2,IL6,MIXL1,NANOG,NOTUM,PITX2,PMEPA1,PRDM1,PRICKLE1,RUNX1,WNT9A	96 (17)
atorvastatin		chemical drug		-0.674		1.62e-10	ABCC2,BDNF,CASP3,CAV1,CXCR4,EDN1,EGR1,ENG,FOS,GADD45B,IER3,IL17RD,IL6,MMP9,NOX4,SERPINE1,TLR4	112 (22)
NFkB (complex)		complex	Activated	3.037	bias	1.69e-10	ADRA2A,BAMBI,BCL3,BDNF,CBR3,CXCR4,DUSP5,EDN1,EGR1,EOMES,FOS,GADD45B,GATA3,HAS2,ICOSLG/LOC102723996,IER3,IL6,ITPKB,MMP9,PRDM1,PXN,RUNX1,SERPINE1,SLC2A12,SMAD3,SMAD7,TLR4,TRIM38	106 (20)
EGF	0.14	growth factor	Activated	3.586	bias	1.69e-10	ANGPT1,ARC,CASP3,CAV1,CXCR4,DUSP5,DUSP6,EDN1,EGR1,EOMES,ETS2,FLI1,FOS,GATA2,GPER1,HAS2,IER3,IL6,KLF10,LEFTY2,MMP9,NANOG,NODAL,NR4A3,RUNX1,SERPINE1,SMAD3,TFAP2A	114 (18)
CG		complex	Activated	2.01	bias	1.9e-10	ABTB2,APCDD1,AXIN2,BAMBI,BDNF,BMPR2,CXCR4,DUSP6,EGR1,ELK3,FILIP1L,FOS,GADD45B,GATA4,GREM2,HAS2,IER3,IL11,IL6,MMP9,PDE4D,RUNX1,SLC2A12,SMAD6,ST8SIA4,STC1	110 (23)
GDF11	-0.483	growth factor				2.09e-10	BAMBI,BMPR2,CDKN2B,FOS,IL6,LEFTY2,NODAL,PDGFB,SMAD3,SMAD6,SMAD7	106 (20)
KLF4	-0.269	transcription regulator		1.738	bias	2.44e-10	ANGPT1,APCDD1,CASP3,CDKN2B,DUSP5,EOMES,ESRRB,EVX1,GATA4,GPER1,HEY1,IL6,NANOG,OTX2,PCDH18,PITX2,PRDM1,SERPINE1,SMAD7,WNT3	109 (21)
CTNNB1	0.048	transcription regulator		1.312	bias	3.58e-10	APCDD1,AXIN2,BAMBI,BDNF,CBLN1,CDKN2B,CEACAM1,CYP2E1,EDN1,EGR1,EOMES,EPHB3,EVX1,FGF18,FLI1,FOS,GADD45B,GADD45G,GATA2,GATA3,IL6,MMP9,NANOG,NODAL,NOTUM,ONECUT2,PCDH9,PDE4B,PITX2,PRDM1,SERPINE1,SMAD6,SMAD7,WNT3,WNT9A	113 (21)
VEGFA	-0.32	growth factor		0.843	bias	4.43e-10	ANGPT1,CASP3,CAV1,CEACAM1,CXCR4,DUSP5,EDN1,EGR1,EOMES,ETS2,FOS,HEY1,IL6,MMP9,PDGFB,RUNX1,SERPINE1,STARD8,STC1	99 (23)
staurosporine		chemical drug		-0.591		4.43e-10	ARC,CASP3,CYP2E1,FOS,GATA2,IL6,KLF10,MMP9,NEDD9,PRDM1,S1PR1,SERPINE1,SMAD3	110 (23)
BMP4	0.007	growth factor		1.941	bias	4.76e-10	CXXC5,DEPP1,GATA2,GATA3,HEY1,IL6,KLF10,LEFTY2,MIXL1,NANOG,NODAL,PITX2,PYCR2,SERPINE1,SMAD6,SMAD7,TFAP2A	116 (22)
STAT3	0.202	transcription regulator	Activated	2.018	bias	5.1e-10	BCL3,CASP3,CDKN2B,CEACAM1,CXCR4,DUSP5,EDN1,EGR1,EOMES,FOS,GADD45G,GATA3,HAS2,HEY1,IL11,IL6,IL6R,MMP9,MYB,NOX4,OTX2,PDGFB,PRDM1,RUNX1,S1PR1,SERPINE1,SMAD6,SMAD7,STC1	105 (20)
NRG1	0.341	growth factor	Activated	2.035	bias	5.25e-10	ANGPT1,BDNF,CASP3,CAV1,CXCR4,DUSP6,EDN1,EGR1,FOS,GATA2,GATA4,GPER1,IER3,MMP9,NR4A3,PXN,RUNX1,SERPINE1	97 (18)
SMARCA4	-0.038	transcription regulator		1.048	bias	5.82e-10	AXIN2,BAMBI,CASP3,CDKN2B,CEACAM1,CXCR4,DUSP6,EGR1,ETS2,FOS,GADD45B,GADD45G,HEY1,HOXA7,IER3,IL11,IL6,KIFC3,MYB,NANOG,PDE4B,PITX2,SERPINE1,SMAD6,SMARCA2,WNT9A,ZNF503	113 (23)
Tgf beta		group	Activated	3.247		7.6e-10	ABCD1,BAMBI,BHLHE41,CDKN2B,CXCR4,EDN1,ENG,FOS,GADD45B,GATA3,HEY1,IL6,KLF10,MMP9,NEDD9,NOX4,PDGFB,PMEPA1,RUNX1,SERPINE1,SMAD3,SMAD6,SMAD7	110 (17)
Pkc(s)		group		1.762	bias	1.21e-09	BDNF,CXCR4,CYP2E1,EDN1,EGR1,FOS,GADD45B,GPER1,HOXA7,IL6,MMP9,NOX4,NR4A3,RARA,SERPINE1,STC1	94 (21)
SB-431542		chemical reagent	Inhibited	-2.521		1.55e-09	EOMES,ETS2,FOS,GADD45B,GATA2,LEFTY2,MIXL1,NANOG,NODAL,PITX2,SERPINE1,SMAD6,SMAD7	76 (16)
WNT1		cytokine		-0.295	bias	1.86e-09	APCDD1,AXIN2,DDIT4L,EDN1,EGR1,ETS2,FOS,GADD45G,NANOG,OTX2,PITX2,SERPINE1,TLX3	94 (15)
Hdac		group		-0.444		2.03e-09	ARC,BDNF,CXCR4,EDN1,EGR1,FOS,GADD45B,GATA3,IL6,IL6R,KLF10,KLF9,LRP4,ONECUT2	116 (21)
NANOG	1.246	transcription regulator		0.611		2.03e-09	EGR1,EOMES,ESRRB,FOS,GATA4,MIXL1,NANOG,OTX1,PITX2,SMAD3,SMAD6,SMAD7,ZFHX3,ZIC3	14 (2)
ID3	0.138	transcription regulator		1.557		2.33e-09	BCL3,CXCR4,EOMES,ETS2,GADD45B,GADD45G,ICOSLG/LOC102723996,IL6,IL6R,MMP9,MYB,NR4A3,PIK3IP1,PRDM1,SMAD7	78 (14)
ACVRL1	0.924	kinase		1.342		2.54e-09	BMPR2,CXCR4,ENG,PXN,SERPINE1,SMAD6,SMAD7,TLR4	63 (11)
ACVR1C	-0.017	kinase	Activated	2.63	bias	3.23e-09	CDKN2B,FOS,LEFTY2,NANOG,NODAL,SERPINE1,SMAD7	68 (9)
RARG	0.183	ligand-dependent nuclear receptor		0.841		3.36e-09	CYP26B1,DHRS3,EGR1,FOS,GATA4,HAS2,IL6,NANOG,OTX2,PITX2,RARA	105 (19)
INSR	-0.41	kinase		1.791	bias	3.88e-09	CXCR4,EDN1,EGR1,EOMES,EVX1,FOS,GATA4,HOXA7,IER3,IL11,IL6,KLF10,KLF9,MIXL1,MMP9,NODAL,OTX2,PDE4B,PDGFB,PITX2,PRDM1,SERPINE1,WNT3,ZIC3	93 (21)
U0126		chemical drug	Inhibited	-2.614	bias	4.31e-09	ARC,AXIN2,BDNF,CAV1,CXCR4,CYP2E1,DUSP5,DUSP6,EDN1,EGR1,FOS,GADD45B,IER3,IL6,KIFC3,KLF10,MMP9,NR4A3,NXPH4,RUNX1,SERPINE1,SHB,SMAD3,STC1	115 (21)
TGFBR1	0.005	kinase	Activated	2.214		4.4e-09	EDN1,HAS2,HEY1,IL6,LEFTY2,NANOG,NODAL,PDGFB,RUNX1,SERPINE1,SMAD7,WNT9A	97 (15)
norepinephrine		chemical - endogenous mammalian	Activated	2.18	bias	4.66e-09	BDNF,CXCR4,EDN1,EGR1,EOMES,FOS,IL6,MMP9,NR4A3,PDE4B,PDE4D,SERPINE1,SLC6A17,SMAD7	109 (20)
RELA	0.272	transcription regulator	Activated	3.994	bias	5.78e-09	ADAMTS5,BCL3,CASP3,CAV1,CXCR4,EDN1,EGR1,EOMES,FOS,HAS2,IER3,IL6,KLF10,MMP9,MYB,NANOG,NR4A3,PDE4B,PDGFB,PRDM1,PXN,SMAD7	99 (20)
ESR1	0.061	ligand-dependent nuclear receptor		-0.608		6.65e-09	ADAMTS5,ADORA1,AXIN2,BDNF,BMPR2,CAV1,CAV2,CDKN2B,CYP26B1,CYP2E1,DUSP5,EDN1,EGR1,FOS,GADD45B,GADD45G,GATA2,GATA3,GPER1,HEY1,ICOSLG/LOC102723996,IER3,IL6,METTL7A,MMP9,MYB,NEDD9,ONECUT2,OTX2,PCDH18,PDE4A,PITX2,RARA,SAMD11,SERPINE1,SIAH2,SLC2A12,SMAD3,SMAD6,SOX3	119 (17)
bucladesine		chemical toxicant		1.898	bias	8.14e-09	AXIN2,BAMBI,BDNF,CXCR4,DUSP6,EGR1,EOMES,FOS,GADD45B,HAS2,IL6,MMP9,NR4A3,PDE4B,PDE4D,SERPINE1,SLC6A17,SMAD3,STC1	100 (22)
RARA	1.47	ligand-dependent nuclear receptor		0.636		8.14e-09	ABCC2,CYP26B1,DHRS3,EGR1,FOS,GATA3,GATA4,IL6,IL6R,METTL7A,NANOG,NEDD9,ONECUT2,OTX2,PITX2,RARA,RUNX1,SMAD3,TFAP2A	111 (25)
CSF2		cytokine	Activated	2.386	bias	8.17e-09	ATXN1,BCL3,CASP3,CDKN2B,CEACAM1,CXCR4,DUSP6,EDN1,EGR1,FOS,HAS2,ICOSLG/LOC102723996,IER3,IL6,MFSD2A,MMP9,MYB,NFE2,NR4A3,PDE4B,RARA,RIPOR2,TLR4	100 (21)
MYC	0.825	transcription regulator		0.884		9.96e-09	ABCD1,ANGPT1,APCDD1,BDNF,CASP3,CAV1,CBX4,CDKN2B,CXCR4,DUSP5,DUSP6,EDN1,EGR1,EOMES,EPHB3,EVX1,FOS,GADD45B,GADD45G,GATA2,GATA4,HAS2,IER3,IL11,IL6,KLF10,MMP9,MT-TY,NANOG,OTX2,PCDH18,PITX2,PMEPA1,PRDM1,RARA,SERPINE1,WNT3	109 (24)
ID2	0.049	transcription regulator		1.387		1.32e-08	AXIN2,BCL3,CXCR4,EOMES,ETS2,GADD45B,GADD45G,GATA3,ICOSLG/LOC102723996,IL6R,MYB,NR4A3,PIK3IP1,SMAD7,WNT3	26 (3)
P38 MAPK		group		1.253	bias	1.37e-08	ANGPT1,BDNF,CAV1,CXCR4,EDN1,EGR1,FOS,HAS2,IER3,IL11,IL6,IRX1,MMP9,NR4A3,PRDM1,RARA,RUNX1,SERPINE1,SMAD3	109 (22)
fluoxetine		chemical drug		0.048		1.49e-08	ARC,BDNF,CASP3,DEPP1,EGR1,FOS,IL6,PDE4A,PDE4B,ST8SIA4	93 (19)
N-[N-(3,5-difluorophenacetyl-L-Ala)]-S-phenylglycine t-butyl ester		chemical - protease inhibitor	Inhibited	-2.576	bias	1.63e-08	BMPR2,CXCR4,ETS2,GADD45B,HEY1,IER3,IL6,LRP4,PDGFB,SERPINE1,TLR4	94 (20)
8-bromo-cAMP		chemical reagent	Activated	2.835	bias	2.59e-08	BMPR2,CAV1,CAV2,CDKN2B,EDN1,EGR1,FOS,IL11,IL6,LEFTY2,MMP9,PDE4A,PDE4B,PDE4D,PDGFB,PRICKLE1,PXN,PYCR2,RUNX1,SERPINE1,SMAD3,SMAD7	127 (24)
F2		peptidase	Activated	2.027	bias	3.04e-08	ANGPT1,BCL3,CASP3,CBR3,CXCR4,EDN1,EGR1,FOS,HAS2,IER3,IL6,MMP9,NR4A3,PDGFB,SERPINE1,SLC2A12	102 (18)
losartan potassium		chemical drug	Inhibited	-2.021		3.69e-08	ANGPT1,CASP3,CAV1,EDN1,EGR1,ENG,FOS,IL6,MMP9,NOX4,SERPINE1,SMAD3	89 (20)
aspirin		chemical drug	Inhibited	-3.323	bias	3.8e-08	BDNF,CAV1,CDKN2B,CXCR4,ENG,FGF18,HEY1,IER3,IL17RD,IL6,ITPKB,MMP9,NOX4	110 (24)
paclitaxel		chemical drug		0.816		3.98e-08	ANGPT1,BHLHE41,CAV1,CYP2E1,DUSP5,DUSP6,EGR1,GADD45B,IER3,IL6,KIFC3,MMP9,NXPH4,SHB,STC1,TFAP2A,WNT3	97 (19)
Notch		group		1.885		4.3e-08	CDKN2B,CXXC5,GADD45B,GATA3,HEY1,IL6,PIK3IP1,PROX1,SMAD3,SMAD6,ST8SIA4,TLX3	79 (13)
PD98059		chemical - kinase inhibitor	Inhibited	-2.709	bias	4.35e-08	ABCC2,BDNF,CASP3,CAV1,CDKN2B,CXCR4,DHRS3,DUSP5,DUSP6,EDN1,EGR1,ENG,FOS,HAS2,IER3,IL6,MMP9,PDGFB,RUNX1,SERPINE1,SMAD3,STC1,TLR4	113 (19)
tamoxifen		chemical drug		0.054		4.35e-08	ADORA1,BDNF,CAV1,CAV2,CXCR4,CYP2E1,DCC,DEPP1,FOS,GPER1,HAS2,IER3,IL6,SAMD11,SMAD3,SMAD7,TLR4	117 (25)
RASSF1	-0.254	other		1.841		4.47e-08	AMIGO2,BMPR2,CASP3,CAV1,CAV2,CXCR4,EGR1,FOS,KLF10,NANOG	101 (24)
Smad2/3		group		1.091	bias	4.56e-08	CDKN2B,EOMES,GATA3,MIXL1,NANOG,NODAL,RUNX1,SERPINE1,SMAD7
prexasertib		chemical drug	Activated	2.333	bias	4.56e-08	BCL3,CDKN2B,EGR1,FOS,GADD45B,IER3,MMP9,NR4A3,SERPINE1	109 (21)
cicaprost		chemical drug	Activated	2.63	bias	4.59e-08	ADAMTS5,CXCR4,FGF18,HAS2,IL11,IL6,MMP9	65 (7)
TIMP3	0.208	other	Inhibited	-2.138	bias	4.68e-08	BAMBI,ENG,FOS,IL6,MMP9,SERPINE1,SMAD6,SMAD7	85 (19)
FOXP3	-0.316	transcription regulator	Inhibited	-2.2		4.95e-08	CXCR4,DUSP6,EGR1,EOMES,FOS,GATA3,IL6,IL6R,MMP9,NR4A3,PRDM1,RUNX1,SMAD7	109 (20)
EP300	-0.169	transcription regulator		0.403	bias	5.26e-08	ANGPT1,ARID5A,AXIN2,CDKN2B,CXCR4,DHRS3,EDN1,EGR1,FOS,GATA3,IL6,LEFTY2,NANOG,NODAL,PLEKHF1,RAPGEF3,RGL1,SMAD6,SMAD7,TLE2	99 (20)
sGC		complex		1	bias	5.32e-08	ARC,BDNF,EGR1,FOS	96 (24)
E. coli serotype 0127B8 lipopolysaccharide		chemical - endogenous non-mammalian		1.035		6.01e-08	ADORA1,ADRA2A,BDNF,CAV1,CXCR4,GNA14,GPER1,HAS2,IL11,IL6,PDGFB,SMAD3,TLR4	113 (20)
SMAD4	-0.139	transcription regulator	Activated	2.347	bias	6.32e-08	ANGPT1,BDNF,CDKN2B,EDN1,ENG,FOS,GADD45B,HAS2,IER3,IL11,PDGFB,RUNX1,SERPINE1,SMAD3,SMAD6,SMAD7	121 (19)
PLAT	0.365	peptidase	Activated	2.337	bias	7.01e-08	ANGPT1,BDNF,FOS,IL6,MMP9,SERPINE1,TLR4	93 (25)
PTPN3	0.574	phosphatase	Activated	2.414	bias	7.04e-08	CDKN2B,IL11,MMP9,PDGFB,SERPINE1,SMAD7	92 (19)
FGF2	-0.604	growth factor		1.546	bias	7.32e-08	ADAMTS5,ANGPT1,ARC,AXIN2,BAMBI,BDNF,CAV1,CXCR4,DUSP6,EGR1,EOMES,FOS,HAS2,IL6,LEFTY2,MMP9,NODAL,PDGFB,PITX2,RUNX1,SERPINE1	106 (23)
tetrachlorodibenzodioxin		chemical toxicant		1.227		7.82e-08	ABCC2,ANGPT1,BDNF,BMPR2,CBR3,DUSP6,EDN1,ETS2,FOS,GADD45B,IL6,KCNE3,MYB,NEDD9,PCDH18,PDE4B,PRDM1,S1PR1,SERPINE1,SHB,SPOCK2	120 (20)
TCR		complex	Activated	2.322	bias	8.53e-08	ABCD1,BCL3,CXCR4,EGR1,EOMES,FOS,GADD45B,GADD45G,GATA3,IL6,PRDM1,PXN,RUNX1,SIAH2,SMAD3,SMAD7,TLR4,ZAP70	90 (21)
L-triiodothyronine		chemical - endogenous mammalian		0.473		8.83e-08	ADAMTS5,BCL3,BDNF,CASP3,CDKN2B,CYP26B1,DUSP5,EDN1,EGR1,ENG,FOS,GATA2,GNA14,HR,IL6,KLF9,MMP9,PITX2,RARA,RREB1,SERPINE1,SMAD7	99 (21)
desipramine		chemical drug		-0.176		9.45e-08	ADRA2A,BDNF,FOS,IL6,PDE4A,PDE4B	107 (20)
SP600125		chemical drug	Inhibited	-3.635		9.93e-08	CASP3,CXCR4,DDIT4L,EGR1,FOS,GATA4,IL11,IL6,IL6R,MMP9,NANOG,NEDD9,RUNX1,SERPINE1,SHISAL2B,TLR4,ZIC3	98 (21)
mir-24		microRNA		-0.211		9.99e-08	CDKN2B,GATA3,ICOSLG/LOC102723996,IL6,JPH2,PRDM1,PXN,SERPINE1	84 (11)
EPO		cytokine		-1.366		1.05e-07	BCL3,BDNF,CASP3,CXCR4,EDN1,EGR1,FOS,GATA2,GATA3,GATA4,IL6,MYB,NFE2,PIK3IP1,SMAD7,TLR4	83 (20)
NPM1	-0.027	transcription regulator		1.897	bias	1.17e-07	BAMBI,CEACAM1,EGR1,HOXA7,ICOSLG/LOC102723996,IL6,KLF10,MMP9,MXRA5,PDGFB,PMEPA1,STC1	93 (20)
minocycline		chemical drug		-1.396	bias	1.17e-07	BDNF,CASP3,FOS,GATA3,IL6,IL6R,PDGFB,RGMA,TLR4	97 (18)
RAS		group		1.858	bias	1.2e-07	CAV1,CDKN2B,EDN1,EGR1,FOS,IL11,IL6,MMP9,PDGFB,PRDM1,SERPINE1	93 (20)
thalidomide		chemical drug		-0.625	bias	1.26e-07	ANGPT1,CAV1,FOS,GADD45B,IL6,PDGFB,SERPINE1	99 (23)
lipopolysaccharide		chemical drug		1.92	bias	1.31e-07	ABCC2,ADAMTS5,ADORA1,ADRA2A,ARC,AXIN2,BAMBI,BCL3,BDNF,CASP3,CAV1,CEACAM1,CXCR4,CYP2E1,DUSP5,EDN1,EGR1,ELK3,ETS2,FLI1,FOS,GADD45B,GADD45G,GATA2,HEY1,ICOSLG/LOC102723996,IER3,IL11,IL6,IL6R,INSM1,KLF10,MMP9,MYB,NFE2,NOX4,NR4A3,NRTN,PDE4B,PDGFB,PMEPA1,PPP1R16B,PRDM1,RAPGEF3,RARA,RUNX1,S1PR1,SERPINE1,SIAH2,SMAD7,TLR4,UTS2R,ZFHX3	114 (16)
LRP6	-0.04	transmembrane receptor		-1.184		1.32e-07	AXIN2,CAV1,FOS,GATA3,IL6,MMP9,NODAL,SOX3	88 (20)
bicuculline		chemical - endogenous non-mammalian		1.41		1.32e-07	ARC,BDNF,DUSP6,EGR1,FOS,GADD45B,GADD45G,SIAH2	103 (18)
SHH	0.953	peptidase		1.078	bias	1.34e-07	ANGPT1,CAV1,GATA2,GATA4,HEY1,IL6,NODAL,NOX4,OTX1,OTX2,PITX2,PYCR2,SERPINE1	106 (25)
FOXO1	-0.273	transcription regulator		1.808	bias	1.39e-07	ANGPT1,CAV1,CDKN2B,DEPP1,EDN1,EGR1,EOMES,FGF18,FOS,GADD45B,GATA2,IER3,IL6,LEFTY2,MMP9,PIK3IP1,PRDM1,RIPOR2,S1PR1,SERPINE1	104 (23)
cyclic AMP		chemical - endogenous mammalian	Activated	2.415	bias	1.45e-07	ADRA2A,ARC,BDNF,EGR1,EVX1,FOS,GATA3,GATA4,IL6,MMP9,PDE4B,PDE4D,RAPGEF3,RARA,SERPINE1	104 (24)
ARNT	-0.048	transcription regulator		-1	bias	1.52e-07	BAMBI,BHLHE41,BMPR2,CAV1,CXCR4,EDN1,ENG,GADD45B,PCDH18,S1PR1,SERPINE1,STC1	87 (11)
medroxyprogesterone acetate		chemical drug	Activated	3.446	bias	1.53e-07	BDNF,BMPR2,CASP3,CAV1,CAV2,CDKN2B,CXCR4,EDN1,IL11,IL6,IL6R,LEFTY2,PDGFB,PRICKLE1,PXN,PYCR2,RUNX1,SERPINE1,SMAD3,SMAD7	125 (23)
RNF111	-0.108	enzyme		1.98	bias	1.58e-07	CDKN2B,PMEPA1,SERPINE1,SMAD7	70 (13)
ESR2	0.109	ligand-dependent nuclear receptor		1.367		1.67e-07	ADAMTS5,ADORA1,BAMBI,BMPR2,CAV1,CYP26B1,EDN1,EGR1,FOS,GADD45B,GATA3,ICOSLG/LOC102723996,IL6,MMP9,NEDD9,NR4A3,PDGFB,PMEPA1,RARA,S1PR1,SERPINE1,SERTAD4,SMAD3,SMAD7,ST8SIA4,STC1	127 (20)
PGF	0.571	growth factor		1.412	bias	1.81e-07	CXCR4,EDN1,EGR1,ETS2,IL6,MMP9,SERPINE1	92 (21)
GMNN	-0.021	transcription regulator		-1.492	bias	1.81e-07	ANGPT1,APCDD1,DUSP5,EOMES,EVX1,NANOG,PCDH18,PITX2,WNT3
DICER1	0.087	enzyme		-1.331		1.86e-07	AXIN2,BDNF,CASP3,CDKN2B,CXCR4,DEPP1,EGR1,ENG,EOMES,FOS,MMP9,PITX2,RUNX1,S1PR1,SERPINE1,SERTAD4	109 (19)
ACVR1B	-0.06	kinase	Activated	2	bias	2.01e-07	LEFTY2,NANOG,NODAL,SERPINE1,SMAD7	68 (9)
BCR (complex)		complex	Activated	2.128	bias	2.12e-07	BCL3,CASP3,CBX4,CDKN2B,CXCR4,EGR1,FOS,ICOSLG/LOC102723996,IL6,KLF9,KSR1,PRDM1,S1PR1	94 (21)
FOXL2	-0.414	transcription regulator		0.02	bias	2.47e-07	CYP26B1,FOS,IER3,IL11,IL6,MYB,NR4A3,S1PR1,SMAD6	53 (7)
FSH		complex		0.317		2.54e-07	AXIN2,BDNF,BMPR2,CXCR4,DHRS3,FILIP1L,FOS,GATA4,GPER1,GPRC5A,IL6,IL6R,KLF10,MMP9,RARA,SERPINE1,SMAD6,SMAD7	128 (24)
IL12 (complex)		complex		-0.362	bias	2.65e-07	BCL3,CASP3,CEACAM1,EOMES,FOS,GADD45B,GADD45G,GATA3,IL6,MMP9,PRDM1,SMAD3,TLR4	95 (22)
Pka		complex		1.348	bias	2.71e-07	ARC,CAV1,EDN1,EGR1,FOS,HAS2,IL6,NR4A3,PDE4B,PDE4D,RUNX1	102 (21)
triptolide		chemical drug	Inhibited	-2.538	bias	2.91e-07	CASP3,CAV1,CDKN2B,ENG,FGF18,HEY1,IER3,IL17RD,IL6,ITPKB,TLR4	73 (11)
FOSL1	0.658	transcription regulator		-1.225		3.01e-07	BDNF,EDN1,EGR1,FOS,IL6,MMP9,NANOG,PRDM1,SERPINE1	94 (18)
FADD	0.256	other		-0.928	bias	3.01e-07	ARID5A,CASP3,CXCR4,EGR1,FOS,GADD45B,IL6,MMP9,ST8SIA4	105 (24)
TP53	0.141	transcription regulator		0.027		3.22e-07	ABCC2,ANGPT1,ATXN1,AXIN2,BCL3,BDNF,BHLHE41,CASP3,CAV1,CAV2,CYP26B1,DDIT4L,DUSP5,DUSP6,EDN1,EGR1,ENG,ESRRB,FOS,GADD45B,GADD45G,GATA4,GNA14,HAS2,IER3,IL6,KSR1,MMP9,NANOG,NFE2,NOX4,NR4A3,OTX1,PDE4B,PDGFB,PMEPA1,PRDM1,RUNX1,SERPINE1,SLC2A12,SMAD6,SMAD7,WNT3,WNT9A,ZAP70	114 (19)
IL5		cytokine		1.442	bias	3.46e-07	ATXN1,BCL3,CEACAM1,CXCR4,DUSP5,DUSP6,EGR1,GADD45G,IER3,IL6R,MMP9,NFE2,PDE4B,PRDM1,RIPOR2	109 (20)
TGFB2	0.275	growth factor		0.801		3.59e-07	EDN1,EGR1,FOS,HAS2,HEY1,MMP9,RUNX1,SERPINE1,SMAD3,WNT9A	111 (21)
ADCYAP1R1	0.677	G-protein coupled receptor		0.739	bias	3.67e-07	ARC,BDNF,DUSP5,FOS	90 (17)
sphingosine-1-phosphate		chemical - endogenous mammalian	Activated	2.739		4.1e-07	ANGPT1,CBLN1,EGR1,FOS,HAS2,IL6,MMP9,PDGFB,RARA,S1PR1,SERPINE1	90 (19)
morphine		chemical drug		0.475		4.1e-07	ARC,AXIN2,BDNF,CASP3,FOS,FZD10,GATA3,IL6,MMP9,TLR4,WNT9A	106 (23)
Wnt		group		-0.447	bias	4.12e-07	ADAMTS5,GATA3,GATA4,MMP9,PITX2,TFAP2A,TLX3
acteoside		chemical - endogenous non-mammalian		-1.122		4.22e-07	CASP3,FOS,IL6,MMP9,SMAD3,SMAD7	103 (19)
Jnk		group	Activated	2.175	bias	4.3e-07	CASP3,CXCR4,EDN1,EGR1,FLI1,FOS,IL11,IL6,MMP9,NOX4,PDGFB,RARA,SERPINE1	95 (21)
BRD4	0.03	kinase		1	bias	4.69e-07	BCL3,CDKN2B,CXCR4,FOS,IL6,IL6R,INSM1,MYB,PDGFB,PRDM1,RREB1	93 (15)
SMAD1	0.404	transcription regulator		0.762	bias	4.8e-07	CDKN2B,GADD45B,HEY1,IL11,PDGFB,SMAD6,SMAD7
PI3K (complex)		complex	Activated	2.762	bias	5.1e-07	CASP3,CDKN2B,CXCR4,FLI1,FOS,GATA2,GATA3,IL6,LEFTY2,MMP9,NANOG,NOX4,PRDM1,SERPINE1,TLR4	99 (22)
levodopa		chemical - endogenous mammalian		1.989		5.18e-07	AMIGO2,ARC,ATXN1,CASP3,CBR3,DDIT4L,DUSP6,ETS2,FOS,GADD45B,IER3,KCNC4,KLF9,MEIS2,MFSD2A,MYORG,ONECUT2,PDZD2,PGPEP1,PRICKLE1,SIAH2,SPRY3,ZFHX3	84 (13)
Immunoglobulin		complex		1.029		5.25e-07	ARC,BCL3,BDNF,CASP3,CORO2A,CXCR4,CYP2E1,DUSP6,EGR1,ENG,EOMES,ETS2,FOS,GATA2,GATA3,HEY1,ICOSLG/LOC102723996,IER3,IL6,MFSD2A,MMP9,MYB,NANOG,PIK3IP1,PRDM1,S1PR1,SAMD11,ZAP70	110 (20)
KLF2	-0.78	transcription regulator		0.429		5.52e-07	BCL3,CAV1,CDKN2B,CXCR4,EDN1,GATA4,ICOSLG/LOC102723996,IL6,IL6R,PRDM1,S1PR1,SERPINE1	96 (23)
Ca2+		chemical - endogenous mammalian		1.746		5.55e-07	ARC,BDNF,CXCR4,EDN1,EGR1,FOS,ICOSLG/LOC102723996,IL6,IL6R,MMP9,MYB,NR4A3,SERPINE1,STC1,TLR4	108 (23)
CSF3		cytokine		1.459		5.56e-07	CXCR4,DUSP6,EDN1,EGR1,FOS,GADD45B,GADD45G,GATA4,HOXA7,IL6,MMP9,RARA,TLR4	103 (22)
NUP98-DDX10		fusion gene/product		-0.478		5.57e-07	ANGPT1,EGR1,GADD45B,HEY1,HOXA7,MYB,ZFHX3
ITGB3	2.242	transmembrane receptor		1.23		5.87e-07	CEACAM1,FOS,HAS2,MMP9,RUNX1,SERPINE1,SMAD3,SMAD7	98 (22)
TCF7L1	0.212	transcription regulator		-0.928	bias	6.43e-07	AXIN2,EOMES,ESRRB,NANOG,NODAL,PYCR2	91 (11)
PTX3	-0.514	other	Inhibited	-2.375	bias	6.43e-07	FOS,GATA3,GATA4,IL6,MMP9,TLR4	97 (20)
TGFBR2	0.233	kinase		0.209	bias	7.26e-07	ADAMTS5,BCL3,BDNF,CDKN2B,GADD45B,GADD45G,ICOSLG/LOC102723996,IL6,MFSD2A,MMP9,PDGFB,PITX2,SERPINE1,SMAD3,SMAD7,ZAP70,ZSWIM4	90 (17)
HESX1	0.713	transcription regulator		-0.277	bias	7.27e-07	AXIN2,GATA2,MYB,RUNX1
progesterone		chemical - endogenous mammalian		0.396		7.57e-07	ADRA2A,ARID5A,BDNF,CASP3,CAV1,CDKN2B,CXCR4,CYP2E1,EGR1,ENG,FOS,GATA2,HEY1,IL6,IL6R,KLF10,KLF9,LDLRAD4,LEFTY2,MMP9,MYB,NEDD9,ZFHX3	109 (21)
PDGF BB		complex		1.716	bias	7.57e-07	BCL3,CAV2,CBX4,DUSP5,DUSP6,EDN1,EGR1,ETS2,FOS,IER3,IL6,KLF10,MMP9,NOX4,NR4A3,SERPINE1	101 (21)
PTGS2	0.721	enzyme	Activated	2.549		7.73e-07	ANGPT1,AXIN2,CXCR4,EGR1,FOS,GATA4,IL11,IL6,IRX1,IRX2,MMP9,STC1	100 (23)
SMAD5	0.045	transcription regulator				7.85e-07	GATA2,NFE2,PDGFB,RUNX1,SERPINE1,SMAD6	24 (4)
SOX1	-0.586	transcription regulator	Inhibited	-2.121	bias	8.14e-07	ANGPT1,APCDD1,DUSP5,EOMES,EVX1,PCDH18,PITX2,WNT3
JAG1	-0.542	growth factor	Activated	2.13	bias	8.14e-07	CDKN2B,DUSP5,DUSP6,GATA2,HEY1,MMP9,SMAD3,WNT3	102 (18)
tyrphostin AG 1478		chemical drug	Inhibited	-2.002	bias	8.14e-07	CAV1,CXCR4,EDN1,FOS,HAS2,IL6,MMP9,RUNX1	95 (19)
ERK1/2		group		1.807	bias	8.37e-07	BDNF,CAV1,CXCR4,EDN1,EGR1,FOS,HAS2,IL11,IL17RD,IL6,MMP9,NANOG,NOX4,NR4A3,SERPINE1	111 (22)
APP	-0.018	other		1.529		8.95e-07	ARC,AXIN2,BDNF,CASP3,CXCR4,CYP26B1,EDN1,EGR1,ENG,EOMES,ETS2,FOS,HEY1,IL6,KCNC4,KCNE3,LPAR6,MMP9,PDE4B,PDGFB,S1PR1,SERPINE1,SMAD7,SMARCA2,ST8SIA4,TLR4,WNT3,ZFHX3	117 (21)
SB203580		chemical drug	Inhibited	-2.959	bias	9.32e-07	BDNF,CEACAM1,CYP26B1,EGR1,ETS2,FOS,HAS2,IER3,IL11,IL6,MMP9,NOX4,NR4A3,PDE4B,PDGFB,RUNX1,SERPINE1,SMAD3,TLR4	117 (22)
FGF1	1.985	growth factor		1.943		9.55e-07	AXIN2,DUSP6,EDN1,EGR1,FOS,GADD45G,HAS2,IL6,PMEPA1,PRICKLE1	104 (19)
LY294002		chemical drug		-0.489	bias	9.86e-07	BDNF,CASP3,CDKN2B,CYP2E1,DUSP6,EGR1,ETS2,FOS,HAS2,IER3,IL6,KLF10,MEIS2,MMP9,MYB,NANOG,NR4A3,PDE4B,S1PR1,SERPINE1	116 (18)
BMP7	0.041	growth factor		1.25		1.01e-06	ADORA1,BMPR2,CAV2,CXCR4,CXXC5,EDN1,IL6,MMP9,NODAL,PMEPA1,SERPINE1,SMAD6,SMAD7	99 (22)
CFC1/CFC1B		other				1.06e-06	NODAL,PITX2,PYCR2
PYCR2	2.164	enzyme				1.06e-06	NODAL,PITX2,PYCR2
CDK5R2	0.238	other				1.06e-06	ARC,BDNF,FOS
RX-821002		chemical reagent				1.06e-06	ARC,EGR1,FOS	55 (7)
ethanol		chemical - endogenous mammalian		1.983		1.08e-06	AXIN2,BDNF,CASP3,CXCR4,CYP2E1,DUSP6,EDN1,EGR1,ESRRB,FOS,GREM2,HEY1,IL6,MMP9,NANOG,SERPINE1,SOX18,TLR4	105 (20)
TP63	-0.75	transcription regulator	Activated	2.461	bias	1.08e-06	BCL3,CASP3,CDKN2B,CEACAM1,CXCR4,CYP26B1,DUSP6,ENG,FOS,IER3,IL6,INSM1,MLPH,MYB,NANOG,RUNX1,SERPINE1,SMAD3,STON2	97 (21)
KLF11	0.372	transcription regulator		0		1.1e-06	CAV1,CXCR4,EDN1,ENG,MMP9,PDGFB,SERPINE1,SMAD3,SMAD6,SMAD7	82 (10)
CDKN2A	-0.191	transcription regulator		-0.181		1.13e-06	CASP3,CDKN2B,EGR1,FOS,GADD45G,GATA3,GPRC5A,IL11,IL6,IL6R,MMP9,NANOG,NOX4,PMEPA1,SERPINE1,TLR4	85 (18)
LEF1	-0.345	transcription regulator		0.649	bias	1.35e-06	AXIN2,BMPR2,CASP3,CAV1,CXCR4,FGF18,GATA3,HAS2,IL6,MBNL3,PRDM1	81 (7)
DCN		other		-0.552		1.44e-06	CASP3,ENG,IL6,MMP9,S1PR1,SERPINE1,SMAD3	92 (19)
TNFSF10	0.647	cytokine		-0.863		1.54e-06	ANGPT1,CASP3,CXCR4,FOS,GATA3,IL17RD,IL6,MMP9,PIK3IP1,ZAP70	90 (22)
prostaglandin E2		chemical - endogenous mammalian	Activated	2.753		1.56e-06	ANGPT1,ARC,CASP3,CXCR4,EGR1,FOS,HAS2,ICOSLG/LOC102723996,IER3,IL6,LEFTY2,MMP9,NEDD9,PDE4A,PDE4B,PRDM1	104 (19)
SOX3	-1.563	transcription regulator	Inhibited	-2.121	bias	1.65e-06	ANGPT1,APCDD1,DUSP5,EOMES,EVX1,PCDH18,PITX2,WNT3
IL15	1.712	cytokine		0.256	bias	1.72e-06	BAMBI,CASP3,CDKN2B,CEACAM1,CXCR4,DUSP5,EDN1,ELK3,EOMES,GATA3,GPRC5A,IL6,PDE4B,PRDM1,S1PR1,SERPINE1,SMAD3,SMAD7	104 (18)
IL2		cytokine		1.463	bias	1.79e-06	ARC,CASP3,CEACAM1,CORO2A,CXCR4,DUSP5,DUSP6,EDN1,EOMES,FOS,GADD45B,GADD45G,GATA3,IER3,IL6,ITK,MMP9,MYB,PDE4A,PDE4B,PRDM1,RREB1,SERPINE1	94 (19)
mifepristone		chemical drug		-0.127		1.82e-06	ABCC2,CASP3,CAV1,CEACAM1,EGR1,EPHB3,FOS,HAS2,IL6,MMP9,MYB,NOX4,NRTN,RARA,SERPINE1	107 (22)
STAT1	-0.096	transcription regulator		-0.022	bias	1.92e-06	CASP3,CEACAM1,CYP2E1,EDN1,EGR1,FOS,GATA3,HEY1,IL6,MMP9,NFE2,NOX4,PDGFB,RUNX1,SMAD3,SMAD7,TLR4	88 (17)
tranylcypromine		chemical drug		-0.404		1.92e-06	BDNF,FOS,MMP9,PDE4A,PDE4B
ACE2		peptidase		-1.633		1.93e-06	CASP3,IL6,MMP9,NOX4,SERPINE1,SMAD7	95 (24)
rolipram		chemical drug		0.766		1.93e-06	BDNF,CXCR4,FOS,IL6,MMP9,PDE4B	100 (25)
MEF2A	0.246	transcription regulator		0.655	bias	1.99e-06	BDNF,EDN1,FGF16,FOS,GATA2,GATA3,GATA4,SLITRK4	73 (10)
PTHLH		other		1.944	bias	1.99e-06	ANGPT1,CDKN2B,FOS,IL11,IL6,MMP9,RUNX1,SERPINE1	100 (27)
PRDM1	1.076	transcription regulator		-0.341		2.18e-06	AXIN2,CXCR4,FOS,ICOSLG/LOC102723996,IL6,METTL7A,PCDH18,PRDM1,PROX1,RAPGEF3,RASL10A,SMAD3,TRIM38,ZAP70	74 (12)
PTH		other	Activated	2.894	bias	2.26e-06	ANGPT1,CXCR4,FOS,IL11,IL6,IL6R,PXN,RUNX1,SMAD3,SMAD7,STC1	104 (21)
2-amino-5-phosphonovaleric acid		chemical - other		-1.324		2.28e-06	ARC,ARID5A,BDNF,DUSP6,EGR1,FOS,GADD45B,GADD45G,ICOSLG/LOC102723996,NR4A3	80 (19)
CREB1	0.009	transcription regulator		1.112		2.29e-06	ARC,ARFGEF3,BDNF,CXCR4,EDN1,EGR1,FOS,GADD45B,GADD45G,HAS2,IER3,IL6,KCNC4,MFSD2A,NR4A3,RIPOR2,SIAH2,SMAD6,STC1,TFAP2A	105 (18)
PI3K (family)		group		1.65	bias	2.52e-06	CDKN2B,CXCR4,FOS,IL6,MMP9,PDGFB,PXN,SERPINE1,SIAH2	92 (24)
cigarette smoke		chemical toxicant	Activated	2.464	bias	2.52e-06	AXIN2,EGR1,FOS,GADD45G,IL6,MMP9,NOX4,PDGFB,RAPGEF3,SERPINE1,SMAD7,TLR4	91 (21)
wortmannin		chemical drug		-0.956	bias	2.65e-06	BDNF,CASP3,CDKN2B,CYP2E1,EGR1,FOS,HAS2,IL6,MMP9,NR4A3,PXN,SERPINE1	102 (23)
NFKB1	0.091	transcription regulator		1.844	bias	2.77e-06	ADORA1,BAMBI,BCL3,EGR1,FOS,GATA3,HAS2,ICOSLG/LOC102723996,IER3,IL6,MMP9,MYB,NR4A3,PXN	111 (19)
lithium		chemical drug		-0.764		2.87e-06	ADRA2A,BDNF,CASP3,EGR1,FOS,IL6,MMP9,PDE4D	101 (20)
FOS	1.254	transcription regulator		1.93		2.89e-06	BDNF,CASP3,EDN1,EGR1,EVX1,FOS,GATA4,GPER1,HAS2,IL11,IL6,MMP9,PMEPA1,PRDM1,RAPGEF3,RARA,RGMA,RUNX1,SERPINE1,SMAD7	102 (16)
dalfampridine		chemical drug		1.912	bias	2.95e-06	ARC,DUSP6,EGR1,FOS,GADD45B,GADD45G,SIAH2	101 (17)
SP1	-0.105	transcription regulator	Activated	3.351	bias	2.97e-06	BDNF,CASP3,CAV1,CDKN2B,CEACAM1,CXCR4,EGR1,ENG,FOS,FOXF2,HAS2,MMP9,NOX4,PDGFB,RARA,SERPINE1,SLC2A12,SMAD3,SMAD7,WNT9A	106 (21)
cisplatin		chemical drug		0.64		3.02e-06	ABCC2,ATXN1,BHLHE41,CASP3,CAV1,CDKN2B,DHRS3,DUSP6,EDN1,EGR1,FOS,IER3,IL6,NOX4,PDE4A,PXN,PYCR2,RGL1,RUNX1,SERPINE1,SMAD6,TFAP2A,TLR4,WNT3	109 (23)
testosterone		chemical - endogenous mammalian		1.416		3.07e-06	ADRA2A,ANGPT1,BCL3,BDNF,BMPR2,CASP3,CAV1,CYP26B1,CYP2E1,EGR1,FOS,HOXB13,IL6,PXN,RARA,TLR4	131 (21)
IL7	-0.787	cytokine		1.367	bias	3.11e-06	CASP3,CEACAM1,CXCR4,DUSP5,GATA3,IL6,MMP9,PIK3IP1,S1PR1,SMAD7	86 (16)
Pkg		group		1.387		3.13e-06	ARC,BDNF,EDN1,EGR1,FOS	93 (19)
NADPH oxidase		complex		0.492	bias	3.13e-06	EDN1,FOS,IL6,MMP9,SERPINE1	96 (22)
Mek		group	Activated	2.675		3.13e-06	DUSP5,DUSP6,EGR1,FOS,GPER1,HAS2,IER3,IL6,MMP9,NANOG,NOX4,OTX2,RUNX1,SERPINE1,SLC6A15	101 (21)
LGALS7/LGALS7B		other		0.975		3.35e-06	EGR1,IL6,MMP9,SERPINE1	80 (18)
scopolamine		chemical drug		1.702		3.35e-06	BDNF,FOS,IL6,MMP9	75 (12)
filgrastim		biologic drug		-0.791		3.35e-06	ANGPT1,CEACAM1,CXCR4,ETS2,GUCA1A,HEY1,KLF9,LPAR6,METTL7A,MMP9,MYB,NR4A3,PDE4B,PDE4D,S1PR1,SMAD3,TLR4
AGT		growth factor		1.304	bias	3.61e-06	ADAMTS5,ANGPT1,BDNF,CASP3,CAV1,CYP2E1,EDN1,EGR1,ENG,FGF16,FOS,GATA4,HAS2,HEY1,IL6,ITPKB,MMP9,MYB,NOX4,RGMA,RUNX1,SERPINE1,SMAD3,SMAD7,STC1,ZFHX3	100 (20)
carbon monoxide		chemical - endogenous mammalian		-1.575		3.67e-06	BDNF,CASP3,CAV1,EGR1,IL6,SERPINE1,TLR4	87 (18)
NR3C1	-0.286	ligand-dependent nuclear receptor		-1.536		3.68e-06	AMIGO2,ATXN1,BDNF,CAV1,CBX4,CORO2A,CXCR4,EDN1,EGR1,FOS,GADD45B,GATA3,IER3,IL11,IL6,KLF9,MFSD2A,MMP9,PDE4B,PLEKHF1,SERPINE1,SIAH2,STC1	115 (22)
NGF	-0.264	growth factor		1.779	bias	3.8e-06	ARC,AXIN2,BAMBI,BDNF,CAV1,CAV2,DUSP6,EGR1,FOS,GADD45G,IER3,MMP9,TFAP2A	101 (22)
FOXO3	0.477	transcription regulator	Activated	2.215		3.86e-06	ANGPT1,CAV1,CDKN2B,CXCR4,DEPP1,EGR1,FOS,GADD45B,GATA2,IER3,IL6,MMP9,PIK3IP1,PRDM1,SERPINE1	123 (25)
SIN3A	-0.193	transcription regulator	Inhibited	-2	bias	4.09e-06	BDNF,CASP3,GADD45B,KLF10,MMP9,SERPINE1,SMAD7	87 (12)
TGFB3	-0.384	growth factor	Activated	2.398	bias	4.15e-06	CDKN2B,ENG,FOS,GATA3,IL11,MIXL1,MMP9,SERPINE1,SMAD7	80 (16)
propofol		chemical drug		-0.915	bias	4.17e-06	CASP3,EGR1,FOS,IL6,MMP9,TLR4	98 (21)
CNR1	0.327	G-protein coupled receptor		0.694		4.19e-06	ADORA1,APCDD1,BDNF,CEACAM1,CORO2A,EOMES,FOS,IL6,LRP4,RGMA	92 (18)
STIL	-0.111	other				4.21e-06	NODAL,PITX2,PYCR2
BMP2	-0.462	growth factor	Activated	2.192	bias	4.41e-06	BDNF,BMPR2,FOS,GADD45B,HAS2,HEY1,KLF10,KLF9,MMP9,PITX2,SMAD6,SMAD7	98 (18)
SMAD7	1.736	transcription regulator		-0.77		4.7e-06	BMPR2,CDKN2B,GATA4,MMP9,NANOG,PITX2,PMEPA1,SERPINE1,SMAD3,SMAD7	70 (12)
PTGER4		G-protein coupled receptor		0.819		5.27e-06	CXCR4,EDN1,EGR1,HAS2,IL6,LPAR6,MMP9,PDGFB,S1PR1,ST8SIA4	114 (21)
EPHA2	0.939	kinase		1.633		5.52e-06	CASP3,EDN1,EGR1,FOS,IER3,MMP9	108 (22)
BMP10		growth factor		1.526		5.61e-06	ANGPT1,BMPR2,ENG,FOS,HEY1,NR4A3,SMAD6,SMAD7
IKZF1	0.129	transcription regulator		-1.817	bias	5.92e-06	CAV1,CAV2,DEPP1,DUSP5,FLI1,GATA2,GATA3,IL6,NFE2,RUNX1,SMAD3,TLR4,TRIM38	90 (8)
NOS1	-0.321	enzyme		1.452	bias	5.96e-06	ARC,BDNF,EGR1,FOS,IL6	97 (20)
APOE	-0.142	transporter		-1.179	bias	5.98e-06	ADAMTS5,CASP3,CAV1,EDN1,EGR1,ENG,FOS,GATA3,IL6,IL6R,MMP9,NOX4,PCDH9,PMEPA1,SERPINE1	100 (19)
NFKBIA	0.029	transcription regulator	Activated	3.015		6.03e-06	ADAMTS5,BCL3,BMPR2,CXCR4,DUSP6,EOMES,FOS,FOXF2,GADD45B,GADD45G,HEY1,IER3,IL11,IL6,MMP9,PMEPA1,TLR4	85 (22)
ionomycin		chemical reagent		1.972	bias	6.33e-06	BDNF,CASP3,DUSP5,EGR1,ETS2,FGF18,FOS,GATA3,IL6,MMP9,STC1	97 (25)
OSM		cytokine	Activated	2.165		6.38e-06	ADAMTS5,BAMBI,BCL3,DHRS3,EGR1,ETS2,FOS,GADD45G,IER3,IL6,IL6R,ITPKB,KLF10,LDLRAD4,MMP9,PITX2,PRDM1,RUNX1,SERPINE1	89 (17)
epigallocatechin-gallate		chemical drug		-1.365		6.54e-06	ANGPT1,BHLHE41,CASP3,EDN1,EGR1,FOS,GADD45B,IL6,MMP9,SERPINE1,TLR4,ZIC3	89 (21)
decitabine		chemical drug		1.223		6.59e-06	ABCC2,BDNF,BMPR2,CAV1,CDKN2B,CXCR4,DHRS3,EPHB3,EVX1,FILIP1L,FOXF2,GADD45B,GADD45G,IL6,IRX1,MMP9,PCDH9,PDGFB,SIAH2,SMAD3,SMARCA2,TFAP2A,WNT3,ZIC3	114 (20)
RUNX2	0.979	transcription regulator		0.543	bias	6.61e-06	ADAMTS5,AXIN2,EDN1,FGF18,GADD45B,PCDH18,RUNX1,SERPINE1,SMAD6	64 (7)
F3	0.55	transmembrane receptor	Activated	2.63	bias	6.8e-06	ANGPT1,DUSP6,EGR1,FOS,IL6,MMP9,SERPINE1	93 (24)
octreotide		biologic drug		-0.447	bias	7.25e-06	ABCC2,BMPR2,FOS,SMAD6,SMAD7	45 (7)
corticosterone		chemical - endogenous mammalian		-0.326		7.76e-06	ARC,BDNF,CAV1,EDN1,FOS,IL6,KLF9,MFSD2A,MMP9,NOX4	110 (22)
OGA	-0.039	enzyme		-0.775		8.06e-06	ADAMTS5,ARHGAP29,CAV1,CDKN2B,CEACAM1,EPHB3,FGF18,FZD10,GADD45G,GPER1,IL17RD,IL6R,ITPKB,LRP4,NANOG,OTX2	74 (7)
tanshinone II		chemical - endogenous non-mammalian		-1.452		8.18e-06	BDNF,EDN1,FOS,IL6,MMP9,TLR4	99 (22)
H89		chemical drug		-1.897	bias	8.19e-06	BDNF,EGR1,FOS,IL11,IL6,MMP9,PPP1R16B,RUNX1,SERPINE1,SMAD3	90 (21)
doxorubicin		chemical drug	Activated	2.06		8.2e-06	CASP3,DUSP5,EDN1,EGR1,FOS,GATA4,IER3,IL6,NOX4,PMEPA1,RUNX1,SMAD3,SMAD7,TFAP2A,TLR4,WNT3,WNT9A	96 (18)
Pdgf (complex)		complex		0.117	bias	9.57e-06	CAV1,CDKN2B,EDN1,EGR1,FOS,HEY1,NOX4,SERPINE1	105 (24)
Calcineurin protein(s)		complex		-0.982	bias	9.92e-06	ARC,BDNF,EGR1,FGF18,FOS,NR4A3,SERPINE1	88 (19)
Ige		complex	Activated	2.327	bias	1.02e-05	BCL3,CAV1,CEACAM1,DUSP6,EDN1,EGR1,GADD45B,IER3,IL6,ITK,PDGFB,PIK3IP1,PPP1R3B,RUNX1	102 (19)
IgG		complex		-0.374		1.02e-05	BCL3,CDKN2B,EDN1,EGR1,ETS2,GADD45B,GPRC5A,IL6,IL6R,MMP9,PMEPA1,S1PR1,SERPINE1,TLR4	98 (19)
FLCN	-0.241	other		1	bias	1.02e-05	ABCC2,BHLHE41,CDKN2B,CEACAM1,CXCR4,DUSP5,ENG,PITX2,SERPINE1	64 (7)
JAK1	0.205	kinase	Activated	2.412	bias	1.09e-05	BCL3,FOS,IL11,IL6,PDGFB,RUNX1,SMAD7	73 (14)
curcumin		chemical drug		-1.99		1.16e-05	ADAMTS5,BDNF,CASP3,CAV1,CXCR4,CYP2E1,EDN1,EGR1,FOS,IL6,KLF9,MMP9,SERPINE1,SMAD7,TLR4	99 (21)
ZC3H12A	0.543	enzyme		0.332		1.18e-05	BCL3,CBX4,CEACAM1,DUSP5,ENG,FOS,IL6,KSR1,RARA,SMAD7	87 (14)
raloxifene		chemical drug		-0.853		1.18e-05	BCL3,ENG,GPRC5A,IER3,IL6,SERPINE1,SIAH2,SMAD3,SMAD7,STC1	99 (18)
HRAS	0.148	enzyme		1.61		1.2e-05	ADRA2A,ATXN1,CAV1,CDKN2B,CXXC5,DUSP6,EGR1,ELK3,FOS,GADD45G,GNA14,HAS2,HEY1,IL17RD,IL6,MMP9,PMEPA1,PXN,SERPINE1,SMAD3,SMARCA2	100 (20)
MET	-0.108	kinase		0.113	bias	1.22e-05	ARID5A,EDN1,FOS,GATA3,IL6,NANOG,NOX4,ONECUT2,RUNX1	101 (20)
trichostatin A		chemical drug		1.407		1.24e-05	ABCC2,ADAMTS5,ANGPT1,ARC,BDNF,CASP3,CDKN2B,CXCR4,DHRS3,EPHB3,FOS,FOXF2,GADD45G,GATA3,IL6,MMP9,PRDM1,RARA,SERPINE1,SIAH2,SMAD3,TLR4,TLX3,TRIM38,WNT3,ZIC3	118 (22)
SNCA	-0.261	enzyme		0.586		1.27e-05	BDNF,CASP3,CXCR4,DHRS3,IL6,JPH2,KLF10,MINAR1,MMP9,RGMA,SERPINE1,SLITRK4,SP8,SPOCK2,SRPX2	102 (23)
ID1	0.751	transcription regulator	Activated	2.01		1.3e-05	CEACAM1,EGR1,EVX1,FAM110D,GATA3,MMP9,NANOG	90 (16)
isoproterenol		chemical drug		1.658	bias	1.3e-05	CAV1,DHRS3,EDN1,FOS,GATA4,IL6,MMP9,NR4A3,PDGFB,TLR4	102 (23)
MAPK3	-0.191	kinase	Activated	2.208	bias	1.37e-05	ARC,CDKN2B,EGR1,FOS,IL6,MMP9,PDGFB,SMAD3	91 (24)
1-methyl-4-phenyl-1,2,3,6-tetrahydropyridine		chemical toxicant	Activated	2.411		1.37e-05	BDNF,CASP3,EGR1,FOS,IL6,PLEKHF1,SOX21,TLR4	105 (22)
semaxinib		chemical drug		0.469	bias	1.37e-05	CASP3,EDN1,EGR1,FOS,IL6,ITK,MMP9,SERPINE1,ZAP70	92 (20)
PLG		peptidase		1.569	bias	1.41e-05	BDNF,CAV1,EDN1,IL6,MMP9,RAPGEF3,SERPINE1	92 (16)
ZNF217	-0.257	transcription regulator		-1.067	bias	1.41e-05	CDKN2B,EOMES,EVX1,GATA4,GPRC5A,NANOG,SLC6A15	22 (4)
advanced glycation end-products		chemical - endogenous mammalian	Activated	2.372	bias	1.49e-05	CASP3,IL6,MMP9,PDGFB,SERPINE1,TLR4	86 (21)
RARB	0.358	ligand-dependent nuclear receptor		0.707		1.51e-05	CDKN2B,CYP26B1,DHRS3,EGR1,GATA4,IL6,NANOG,OTX2,PITX2,RARA	92 (13)
ciglitazone		chemical drug		0.376		1.54e-05	CAV1,CAV2,EOMES,IL6,LEFTY2,MMP9,NODAL,NOX4,SERPINE1	104 (24)
SMARCB1	0.016	transcription regulator		1.698	bias	1.58e-05	CEACAM1,CXCR4,CYP2E1,ETS2,FOS,HEY1,OTX2,PDGFB,RAB36,SOX3,TFAP2A	86 (7)
VHL	0.011	transcription regulator				1.63e-05	CAV1,CXCR4,FILIP1L,IER3,NEDD9,NFE2,NOX4,PDGFB,RUNX1	105 (21)
PRKCE	0.249	kinase	Activated	2.02	bias	1.67e-05	AMIGO2,CAV1,EGR1,FOS,IL6,KCNC4,MMP9	111 (24)
Y 27632		chemical drug		-1.746		1.67e-05	BMPR2,CDKN2B,FOS,HAS2,IL6,MMP9,SERPINE1	93 (25)
Nos		group		0.927	bias	1.77e-05	ARC,BDNF,EGR1,FOS	107 (26)
E. coli B5 lipopolysaccharide		chemical - endogenous non-mammalian	Activated	3.364	bias	1.86e-05	BCL3,CXCR4,ETS2,FOS,ICOSLG/LOC102723996,IL11,IL6,IL6R,PDE4B,PRDM1,SERPINE1,TLR4	101 (19)
POU4F1	-0.387	transcription regulator		0.186		1.92e-05	DCC,GATA3,IRX1,IRX2,NXPH4,RGMA,RUNX1,SLC6A17
cyclosporin A		biologic drug		0.127		1.93e-05	ABCC2,ADORA1,BDNF,CASP3,CAV1,CXCR4,EDN1,EGR1,FOS,IER3,IL6,MMP9,NFE2,RUNX1,SERPINE1,SIAH2	108 (21)
(+)-MK-801		chemical drug		-0.359		1.97e-05	ABCC2,ARC,BDNF,EGR1,FOS,IL6,IL6R	79 (18)
GATA4	2.634	transcription regulator		0.539		2e-05	ADORA1,CDKN2B,CXCR4,EDN1,FGF16,FOS,GATA3,GATA4,IL11,IL6,OTX2,PRDM1	29 (5)
metformin		chemical drug		-1.109		2e-05	BAMBI,BCL3,CASP3,CAV1,EOMES,FOS,GADD45B,GADD45G,IL6,MMP9,PPP1R3B,SERPINE1	104 (24)
JUN	-0.11	transcription regulator		1.958	bias	2.01e-05	BCL3,BDNF,CAV1,DUSP5,DUSP6,EDN1,EVX1,FOS,HEY1,IL6,MMP9,MYB,NANOG,RARA,SERPINE1,SMAD7,WNT9A	100 (14)
Ap1		complex		1.169	bias	2.02e-05	BDNF,DUSP6,EDN1,FOS,IL6,KLF9,MMP9,PRDM1,SERPINE1,TLR4	103 (21)
CDK9	0.161	kinase				2.06e-05	CXCR4,FOS,GATA2,IL6,MMP9,RUNX1	97 (18)
EPHB4	0.212	kinase	Activated	2.433	bias	2.06e-05	CXCR4,GATA2,GATA3,RUNX1,SHB,SMAD6
salicylic acid		chemical drug		-1.441	bias	2.06e-05	ARC,BDNF,CYP2E1,IL6,MMP9,TLR4	101 (18)
TRIM33	-0.147	transcription regulator				2.07e-05	GATA2,RUNX1,SERPINE1
CAMK1	-0.024	kinase				2.07e-05	GATA2,GATA3,GATA4
6-cyano-7-nitroquinoxaline-2,3-dione		chemical reagent				2.07e-05	BDNF,EGR1,FOS	70 (11)
quisqualic acid		chemical - endogenous non-mammalian				2.07e-05	BDNF,EGR1,FOS	104 (21)
CREBBP	-0.122	transcription regulator		1.308	bias	2.1e-05	ANGPT1,ARID5A,CXCR4,DHRS3,EGR1,EOMES,FOS,HAS2,IL6,MMP9,NR4A3,PLEKHF1,RAPGEF3,RGL1,TLE2	108 (20)
YY1	-0.024	transcription regulator	Inhibited	-2.158		2.11e-05	BDNF,CDKN2B,CXCR4,EBF2,EDN1,EGR1,FOS,GADD45G,HAS2,HEY1,ICOSLG/LOC102723996,PROX1,STC1	105 (24)
NTRK2	0.202	kinase				2.14e-05	ANGPT1,BDNF,CDKN2B,EGR1,FOS,IL6,SERPINE1	91 (23)
LIPE	-0.442	enzyme				2.15e-05	ANGPT1,EDN1,EGR1,FOS,IL6,RARA,SMAD7,SOX18,ST8SIA4	111 (26)
bisindolylmaleimide I		chemical drug	Inhibited	-2.158	bias	2.18e-05	EGR1,FOS,GATA4,HAS2,IL6,MMP9,S1PR1,SERPINE1	100 (25)
EOMES	3.057	transcription regulator				2.33e-05	CXCR4,EOMES,MIXL1,MXRA5,NANOG,NXPH4,PRDM1,WNT3
GAB2	-0.212	other		1.387	bias	2.36e-05	ANGPT1,FOS,IL6,SERPINE1,SMAD7	106 (21)
NOTCH4	2.054	transcription regulator		0.588		2.36e-05	ANGPT1,HEY1,IL6,NODAL,SERPINE1	61 (7)
ETS1	0.481	transcription regulator		1.569	bias	2.39e-05	CAV1,EGR1,ETS2,FLI1,ITK,MMP9,MYB,PRDM1,RUNX1,SERPINE1,ZAP70	73 (7)
HMGA1	0.078	transcription regulator		0.733		2.43e-05	CAV1,CAV2,EGR1,FOS,GATA2,IER3,IL6,MMP9,PYCR2,RARA	108 (25)
T-5224		chemical reagent		0		2.48e-05	ABTB2,BDNF,DUSP6,EGR1,FILIP1L,GADD45B,HAS2,RUNX1
PD173074		chemical reagent		1.134	bias	2.51e-05	DEPP1,DUSP6,GATA2,GATA3,HEY1,NANOG,TFAP2A
resveratrol		chemical drug		-1.787		2.57e-05	BDNF,CASP3,CYP2E1,EDN1,EGR1,FOS,GATA3,HAS2,HEY1,IL6,MMP9,PDGFB,SERPINE1	102 (21)
ETV6-RUNX1		fusion gene/product	Inhibited	-2.559	bias	2.57e-05	BCL3,CXXC5,ENG,GATA3,IER3,MMP9,PCDH18,PDE4B,RGL1,SMAD7,TLR4,TRAC,ZFHX3
green tea polyphenol		chemical drug		-1.387		2.73e-05	CASP3,CAV1,FOS,IL6,MMP9	89 (21)
GFI1		transcription regulator		-0.943	bias	2.8e-05	BCL3,CXCR4,ETS2,GADD45G,GATA3,IL6,IL6R,S1PR1,SMAD3	102 (20)
GAB1	-0.205	other		1.934	bias	2.93e-05	ANGPT1,CASP3,EGR1,IL6	96 (21)
YY2	0.408	transcription regulator				2.93e-05	CXCR4,ESRRB,FOS,NANOG
sertraline		chemical drug		0.124	bias	2.93e-05	BDNF,IL6,PDE4A,PDE4B
magnolol		chemical - endogenous non-mammalian				2.93e-05	FOS,IL6,MMP9,TLR4	92 (25)
TCF3	-0.034	transcription regulator		0.192		2.94e-05	AXIN2,CASP3,CDKN2B,ETS2,GADD45B,GATA2,GATA3,IL6,INSM1,LDLRAD4,NANOG,NR4A3,PRDM1,RIPOR2,S1PR1	74 (8)
GNAQ	0.154	enzyme				2.95e-05	DUSP5,EDN1,EGR1,FOS,HAS2,IL11,IL6,NR4A3,SERPINE1	103 (22)
TET1	0.209	enzyme		1.225		3.14e-05	ARC,ESRRB,FOS,GATA4,NANOG
EML4-ALK		fusion gene/product		0.378		3.15e-05	CASP3,DUSP6,EGR1,GADD45B,IL6R,NODAL,SERPINE1	62 (9)
romidepsin		biologic drug				3.15e-05	CDKN2B,DUSP6,EGR1,FOS,GADD45G,MMP9,PRDM1	111 (25)
hyaluronic acid		chemical - endogenous mammalian		1.464	bias	3.17e-05	BCL3,CXCR4,FOS,IL6,MMP9,PROX1,SERPINE1,TLR4	87 (19)
IL10		cytokine		-1.22		3.17e-05	BCL3,CASP3,CEACAM1,CXCR4,DEPP1,ETS2,FOS,IL6,MMP9,NEDD9,NR4A3,PDE4B,PRDM1,SHB,SOX3,TLR4	93 (18)
AREG		growth factor	Activated	2.6		3.39e-05	CXCR4,EGR1,FOS,HAS2,IL6,MMP9,RUNX1	99 (23)
EGR1	1.388	transcription regulator	Activated	2.587	bias	3.48e-05	ARC,CASP3,CAV1,EGR1,GADD45B,IL6R,MMP9,MYB,SERPINE1,TLR4	123 (22)
cocaine		chemical drug		1.736	bias	3.48e-05	ARC,BDNF,DUSP5,EGR1,FOS,GADD45B,IL6,NR4A3,PDGFB,SIAH2	93 (23)
TNFSF11	-0.662	cytokine	Activated	2.635	bias	3.56e-05	CAV1,FOS,GADD45B,IER3,IL11,IL6,ITPKB,MMP9,PRDM1,RGL1,SERPINE1,TLR4	105 (23)
pasireotide		biologic drug				3.6e-05	BMPR2,SMAD6,SMAD7
trimethyltin		chemical reagent				3.6e-05	FOS,IL6,MMP9	44 (7)
FOSB	0.297	transcription regulator		0.365	bias	3.6e-05	BDNF,FOS,MMP9,SERPINE1,SMAD3	79 (13)
ponesimod		chemical drug	Activated	2		3.68e-05	HAS2,IL6,S1PR1,SERPINE1
adenosine		chemical - endogenous mammalian		0.555		3.76e-05	CXCR4,FOS,IL6,NANOG,SERPINE1,TLR4	92 (23)
clozapine		chemical drug		1.097	bias	3.76e-05	BDNF,EGR1,FOS,GATA3,IL6,NR4A3	95 (21)
actinomycin D		biologic drug		-1.691	bias	3.99e-05	ABCC2,ARC,BDNF,CASP3,CAV1,FOS,IL6,MT-TY,PXN,SERPINE1,SMAD7	117 (22)
daporinad		chemical drug		1.342	bias	4.12e-05	AXIN2,BHLHE41,ETS2,IL6,SERPINE1	105 (17)
POU4F2		transcription regulator				4.12e-05	IRX4,OTX2,PRDM1,PROX1,TFAP2A
PTGES	-0.471	enzyme				4.12e-05	EGR1,GATA4,IL6,MMP9,NOX4,SERPINE1	106 (26)
TREM1	0.432	transmembrane receptor		1.762	bias	4.14e-05	CDKN2B,CXCR4,EDN1,EGR1,ETS2,GADD45B,GPRC5A,IL6,IL6R,TLR4	110 (21)
nitric oxide		chemical - endogenous mammalian		1.289		4.2e-05	DUSP6,EDN1,EGR1,FOS,HEY1,IER3,IL6,MMP9,ZFHX3	87 (19)
KLF5	-0.627	transcription regulator		0.795		4.21e-05	CXCR4,FGF18,MMP9,PDGFB,RARA,RUNX1,SMAD7	81 (12)
ERBB2	-0.007	kinase		1.513		4.36e-05	ADAMTS5,AXIN2,BCL3,CDKN2B,DUSP6,EDN1,EGR1,ELK3,FOS,GATA3,HAS2,HEY1,IL6,IL6R,KIFC3,MMP9,NEDD9,NOX4,PMEPA1,SERPINE1,SLC6A15,SMAD3,SMAD7,SOWAHC	104 (21)
TAZ	-0.223	enzyme		1.294		4.37e-05	ADAMTS5,ARHGAP29,BDNF,CASP3,CAV1,CAV2,CXCR4,EDN1,IL6,PPP1R3B,S1PR1,SERPINE1	91 (14)
LMO2	0.506	transcription regulator		-0.577		4.52e-05	ANGPT1,AXIN2,BMPR2,CASP3,ENG,GATA3,HOXA7,ICOSLG/LOC102723996,NFE2,PDZD2,SMAD3,ZFHX3	49 (3)
HDAC1	-0.113	transcription regulator		-1		4.52e-05	ARC,AXIN2,BAMBI,BDNF,CEACAM1,EGR1,FOS,IL6,MMP9,PDGFB,SERPINE1,SMAD7	116 (24)
STAT5A	0.187	transcription regulator				4.52e-05	AXIN2,CASP3,CEACAM1,DUSP5,EOMES,FOS,GADD45G,IL6,IL6R,KLF10,KSR1,PRDM1	109 (20)
CHIR 99021		chemical drug		-0.492	bias	4.68e-05	AXIN2,CASP3,ESRRB,IL6,NANOG	39 (7)
FGFR3	0.682	kinase				4.68e-05	DUSP6,FOS,MMP9,PROX1,SOX3	66 (12)
Growth hormone		group		1.352		4.81e-05	CYP2E1,EGR1,FOS,IER3,IL6,KLF10,MMP9,NEDD9,NOX4,STC1,WNT9A	108 (24)
PPIF	0.135	enzyme		-0.378		4.85e-05	AMIGO2,CXCR4,HEY1,IL6,MEIS2,PITX2,TFAP2A
STAT5a/b		group		-0.447		5.06e-05	FOS,GATA2,GATA3,PDE4B,PDGFB,PRDM1,PROX1,RARA	51 (7)
hydrogen peroxide		chemical - endogenous mammalian	Activated	2.759	bias	5.2e-05	CASP3,CAV1,CXCR4,DEPP1,EDN1,EGR1,ENG,ETS2,FOS,GADD45B,IL6,MMP9,PDGFB,RAB36,SERPINE1,STC1,TLR4	101 (20)
rosiglitazone		chemical drug		-0.489		5.2e-05	BDNF,BMPR2,CASP3,CAV1,CAV2,DHRS3,EDN1,EOMES,FOS,GATA3,HAS2,IL6,MMP9,NOX4,SERPINE1,TLR4	107 (26)
MAPK1	0.045	kinase		1.52		5.26e-05	ARC,BDNF,CAV1,EGR1,FOS,GATA3,IL6,MMP9,NANOG,PDGFB,PITX2,SERPINE1,STC1,TRIM38	108 (25)
ENG	1.145	transmembrane receptor		-1.364		5.31e-05	CXCR4,PDGFB,SERPINE1,SMAD6,SMAD7	69 (17)
pimagedine		chemical drug		-0.447		5.31e-05	CASP3,CAV1,GADD45B,IL6,SERPINE1	94 (16)
HTT	-0.039	transcription regulator		-0.275		5.32e-05	ADAMTS5,BCL3,BDNF,CASP3,CBLN1,DUSP5,DUSP6,EGR1,ESRRB,FOS,GADD45G,KCNC4,KLF9,MEIS2,NODAL,OTX2,PDE4B,PPP1R16B,RARA,ZIC3	97 (20)
CDKN1B	-0.554	kinase		-0.895	bias	5.35e-05	APCDD1,EGR1,MEIS2,MMP9,RUNX1,SERPINE1,SMAD7,WNT3	91 (19)
rotenone		chemical toxicant		-1.633		5.4e-05	CASP3,FOS,GADD45G,IL6,MMP9,PDGFB	97 (20)
RBPJ	-0.117	transcription regulator		-0.886		5.59e-05	AXIN2,FGF18,FOS,HAS2,HEY1,IL6,LEFTY2,PDGFB,PRDM1	103 (20)
miR-293-5p (and other miRNAs w/seed CUCAAAC)		mature microRNA		-1.982	bias	5.6e-05	ADORA1,ARC,FGF16,MMP9
PPP4R3A	-0.098	other				5.6e-05	EOMES,IRX1,OTX1,OTX2
A-Fos		chemical reagent		-0.528	bias	5.6e-05	ARC,BDNF,DUSP6,IER3
NR6A1	-0.167	ligand-dependent nuclear receptor		-0.152		5.6e-05	GATA3,NANOG,NODAL,TLR4	41 (3)
fingolimod phosphate		chemical - endogenous mammalian				5.72e-05	HAS2,IL6,SERPINE1	70 (6)
SLC39A8	0.468	transporter				5.72e-05	ADAMTS5,IL6,MMP9
PKD2	0.134	ion channel				5.72e-05	NODAL,PITX2,PYCR2
AP20187		chemical reagent				5.72e-05	BDNF,EGR1,FOS	81 (18)
raclopride		chemical drug				5.72e-05	BDNF,FOS,NR4A3	90 (18)
ERK		group		1.758	bias	5.77e-05	CAV1,EDN1,EGR1,FOS,HEY1,IER3,IL6,KLF10,MMP9,PRDM1,SERPINE1	92 (18)
EDN1	-1.592	cytokine		1.624	bias	5.77e-05	CXCR4,EDN1,EGR1,FOS,GATA4,HEY1,IL6,MMP9,PXN,SERPINE1	92 (21)
mir-21		microRNA		-1.11	bias	5.79e-05	BMPR2,CDKN2B,GATA3,ICOSLG/LOC102723996,IL6,IL6R,ITK,MMP9,NANOG,PPP1R3B,PROSER2,SMAD7,TLR4	88 (19)
NCOA2	-0.242	transcription regulator		0.707	bias	5.86e-05	ADORA1,EGR1,ESRRB,IL6,MYB,NANOG,NR4A3,PPP1R3B,RARA	121 (21)
CD3E		transmembrane receptor				5.89e-05	FOS,IL6,ITK,MMP9,MYB,ZAP70	98 (25)
lithium chloride		chemical drug		0.287	bias	5.97e-05	AXIN2,BCL3,FOS,GATA3,GATA4,MYB,PXN,RARA	90 (17)
IL1A	-1.308	cytokine	Activated	2.748	bias	5.98e-05	ABCC2,ADAMTS5,BCL3,CYP2E1,FOS,IER3,IL11,IL6,MMP9,PDGFB,SERPINE1	106 (18)
MYD88	0.516	other	Activated	2.207	bias	6.08e-05	AXIN2,BAMBI,BCL3,EGR1,ETS2,FOS,IL6,MMP9,NOX4,PDE4B,SERPINE1,ZAP70	100 (21)
HIF1A	-0.045	transcription regulator	Activated	2.807	bias	6.22e-05	AXIN2,BHLHE41,CAV1,CXCR4,EDN1,ENG,FOS,GADD45B,GPER1,IL6,MMP9,NODAL,NOX4,NR4A3,PDGFB,SERPINE1,SMAD7	110 (18)
IL3		cytokine		0.697	bias	6.32e-05	ARHGAP29,CASP3,CXCR4,EGR1,FOS,GADD45B,GADD45G,GATA2,IL6,KLF9,NEDD9,PROX1,TLR4	105 (22)
diphenyleneiodonium		chemical reagent	Inhibited	-2.401	bias	6.41e-05	EGR1,FOS,IL6,MMP9,NOX4,SERPINE1	87 (22)
Salmonella enterica serotype abortus equi lipopolysaccharide		chemical toxicant	Activated	2.335	bias	6.42e-05	CDKN2B,EDN1,EGR1,ETS2,GADD45B,GPRC5A,HEY1,IL6,SIAH2	66 (7)
HMOX1	0.023	enzyme	Inhibited	-2.584		6.65e-05	ANGPT1,BDNF,CASP3,CYP2E1,ENG,FOS,IL6,MMP9	100 (16)
AGTR1	0.164	G-protein coupled receptor		1.964		6.75e-05	CASP3,EDN1,FOS,IL6,SERPINE1	88 (21)
6-hydroxydopamine		chemical toxicant		0.442	bias	6.78e-05	BDNF,CASP3,CEACAM1,FOS,GADD45G,IL6,MMP9	99 (22)
HCAR1	-0.002	G-protein coupled receptor		-0.254	bias	6.79e-05	CXCR4,EDN1,IL6,NEDD9	62 (7)
MAPK8IP1	-0.368	other		0		6.79e-05	BDNF,EOMES,FOS,IL6	104 (22)
lenalidomide		chemical drug	Activated	2.535		6.89e-05	ATXN1,CAV1,CAV2,DCC,DEPP1,FZD10,MYB,SMAD3,TLR4,WNT3,WNT9A	19 (3)
Lh		complex	Activated	2.121	bias	7.1e-05	BDNF,CXCR4,DHRS3,EGR1,FOS,GADD45B,GADD45G,HAS2,IL6,MMP9,PDE4D,RAPGEF3,RUNX1	106 (21)
indomethacin		chemical drug		-0.875		7.13e-05	ADAMTS5,ANGPT1,BDNF,CBX4,CXCR4,FGF18,FOS,HAS2,IER3,IL11,IL6	114 (22)
N-acetyl-L-cysteine		chemical drug	Inhibited	-2.552	bias	7.13e-05	CASP3,CAV1,CXCR4,DUSP6,EDN1,EGR1,FOS,IL6,MMP9,SERPINE1,TLR4	100 (22)
HDAC3	0.067	transcription regulator				7.23e-05	FOS,IL6,MMP9,PRDM1,SERPINE1,SMAD7,SMARCA2	103 (25)
MRTFB	-0.169	transcription regulator		-0.218		7.36e-05	CXCR4,EDN1,EGR1,FILIP1L,FLI1,PCDH18,RUNX1,S1PR1,SERPINE1	56 (7)
AR	-0.153	ligand-dependent nuclear receptor		0.861		7.47e-05	BMPR2,CAV1,CAV2,CDKN2B,CXXC5,EDN1,EGR1,ETS2,GADD45G,GAS2L1,IL6,MMP9,MT-TY,MYB,PMEPA1,SERPINE1,SMAD3,TBX22,TLR4,USP53	112 (24)
EED	-0.023	transcription regulator		-1.067	bias	7.57e-05	BDNF,EVX1,GATA3,GATA4,HOXB13	83 (13)
SPRY2	0.633	other		-1.091		7.57e-05	AXIN2,CAV1,EOMES,FOS,SP8	97 (14)
Raf		group				7.57e-05	DUSP6,EDN1,EGR1,FOS,HAS2,IER3	107 (22)
PGR	-0.329	ligand-dependent nuclear receptor		0.626	bias	7.59e-05	ATXN1,EDN1,FOS,GATA3,GPER1,GPRC5A,IER3,KLF9,LDLRAD4,NEDD9,RUNX1,STC1	105 (16)
lysophosphatidic acid		chemical - other	Activated	2.043	bias	7.71e-05	EDN1,EGR1,FOS,IL6,MMP9,PPP1R3B,SERPINE1	104 (25)
PITX2	4.465	transcription regulator		1.915	bias	7.79e-05	DDIT4L,EGR1,EOMES,GATA2,NANOG,PITX2,PYCR2,WNT9A	90 (13)
IL1		group		1.396	bias	7.96e-05	ADAMTS5,BDNF,CBR3,CEACAM1,EDN1,EGR1,FOS,IL11,IL17RD,IL6,MMP9,SERPINE1,TLR4	103 (21)
HGF		growth factor		1.474	bias	8.11e-05	CAV1,CDKN2B,CXCR4,DUSP6,EDN1,EGR1,FGF16,FOS,IER3,IL11,IL6,MMP9,NANOG,NR4A3,SERPINE1,STC1	90 (20)
ETS		group				8.15e-05	EGR1,ENG,FOS,SERPINE1
DEF6	-0.11	other		-0.684		8.15e-05	FOS,IL6,MMP9,PRDM1	81 (16)
SRF	-0.096	transcription regulator		1.354		8.19e-05	ARC,CDKN2B,CXCR4,DUSP5,EGR1,FILIP1L,FOS,GADD45G,GATA4,LRP4,MMP9,MYB,NOX4	112 (20)
TBX21		transcription regulator		-1.165		8.21e-05	EOMES,GATA3,IL6R,ITK,PRDM1,RUNX1	70 (10)
F2RL1	-0.604	G-protein coupled receptor		0.8	bias	8.21e-05	BCL3,BDNF,CAV1,DUSP6,FOS,IL6,MMP9	98 (22)
L-type Calcium Channel		complex				8.52e-05	BDNF,EGR1,FOS	100 (24)
SLC16A3	0.248	transporter				8.52e-05	CASP3,IL6,MMP9
JNK-IN-8		chemical drug				8.52e-05	AXIN2,IL6,NANOG
ANGPT2		growth factor		1.94	bias	8.55e-05	AXIN2,CASP3,EDN1,GATA4,IL6,MMP9,NOX4,SERPINE1,TLR4,WNT3	95 (22)
CASR		G-protein coupled receptor		0.378	bias	8.64e-05	ABCC2,EDN1,EGR1,GADD45G,GATA3,GATA4,IER3,NEDD9	56 (7)
MAPK9	0.162	kinase		0.57		8.78e-05	CAV1,EDN1,EGR1,EOMES,FOS,GADD45B,IL11,IL6,MMP9	102 (20)
isobutylmethylxanthine		chemical toxicant		0.547	bias	8.88e-05	BDNF,BMPR2,CAV1,CAV2,CXCR4,DHRS3,EGR1,FOS,PDE4D,SERPINE1	100 (20)
IL21		cytokine		1.856	bias	9.16e-05	CASP3,EGR1,EOMES,GATA3,IL6,MMP9,PRDM1,RUNX1,TLR4	86 (18)
RAF1	0.014	kinase	Activated	2.465	bias	9.22e-05	CDKN2B,DHRS3,DUSP5,DUSP6,EGR1,FOS,IER3,IL6,MMP9,PRDM1	105 (19)
ZNF281	-0.131	transcription regulator	Inhibited	-2		9.45e-05	CXCR4,GADD45G,IL11,IL6,NANOG
PTGS1	-0.228	enzyme	Activated	2.207		9.45e-05	ANGPT1,EDN1,IL6,MMP9,STC1	101 (21)
cilostazol		chemical drug		-1.131		9.45e-05	BDNF,MMP9,RAPGEF3,SERPINE1,TLR4	91 (22)
EGFR	0.499	kinase	Activated	2.044	bias	9.57e-05	AXIN2,CASP3,CAV1,CXCR4,EGR1,FOS,GPER1,HAS2,HOXA7,IER3,IL6,INSM1,MMP9,RASSF9,RUNX1,SERPINE1,SLC6A15	103 (15)
bosentan		chemical drug		1.179	bias	9.7e-05	ABCC2,EDN1,GATA4,PXN	64 (7)
dexamethasone phosphate		chemical drug		-1		9.7e-05	CXCR4,GADD45G,IL6,PLEKHF1	71 (7)
SULF2	0.097	enzyme				9.7e-05	ADAMTS5,AXIN2,MMP9,PDGFB	58 (7)
RNF138	0.124	enzyme		1	bias	9.7e-05	GADD45B,IER3,IL6,RIPOR2
TGFB1I1	-0.011	transcription regulator		-0.911	bias	9.7e-05	FOS,NOX4,SERPINE1,SMAD7	57 (7)
NTRK1		kinase				9.7e-05	BDNF,EGR1,FOS,MMP9	100 (22)
GNL3	0.09	other		-1.067		9.7e-05	CDKN2B,EOMES,GATA4,NANOG
Mt2		other	Inhibited	-2	bias	9.7e-05	ETS2,FOS,IL6,SERPINE1	115 (21)
bisindolylmaleimide iv		chemical drug		-0.762	bias	9.7e-05	CYP2E1,EGR1,FOS,IL6	105 (27)
CALCA		other		1.173		9.99e-05	CXCR4,EDN1,FOS,GADD45B,IER3,IL6,PRDM1,PXN,SERPINE1	105 (22)
STAT5B	-0.072	transcription regulator		0		0.000102	CASP3,CYP26B1,FAM89A,FOS,GADD45B,GATA2,IL6,KLF9,KSR1,METTL7A,NOX4,PIK3IP1,ST8SIA4	100 (21)
camptothecin		chemical drug		-0.132		0.000104	ABCC2,BAMBI,CASP3,DUSP6,EDN1,FLI1,FOS,GADD45B,GADD45G,IL6,LDLRAD4,MMP9,MYB,PDZD2,RARA,SERPINE1,SIAH2,SOWAHC	97 (23)
Ngf		group		1.507	bias	0.000104	ARC,BDNF,EGR1,FOS,MYB,SERPINE1	97 (21)
2-methylthio-ATP		chemical reagent				0.000104	FOS,SERPINE1	66 (10)
FBXO25	0.008	enzyme				0.000104	EGR1,FOS	41 (5)
MAPK8IP2	-0.011	other				0.000104	BDNF,FOS	93 (17)
RNF11	0.06	enzyme				0.000104	MMP9,SERPINE1
miR-101b-3p (miRNAs w/seed UACAGUA)		mature microRNA				0.000104	ATXN1,STC1
butyric acid		chemical - endogenous mammalian		1.737		0.000105	ABCC2,CASP3,CXCR4,ELK3,FOS,GATA2,GATA3,GATA4,GPRC5A,IL11,IL6,MMP9,MYB,PRDM1,SERPINE1	109 (26)
erlotinib		chemical drug		1.353		0.000105	EGR1,IL11,IL6,NOX4,PDGFB,SERPINE1,TLR4	102 (20)
trans-hydroxytamoxifen		chemical drug		-1.463		0.000109	CAV1,EGR1,GPRC5A,IER3,RUNX1,S1PR1,SIAH2,SMAD3,STC1	68 (7)
ADRB		group		-0.895		0.000111	BDNF,CASP3,FOS,GATA4,MMP9,NR4A3,PDGFB,SMAD6	112 (26)
CD40	0.66	transmembrane receptor	Activated	2.651	bias	0.000111	DUSP6,FOS,ICOSLG/LOC102723996,IL6,IL6R,KLF9,MMP9,PRDM1,SERPINE1,SMAD7	95 (20)
MAPK8	0.004	kinase		0.549		0.000113	CASP3,DUSP6,EGR1,EOMES,FOS,IL6,MMP9,NOX4,RARA	94 (20)
docosahexaenoic acid		chemical drug	Inhibited	-2.819		0.000113	BDNF,CXCR4,FOS,IL6,MMP9,NOX4,SERPINE1,SMAD6,SMAD7	108 (26)
aldosterone		chemical - endogenous mammalian		-0.099	bias	0.000113	BDNF,EDN1,EGR1,FOS,HAS2,IL11,IL6,RIPOR2,SERPINE1	102 (21)
Relaxin		group		1.98		0.000115	EDN1,GATA4,HAS2,MMP9	52 (7)
TNFRSF10A	0.092	transmembrane receptor		-0.762	bias	0.000115	GATA3,IL17RD,IL6,ZAP70	67 (7)
ketamine		chemical drug		0.449		0.000115	ARC,BDNF,CASP3,FOS	103 (22)
zoledronic acid		chemical drug		-0.492		0.000117	CXCR4,IL6,MMP9,NOX4,TLR4	95 (23)
NOTCH1	0.599	transcription regulator		1.304		0.000118	ANGPT1,CXCR4,FOS,GATA2,GATA3,HEY1,IL6,PDGFB,PROX1,SERPINE1,WNT3	100 (23)
TEAD4	0.42	transcription regulator		0.447	bias	0.000118	CAV2,EDN1,EOMES,FILIP1L,GATA3,NANOG,PCDH18
MIR320		group				0.000121	EDN1,ETS2,MMP9
HCRT	1.772	other				0.000121	BDNF,EGR1,FOS	109 (23)
P2RX4	0.144	ion channel				0.000121	BDNF,IL6,MMP9	86 (19)
CAMK2A	0.095	kinase				0.000121	BDNF,FOS,WNT3	89 (12)
acetic acid		chemical - endogenous mammalian				0.000121	CASP3,EGR1,FOS	55 (7)
GHRL		growth factor		-0.049		0.000121	BDNF,CASP3,EDN1,FOS,IL6,RAPGEF3	103 (21)
Vegf		group		1.079	bias	0.000121	AXIN2,CASP3,CXCR4,DUSP5,DUSP6,EDN1,EGR1,FGF16,FOS,IL11,IL6,LPAR6,MMP9,NR4A3,ST8SIA4,STC1	92 (21)
Mapk		group		1.406	bias	0.000125	ARC,BDNF,EGR1,FOS,IL6,MMP9,NR4A3	90 (19)
IRF8	0.142	transcription regulator	Activated	2.278	bias	0.000128	CASP3,EGR1,FOS,IL6,MMP9,PRDM1,TLR4,ZFHX3	89 (21)
Hsp27		group		-0.2		0.000129	CASP3,FOS,IL6,IL6R,NOX4	95 (20)
PROC	-0.048	peptidase		-0.86		0.000129	ANGPT1,IL6,MMP9,SERPINE1,TLR4	109 (21)
ADRA1B	1.635	G-protein coupled receptor				0.000129	ARC,BDNF,EGR1,FOS,IL6	93 (19)
ADRA1D	0.358	G-protein coupled receptor				0.000129	ARC,BDNF,EGR1,FOS,IL6	94 (17)
herbimycin		chemical drug		-1.387	bias	0.000129	CXCR4,FOS,IL6,MMP9,SERPINE1	105 (23)
KLF6	-0.085	transcription regulator	Activated	2.674	bias	0.00013	BCL3,ENG,ESRRB,ETS2,GADD45B,IL6,KLF10,MMP9,PDE4B,PRDM1,SMAD3	91 (13)
artesunic acid		chemical drug		-1.131		0.000134	CASP3,IL6,MMP9,TLR4	106 (24)
mir-9		microRNA		-0.975	bias	0.000134	CXCR4,MEIS2,PRDM1,RUNX1
KISS1		other		-0.148	bias	0.000134	EGR1,FOS,MMP9,OTX2	97 (22)
TICAM1	0.154	other	Activated	2.157	bias	0.000135	BCL3,EGR1,ETS2,ICOSLG/LOC102723996,IL6,NOX4,PDE4B,SERPINE1	98 (19)
oleic acid		chemical - endogenous mammalian		-0.339		0.000135	EDN1,EGR1,FOS,GADD45B,IL6,PIK3IP1,SERPINE1,TLR4	106 (25)
LDL		complex		1.843	bias	0.000139	CASP3,EGR1,FOS,HAS2,IL6,MMP9,NR4A3,RARA,SERPINE1,SMAD3,TLR4	103 (22)
MRTFA	0.103	transcription regulator		0.768		0.000139	CXCR4,EDN1,EGR1,FLI1,FOS,MMP9,RUNX1,S1PR1,SERPINE1	95 (20)
AGER	-0.434	transmembrane receptor		1.97		0.00014	EGR1,IL6,MMP9,PDGFB,SERPINE1,TLR4	95 (21)
FST	-0.336	other	Inhibited	-2.449		0.00014	IL6,LEFTY2,NANOG,NODAL,SMAD3,SMAD7	84 (15)
ITGA5	0.524	transmembrane receptor		1.945	bias	0.000143	FOS,IL6,MMP9,PXN,WNT9A	93 (20)
TCF7	0.439	transcription regulator		0	bias	0.000143	AXIN2,FOS,GATA3,PRDM1,RARA	16 (2)
nicotine		chemical drug		1.012		0.000148	BDNF,CASP3,CYP2E1,EDN1,EGR1,FOS,GATA3,IL6,MMP9,SERPINE1	105 (23)
CCN2	-0.12	growth factor		0.863	bias	0.000149	ADAMTS5,EGR1,IL6,MMP9,NANOG,PDGFB,SERPINE1	99 (20)
COP1	0.033	enzyme		0.816		0.00015	CYP26B1,FOS,HR,MYB,RARA,SOX3	72 (7)
IL27		cytokine		0.656	bias	0.000155	DEPP1,EGR1,EOMES,FOS,GADD45G,GATA3,IL6,PRDM1	100 (21)
LTBP1	-0.08	other		1.103		0.000156	GATA3,SERPINE1,SMAD3,SMAD7	80 (14)
Mt1		other		-1.964	bias	0.000156	ETS2,FOS,IL6,SERPINE1	96 (23)
methyl-beta-cyclodextrin		chemical drug				0.000156	CAV1,HAS2,IL6,SERPINE1	114 (23)
ICOS		transmembrane receptor		1.143	bias	0.000157	CXCR4,EOMES,GATA3,ICOSLG/LOC102723996,IL6	80 (16)
IL11RA	0.232	transmembrane receptor				0.000157	DUSP5,FOS,IL11,IL6,MMP9	91 (18)
FASLG		cytokine		1.482		0.000157	CASP3,EGR1,FOS,IL6,NANOG	87 (16)
zVAD-FMK		chemical - protease inhibitor		0.447		0.000157	CASP3,FOS,GATA3,IL6,TFAP2A	91 (20)
CCL5		cytokine		1.219	bias	0.000161	BDNF,DUSP6,FOS,IL6,MMP9,TLR4	96 (20)
RET	-0.162	kinase		1.21	bias	0.000162	CXCR4,DUSP6,EGR1,FOS,IL6,INSM1,MMP9,STC1	89 (24)
PRKCD	0.396	kinase	Activated	2.267	bias	0.000163	DUSP6,ETS2,FOS,GPRC5A,ICOSLG/LOC102723996,IL6,MMP9,SERPINE1,SMAD6	105 (20)
EPHB1	0.064	kinase				0.000165	EGR1,FOS,SERPINE1	97 (22)
RLIM	0.012	enzyme				0.000165	CDKN2B,SERPINE1,SMAD7	59 (10)
CHRM3	-0.188	G-protein coupled receptor				0.000165	EGR1,FOS,MMP9	79 (20)
SART1	-0.095	other				0.000165	MMP9,NANOG,SERPINE1
AFP		transporter				0.000165	EGR1,FOS,MMP9	68 (7)
ELK3	1.124	transcription regulator				0.000165	EGR1,FOS,SERPINE1	63 (7)
sesame oil		chemical reagent				0.000165	EGR1,IL6,MMP9	87 (15)
lidocaine		chemical drug				0.000165	FOS,GATA3,IL6	80 (13)
IGF1	-1.128	growth factor		0.915	bias	0.000169	BDNF,CASP3,DUSP6,EDN1,EGR1,FOS,GADD45G,GATA2,GPER1,IER3,IL6,MYB,NFE2,NOX4,SERPINE1,TLR4,UTS2R	109 (23)
ITGB2	-1.131	transmembrane receptor				0.000173	GADD45B,GATA3,ICOSLG/LOC102723996,IL6,MMP9	88 (22)
SB 216763		chemical drug				0.000173	AXIN2,FGF18,IL6,NR4A3,PRDM1	110 (22)
mir-30		microRNA		-0.018	bias	0.000173	ADRA2A,IL6,KLF9,PRDM1,SERPINE1	87 (14)
NCOA1	-0.082	transcription regulator		-0.126		0.000178	CBX4,EGR1,EOMES,FGF18,FOS,HAS2,IL6,SERPINE1	90 (21)
UTP		chemical - endogenous mammalian				0.000181	HAS2,KCNC4,SERPINE1,TLR4	86 (17)
REN		peptidase				0.000181	CYP2E1,FOS,IL6,NOX4	87 (22)
ADA	-0.028	enzyme		-1.951	bias	0.000181	ADORA1,IL6,MMP9,SERPINE1	101 (22)
PTEN	-0.01	phosphatase		-0.191		0.000183	ANGPT1,BCL3,CBX4,CDKN2B,CXCR4,EDN1,ETS2,FOS,GATA2,GATA3,IL6,MMP9,PRDM1,PXN,RUNX1,SERPINE1,SMAD6,STARD8,TLE2	89 (19)
JUND	0.439	transcription regulator		1.432	bias	0.000185	BCL3,BDNF,IL11,IL6,MMP9,NOX4	103 (18)
FOXO4	0.775	transcription regulator	Activated	2.016		0.000185	ANGPT1,CAV1,CDKN2B,GADD45B,IER3,MMP9,SERPINE1	74 (12)
ADRA1A	-0.68	G-protein coupled receptor				0.00019	ARC,BDNF,EGR1,FOS,IL6	99 (22)
IL4		cytokine		1.716	bias	0.000191	ARC,ARID5A,BCL3,BDNF,CASP3,CXCR4,CYP2E1,EOMES,FOS,GADD45B,GADD45G,GATA3,GNA14,ICOSLG/LOC102723996,IER3,IL6,KSR1,MFSD2A,MMP9,NEDD9,NR4A3,PDE4B,PRDM1,SERPINE1,TLR4,ZAP70,ZSWIM4	103 (18)
LDB1	0.106	transcription regulator		-0.302		0.000195	ANGPT1,AXIN2,BMPR2,CASP3,ENG,HOXA7,ICOSLG/LOC102723996,NFE2,PDZD2,SMAD3,ZFHX3
5-N-ethylcarboxamido adenosine		chemical reagent		-0.38		0.000196	BCL3,CDKN2B,EGR1,IL6,NANOG,NR4A3,SERPINE1	96 (16)
cycloheximide		chemical reagent		0.739		0.000197	BDNF,CAV1,CXCR4,EDN1,EGR1,FOS,GADD45B,GADD45G,IL6,PDGFB,PRDM1,PXN,SERPINE1	102 (19)
cytokine		group	Activated	2.188	bias	0.000203	BCL3,EDN1,EGR1,FOS,IL6,MMP9,SERPINE1,TLR4	90 (19)
nitroprusside		chemical drug		1.218		0.000208	BDNF,CAV1,DUSP6,EGR1,FOS	116 (24)
15-deoxy-delta-12,14 -PGJ 2		chemical - endogenous mammalian		-0.211		0.000208	CASP3,CAV2,EGR1,FOS,IL6,LEFTY2,MMP9,MYB,NOX4,SERPINE1	88 (23)
Smad2/3-Smad4		complex		1.99	bias	0.000208	CDKN2B,NOX4,SERPINE1,SMAD7	53 (6)
citarinostat		chemical drug		0		0.000208	FILIP1L,ICOSLG/LOC102723996,NEDD9,RARA
methylnitronitrosoguanidine		chemical toxicant		1.103	bias	0.000208	CEACAM1,EGR1,KLF10,SERPINE1	65 (7)
imipramine		chemical drug				0.000208	BDNF,DEPP1,EGR1,FOS	118 (20)
Creb		group		1.662	bias	0.00021	BDNF,EGR1,FOS,HAS2,IER3,IL11,IL6,MYB,NEDD9,NR4A3,PDE4B,WNT3	106 (23)
let-7a-5p (and other miRNAs w/seed GAGGUAG)		mature microRNA		-1.861	bias	0.000214	ADAMTS15,BDNF,CASP3,EDN1,IL6,MMP9,PDGFB,PRDM1,TLR4	78 (12)
DNMT3A	0.172	enzyme		-0.069		0.000214	ABCD1,ADORA1,CXCR4,FOXF2,GPER1,NANOG,RGMA,S1PR1,TLR4
DRD1	-0.145	G-protein coupled receptor				0.000218	BDNF,EGR1,FOS	78 (16)
RB1CC1	-0.022	other				0.000218	CDKN2B,SERPINE1,SMAD7	67 (7)
RASGRF1	-0.271	other				0.000218	FOS,IL6,MMP9	79 (22)
deoxycholate		chemical - endogenous mammalian		-0.555		0.000227	CASP3,CAV1,CYP2E1,EGR1,IL6	103 (21)
MMP1		peptidase	Activated	2.177	bias	0.000227	ANGPT1,EGR1,FOS,MMP9,SERPINE1	95 (21)
2,3-bis(4-hydroxyphenyl)-propionitrile		chemical reagent		-0.555		0.000227	ARC,BDNF,FOS,GATA4,IL6	68 (9)
DETA-NONOate		chemical reagent		1.432		0.000227	CAV1,FOS,IL6,MMP9,SERPINE1	97 (19)
DIO2	0.697	enzyme				0.000232	ARC,EGR1,FOS,GADD45G,GREM2,HR,ICOSLG/LOC102723996,IL11	35 (5)
carbon tetrachloride		chemical toxicant	Activated	2.028	bias	0.000238	ABCC2,CASP3,CYP2E1,FOS,GADD45B,IL6,MMP9,PDGFB,SMAD3,SMAD7	104 (17)
pioglitazone		chemical drug		-1.8		0.000239	CASP3,CAV1,EGR1,FOS,HAS2,IL6,MMP9,NR4A3,SERPINE1	106 (19)
5-hydroxytryptamine		chemical - endogenous mammalian		0.737	bias	0.000241	ANGPT1,ARC,BDNF,EGR1,FOS,IL6,SERPINE1	90 (23)
5-O-mycolyl-beta-araf-(1->2)-5-O-mycolyl-alpha-araf-(1->1')-glycerol		chemical - endogenous non-mammalian		0.816	bias	0.000241	ADAMTS5,BCL3,IER3,MMP9,NR4A3,PDE4B	91 (10)
delta-9-tetrahydrocannabinol		chemical drug		-0.112		0.000241	ARC,BDNF,CXCR4,DUSP6,FOS,TRIM38	91 (22)
APLN	-0.277	other		0.094	bias	0.000248	EGR1,FOS,GATA2,MYB,SOX18	89 (21)
SFRP1	-0.584	transmembrane receptor		-1		0.000248	CASP3,GATA3,IL6,MMP9,SERPINE1	98 (22)
salmonella minnesota R595 lipopolysaccharides		chemical - endogenous non-mammalian	Activated	2.58	bias	0.000254	BCL3,EGR1,ETS2,FOS,IL6,PDE4B,SERPINE1	109 (21)
WWTR1	0.832	transcription regulator		0.277		0.000254	CASP3,IL6,NANOG,NXPH4,OXSM,SERPINE1,SMAD7	36 (6)
GH1		growth factor		0.68		0.000254	CXCR4,EGR1,FOS,GATA2,IL6,MYB,TFAP2A	116 (29)
Alpha catenin		group		-1.969	bias	0.000267	ADAMTS5,AXIN2,BCL3,ELK3,ENG,IL6,MMP9	91 (10)
platelet activating factor		chemical - endogenous mammalian	Activated	2.184	bias	0.00027	EGR1,FOS,IL6,MMP9,SERPINE1	87 (21)
CAT	0.036	enzyme		-1.076	bias	0.00027	BDNF,CAV1,IL6,MMP9,SERPINE1	93 (20)
STEAP3	0.457	transporter		-0.447	bias	0.00027	NEDD9,NR4A3,S1PR1,SHB,SPOCK2
AIP	-0.044	transcription regulator		-1		0.00027	CASP3,GPRC5A,HTR1D,PDE4B,S1PR1
carbenoxolone		chemical toxicant		0.339		0.000272	DEPP1,IL6,MMP9,NOX4	88 (17)
pilocarpine		chemical drug		-0.985	bias	0.000272	AXIN2,BDNF,EDN1,FOS	98 (21)
PRDM5	0.284	transcription regulator				0.000274	ETS2,GADD45B,IL6R,MYB,RARA,RUNX1
hydrocortisone		chemical - endogenous mammalian		0.24		0.000274	BMPR2,CASP3,CXCR4,GADD45B,IL6,PROX1,SERPINE1,TLE2	111 (21)
SRT1720		chemical drug				0.000281	HAS2,IL6,MMP9	91 (16)
KCNN4	-0.56	ion channel				0.000281	FOS,IL6,MMP9	102 (13)
TLE1	0.355	transcription regulator				0.000281	EGR1,FOS,MEIS2	77 (7)
BCAR1	0.369	enzyme				0.000281	CDKN2B,EGR1,PXN
CD163		transmembrane receptor				0.000281	IL6,MMP9,NANOG	88 (12)
VLDLR	-0.258	transporter				0.000281	FOS,IL6,SERPINE1	49 (7)
HES5		transcription regulator				0.000281	GATA2,MYB,RUNX1
sevoflurane		chemical drug				0.000281	CASP3,FOS,IL6	89 (23)
SB 239063		chemical drug				0.000281	HAS2,IL6,RUNX1	88 (11)
S-equol		chemical drug				0.000281	IL6,MMP9,SERPINE1	108 (25)
L-methionine		chemical - endogenous mammalian				0.000293	BDNF,CYP2E1,ETS2,GADD45B,SMAD7	44 (5)
luteolin		chemical drug		-0.548	bias	0.000293	CASP3,FOS,IL6,MMP9,TLR4	104 (23)
GW3965		chemical reagent		-0.589		0.000295	ADRA2A,CAV1,GADD45G,IER3,IL6,MMP9,RARA	89 (14)
EPAS1	0.547	transcription regulator		1.546	bias	0.000307	CAV1,CXCR4,EDN1,FOS,GADD45B,IL6,NANOG,PDGFB,SERPINE1,SPACA6	106 (22)
triamcinolone acetonide		chemical drug		-1.667		0.000308	CBX4,EGR1,ELK3,FOS,KLF10,KLF9,MXRA5,RUNX1,ST8SIA4	74 (7)
ITGAV	0.37	transmembrane receptor		1.154	bias	0.000308	FOS,HAS2,MMP9,SERPINE1	89 (22)
NOSTRIN	-0.486	transcription regulator		-1.977	bias	0.000308	CASP3,CAV1,IL6,MMP9	39 (7)
irbesartan		chemical drug				0.000308	FOS,IL6,SERPINE1,SMAD6	95 (20)
PRKCA	-0.142	kinase		-0.13	bias	0.00031	CAV1,EGR1,FOS,HEY1,MMP9,RUNX1,SERPINE1	93 (20)
phenylephrine		chemical drug		0.696	bias	0.00031	ANGPT1,EDN1,EGR1,FOS,GATA4,RAPGEF3	97 (20)
mycosporine-like amino acid		chemical reagent				0.000311	FOS,HAS2	100 (13)
ZNF451	-0.196	enzyme				0.000311	CDKN2B,SERPINE1
avexitide		biologic drug				0.000311	FOS,NOX4	57 (11)
RNF43	-0.126	enzyme				0.000311	AXIN2,CYP2E1
TRPM3	-0.339	ion channel				0.000311	EGR1,FOS
Trk Receptor		group				0.000311	DUSP6,EDN1
PLEC	0.318	other				0.000311	CXCR4,IL6	74 (10)
RPS6KA2	0.099	kinase				0.000311	ATXN1,EGR1
compound 48/80		chemical reagent				0.000311	IL6,MMP9	95 (22)
mecamylamine		chemical drug				0.000311	BDNF,FOS	59 (7)
cycloserine		chemical drug				0.000311	BDNF,FOS	69 (11)
modafinil		chemical drug				0.000311	BDNF,FOS
Ala-Tyr-Pro-Gly-Lys-Phe-NH2		chemical reagent				0.000311	EGR1,FOS	101 (21)
2-amino-3-phosphonopropionic acid		chemical - endogenous mammalian				0.000311	EGR1,FOS	67 (7)
cistanche tubulosa phenylethanol glycosides		chemical reagent				0.000311	SMAD3,SMAD7	57 (7)
YAP1	0.314	transcription regulator		0.572	bias	0.000328	CASP3,CDKN2B,CXCR4,EDN1,EGR1,FOS,IL6,PDGFB,PPP1R3B,SERPINE1,SMAD6,SMAD7	107 (22)
TLR4	3.038	transmembrane receptor		-0.541	bias	0.000335	ARID5A,BAMBI,EDN1,FOS,GADD45G,IL6,MMP9,NR4A3,PRDM1,PROX1,RUNX1,TLR4,TRIM38	95 (17)
TNFRSF1A	0.28	transmembrane receptor		0.646		0.000337	BDNF,CASP3,GATA3,IER3,IL6,MMP9,SERPINE1,TLR4	79 (16)
glucocorticoid		chemical drug		-0.886		0.000337	BCL3,BDNF,CXCR4,EDN1,HAS2,IL11,IL6,IL6R,MMP9,SERPINE1,STC1	100 (19)
phytohemagglutinin		chemical drug	Activated	2.376	bias	0.000337	BCL3,CASP3,CXCR4,EGR1,ENG,FOS,GATA2,GATA3,IL6,MEIS2,MMP9	109 (18)
KITLG	-0.418	growth factor	Activated	2.595	bias	0.000347	CASP3,CDKN2B,CXCR4,EGR1,FOS,IL11,IL6,MYB,PDGFB,PIK3IP1	92 (18)
Fgf		group				0.000348	FOS,IL6,MMP9,OTX2	96 (26)
Cdk		group		1	bias	0.000348	GADD45G,IL6,NEDD9,PLEKHF1
C1QA		other		0		0.000348	EGR1,IL6,SERPINE1,TLR4	95 (13)
AHCY	-0.022	enzyme				0.000348	EOMES,GATA4,NANOG,ZFHX3
hymecromone		chemical drug		-1.192		0.000348	CASP3,CAV1,CXCR4,MMP9	74 (10)
diallyl disulfide		chemical - endogenous non-mammalian		-1.067		0.000348	CASP3,CYP2E1,FOS,IL6	92 (15)
TCF		group				0.000349	CEACAM1,EGR1,EPHB3,FGF18,FOS,SERPINE1	73 (7)
TWIST1	-0.036	transcription regulator		1.195		0.000351	CASP3,FOS,IL6,LEFTY2,PCDH18,PDZD2,SLC28A3,SPOCK2	64 (7)
SATB1	0.015	transcription regulator		0.715		0.000351	CEACAM1,GADD45B,GATA3,PIK3IP1,RIPOR2,RUNX1,S1PR1,SMAD3
STAT6	0.032	transcription regulator		0.595		0.000351	ARID5A,BCL3,EGR1,GADD45B,GADD45G,GATA3,GNA14,ICOSLG/LOC102723996,IL6,KSR1,MMP9,MYB,NEDD9,SERPINE1	96 (19)
poly rI:rC-RNA		biologic drug		1.118	bias	0.000352	ARID5A,CEACAM1,CXCR4,DUSP5,EGR1,FLI1,FOS,GADD45B,IL11,IL6,MMP9,MYB,NANOG,NEDD9,NR4A3,ST8SIA4,STON2,TLR4	103 (23)
GATA6	-0.089	transcription regulator		-0.57		0.000354	BMPR2,CAV1,EDN1,ESRRB,GATA4,NANOG,NODAL,OTX2,PRDM1	60 (7)
mocetinostat		chemical drug				0.000355	BDNF,CASP3,MMP9	76 (7)
AMBRA1	0.05	other				0.000355	ANGPT1,SERPINE1,SMAD7	50 (7)
withaferin A		chemical reagent				0.000355	IL6,RUNX1,SERPINE1	87 (17)
TRPV1	0.07	ion channel				0.000355	FOS,IL11,IL6	95 (21)
miR-150-5p (and other miRNAs w/seed CUCCCAA)		mature microRNA				0.000355	EDN1,MYB,PDGFB
IL13		cytokine		1.756		0.000359	ADORA1,BCL3,BDNF,CASP3,CXCR4,EGR1,GATA3,IL11,IL6,MMP9,NFE2,SERPINE1,ST8SIA4,TLR4	108 (20)
RXRA	0.351	ligand-dependent nuclear receptor		-0.391		0.000376	ABCC2,ENG,FOS,HAS2,IER3,IL6,KLF9,NEDD9,PDGFB,RARA,TFAP2A	103 (22)
IGF2		growth factor				0.000379	CXCR4,EGR1,IER3,IL11,IL6,KLF9,PDGFB,SERPINE1	95 (21)
miR-24-3p (and other miRNAs w/seed GGCUCAG)		mature microRNA		-1.982	bias	0.000391	CASP3,IL6,JPH2,SMAD3
ZIC3	-1.014	transcription regulator				0.000391	GATA4,NANOG,NODAL,PITX2
betulinic acid		chemical drug		-1.98	bias	0.000391	IL6,MMP9,NOX4,TLR4	97 (24)
tacrolimus		chemical drug		-1.026		0.000392	ANGPT1,CASP3,CORO2A,CXCR4,EDN1,EGR1,FOS,PRICKLE1,SIAH2,SMAD7	105 (22)
CHUK	-0.009	kinase	Activated	2.169	bias	0.000392	DUSP6,FOS,FOXF2,GADD45B,HEY1,IL11,IL6,KLF10,MMP9	111 (20)
STUB1	-0.099	enzyme		-1.038		0.000403	ATXN1,CASP3,GATA4,IL6,RUNX1	95 (17)
valsartan		chemical drug		-1.452	bias	0.000403	EDN1,ENG,FOS,IL6,SERPINE1	92 (20)
MTOR	-0.088	kinase		1.292		0.00041	CASP3,CXCR4,EOMES,GATA3,IL6,MMP9,MT-TY,NOX4,PDE4A,S1PR1,TLR4,ZAP70	95 (20)
androgen		chemical drug				0.00041	ADAMTS15,AXIN2,BDNF,CXCR4,FOS,MMP9,RUNX1,SMAD3	103 (22)
HMGB1	0.05	transcription regulator		1.969	bias	0.000416	CASP3,EGR1,IL6,MMP9,SMAD7,TLR4	84 (17)
DIO3	0.797	enzyme		-0.083		0.000426	ADAMTS5,GATA4,HR,KLF9,MINAR1,MMP9,RASL10A,STC1	69 (7)
NCOR2	0.133	transcription regulator				0.000435	AXIN2,FOS,IL6,PDGFB,RARA	109 (25)
resatorvid		chemical drug		-1.195	bias	0.000438	IL6,MMP9,PROX1,TLR4	83 (20)
indican		chemical - endogenous mammalian		1.067		0.000438	CXCR4,GATA3,NOX4,SMAD3	64 (10)
SOX17	-0.849	transcription regulator		0		0.000438	AXIN2,FOS,GATA4,NANOG	68 (6)
eplerenone		chemical drug		-1.236	bias	0.000438	EDN1,MMP9,NOX4,SERPINE1	111 (16)
ASCL1	-2.516	transcription regulator		-0.283	bias	0.00044	DCC,EPHB3,GADD45G,INSM1,PROX1,TLX3
KMT2A	-0.129	transcription regulator		0.447	bias	0.00044	ABTB2,EGR1,EPHB3,HOXA7,MEIS2,PITX2	71 (7)
SIAH2	1.015	transcription regulator				0.000441	ANGPT1,DCC,SIAH2
N'-((4-oxo-4H-chromen-3-yl)methylene)nicotinohydrazide		chemical reagent				0.000441	IER3,IL6,PRDM1
HAS2	1.906	enzyme				0.000441	IL6,MMP9,PROX1	65 (12)
SP2	-0.139	transcription regulator				0.000441	CEACAM1,FOS,SERPINE1
BTC		growth factor				0.000441	HAS2,IL6,MMP9	108 (24)
PDE5A	-0.169	enzyme				0.000441	IL6,PDE4A,PDE4B
dexmedetomidine		chemical drug				0.000441	CASP3,FOS,IL6	97 (22)
chlorogenic acid		chemical drug				0.000441	CASP3,IL6,TLR4	89 (17)
formoterol		chemical drug				0.000441	IL6,MMP9,PDE4D	91 (17)
dihydrotestosterone		chemical - endogenous mammalian		1.569		0.000448	ASAP2,AXIN2,BMPR2,CASP3,EGR1,FOS,IL6,IL6R,IRX2,MMP9,MYB,PCAT14,PMEPA1,RASSF9,RUNX1,SMAD3,STARD8	99 (24)
RETN		other		1.283	bias	0.000468	EDN1,FOS,IL6,SERPINE1,TLR4	101 (22)
BCL3	1.194	transcription regulator		-1.4		0.000468	DUSP5,EGR1,FOS,GATA3,IL6	96 (19)
MEF2C	-0.186	transcription regulator		0.762	bias	0.000472	ARC,BDNF,CXCR4,FOS,GATA4,IL11,IL6	51 (8)
8-bromoguanosine 3',5'-cyclic monophosphate		chemical reagent		1.982		0.000489	CAV1,EDN1,FOS,MMP9	110 (23)
ETV4	0.005	transcription regulator				0.000489	CAV1,CXCR4,MMP9,MYB	77 (7)
RCAN1	0.124	other		0.152		0.000489	BDNF,FOS,IL6,NANOG	109 (27)
NLRP12	0.423	other		-1.922	bias	0.000489	BCL3,CXCR4,IL6,TLR4	95 (20)
PML-RARA		fusion gene/product				0.000489	EGR1,FOS,NFE2,RARA
andrographolide		chemical drug		-0.124		0.000489	CASP3,GATA3,IL6,MMP9	97 (21)
spironolactone		chemical drug		-0.928		0.000492	ABCC2,CASP3,CXCR4,EDN1,IL11,IL6	94 (21)
Sn50 peptide		chemical toxicant	Inhibited	-2.205	bias	0.000504	IL6,KCNC4,MMP9,SERPINE1,STC1	92 (18)
N-methyl-D-aspartate		chemical drug		0.911	bias	0.000504	AMIGO2,ARC,BDNF,EGR1,FOS	68 (17)
LIF	0.132	cytokine		1.811		0.000511	BCL3,EGR1,EVX1,FOS,GATA4,HEY1,IL6,KLF10,NANOG	104 (25)
miR-146a-5p (and other miRNAs w/seed GAGAACU)		mature microRNA	Inhibited	-2.412	bias	0.00052	CXCR4,HEY1,IL6,METTL7A,PRR15,TLR4	66 (7)
cobalt chloride		chemical reagent		0.805	bias	0.00052	BDNF,BHLHE41,CXCR4,DEPP1,SMAD6,SMAD7	81 (12)
BHLHE40	0.736	transcription regulator		1.247	bias	0.000531	BDNF,BHLHE41,CASP3,CAV1,EOMES,IER3,IL6,IL6R,MYB,PDE4B,SIAH2	97 (15)
MYB	-1.7	transcription regulator		-0.222		0.000535	AXIN2,CBX4,CDKN2B,CXCR4,GATA3,IL6,MYB,NEDD9	40 (7)
epoprostenol		chemical - endogenous mammalian				0.000538	EGR1,FOS,SERPINE1	105 (19)
MESP1		transcription regulator				0.000538	GATA4,MEIS2,PRICKLE1
MAPK10	-0.352	kinase				0.000538	CASP3,FOS,IL6	82 (17)
Smad2/3/4		group				0.000538	CDKN2B,NOX4,SERPINE1	77 (7)
cyclopiazonic acid		chemical - endogenous non-mammalian				0.000538	EGR1,FOS,IL6	94 (23)
reserpine		chemical drug				0.000538	ADRA2A,EGR1,FOS
tributyrin		chemical drug		0.555	bias	0.000541	CASP3,CXCR4,EDN1,IL6,USP53
NEUROG1		transcription regulator	Inhibited	-2.236		0.000541	AMIGO2,HAS2,IL6,MMP9,RIPOR2	47 (7)
NRG2	-0.1	growth factor				0.000541	CASP3,EDN1,EGR1,IER3,NR4A3	79 (12)
SS18	0.187	transcription regulator		1	bias	0.000543	CBX4,EPHB3,GADD45B,PDGFB
GNB2	0.139	enzyme				0.000543	ARC,IER3,PDE4B,PRDM1
nicotinic acid		chemical - endogenous mammalian		-0.958		0.000543	ANGPT1,CEACAM1,IL6,MMP9	103 (20)
EIF2AK2	-0.047	kinase		1.941	bias	0.000549	BDNF,EGR1,FOS,IL6,MMP9,NEDD9	84 (19)
RUNX1	1.251	transcription regulator		-1.276		0.000572	CDKN2B,ENG,GATA2,GATA3,IL6R,MYB,NFE2,NR4A3,RUNX1,SERPINE1	73 (7)
PRKAA2	-0.182	kinase		-1.478	bias	0.000587	EGR1,GATA3,IL6,MMP9,NOX4,PPP1R3B,SMAD3	103 (24)
2-(4-amino-1-isopropyl-1H-pyrazolo[3,4-d]pyrimidin-3-yl)-1H-indol-5-ol		chemical reagent		-1.238		0.000597	EDN1,EGR1,GREM2,HAS2,IL6R,NR4A3,PMEPA1,SMAD7	51 (6)
KDM2B	-0.057	enzyme				0.000602	BDNF,CDKN2B,EOMES,FOS	68 (7)
GDF9	0.118	growth factor				0.000602	HAS2,PXN,SMAD6,SMAD7	9 (3)
SUMO3	-0.011	other		1.067		0.000602	CAV1,CAV2,CEACAM1,IL6	68 (7)
PAK2	0.057	kinase		0		0.000602	NOX4,PROX1,SMAD7,SMARCA2
Stat dimer		complex				0.000618	FOS,IL6
CC8490		chemical drug				0.000618	IER3,IL6
1-methyl-2-pyrrolidinone		chemical drug				0.000618	FOS,MMP9
DAND5		other				0.000618	NANOG,NODAL
ARID1B	0.086	transcription regulator				0.000618	ARC,FOS
GIPC1	0.02	other				0.000618	PROX1,SERPINE1
ABI1	-0.079	other				0.000618	EGR1,PXN
DYNC2LI1	-0.277	other				0.000618	NODAL,PYCR2
PARP10	0.185	enzyme				0.000618	IL6,MMP9	38 (7)
PPP1CC	-0.089	phosphatase				0.000618	BDNF,IL6	8 (3)
N-hydroxy-2,2-diphenylacetamide		chemical reagent				0.000618	EDN1,IL6
URB597		chemical drug				0.000618	BDNF,IL6	61 (7)
phenylacetate		chemical - endogenous mammalian				0.000618	CAV1,CAV2
atipamezole		chemical drug				0.000618	EGR1,FOS	51 (7)
ketanserin		chemical drug				0.000618	FOS,IL6	91 (22)
ibotenic acid		chemical toxicant				0.000618	BDNF,FOS
tramadol		chemical drug				0.000618	BDNF,FOS
yohimbine		chemical drug				0.000618	EGR1,FOS	78 (9)
EGLN1	-0.189	enzyme		0.277		0.000622	ADAMTS5,CDKN2B,CXCR4,EDN1,IL6	103 (23)
NAMPT	0.08	cytokine		0.231	bias	0.000643	AXIN2,BDNF,IL6,MMP9,TFAP2A,WNT3	108 (22)
ADP		chemical - endogenous mammalian				0.000649	FOS,IL6,SERPINE1	92 (20)
desoxycorticosterone		chemical - endogenous mammalian				0.000649	FOS,NOX4,SERPINE1	84 (13)
ALK	0.282	kinase				0.000649	CDKN2B,NANOG,SERPINE1	61 (7)
CAMK2D	-0.025	kinase				0.000649	ADAMTS5,BDNF,IL6	20 (5)
IL19		cytokine				0.000649	CXCR4,IL6,MMP9	66 (9)
4-hydroxytamoxifen		chemical drug		1.172	bias	0.000664	DUSP5,EDN1,EGR1,FOS,IER3,IL6,NEDD9,RARA	112 (20)
ARRB2	-0.113	other				0.000666	ADRA2A,EGR1,IL6,SERPINE1	89 (22)
GNB1	0.065	enzyme				0.000666	ARC,IER3,PDE4B,PRDM1
BTG2	0.088	transcription regulator		-1.131	bias	0.000666	IL6,NOX4,RARA,SERPINE1	79 (13)
parthenolide		chemical drug				0.000666	ADAMTS5,AXIN2,IL6,MMP9	92 (20)
NFATC3	0	transcription regulator				0.000666	ANGPT1,CASP3,EDN1,FOS,IL6	70 (7)
PRKCB	-0.396	kinase				0.000666	EGR1,FOS,IL6,MMP9,SERPINE1	97 (23)
trovafloxacin		chemical drug	Activated	2.236		0.000666	ETS2,FOS,IL6,PDE4B,SERPINE1	94 (13)
monocrotaline		chemical toxicant		0.279		0.000666	BMPR2,IL6,MMP9,PDGFB,SMAD6	87 (16)
AHR	-0.363	ligand-dependent nuclear receptor		1.138		0.000675	ADAMTS5,CBR3,CDKN2B,DUSP6,EDN1,FOS,IL6,ITK,NEDD9,PDE4B,PDGFB,SERPINE1,SHB,ZAP70	94 (20)
THPO		cytokine	Activated	2.219	bias	0.000677	FLI1,FOS,GATA2,IL6,RARA,RUNX1	102 (23)
F2R	0.033	G-protein coupled receptor	Activated	2.41	bias	0.000677	ANGPT1,CASP3,EGR1,FOS,IL6,MMP9	94 (23)
thapsigargin		chemical toxicant		0.744	bias	0.000678	ARC,BDNF,CAV1,EGR1,FOS,GADD45B,IL6,MMP9,NR4A3	87 (20)
SOX11	-0.461	transcription regulator		-0.152	bias	0.000695	ADAMTS5,CAV1,CXCR4,EGR1,IL6,PRDM1,SMAD3
calphostin C		chemical drug		0	bias	0.000712	AXIN2,FOS,IL6,MMP9,S1PR1	94 (24)
BMP6	0.508	growth factor	Activated	2.216		0.000712	ADAMTS5,IL6,PITX2,PMEPA1,SERPINE1,SMAD7	65 (8)
kainic acid		chemical toxicant		1.54	bias	0.000712	BDNF,CASP3,EGR1,FOS,GADD45B,IL6,MMP9,NANOG	101 (21)
THRB	-0.045	ligand-dependent nuclear receptor		-0.863		0.000713	BCL3,CXCR4,ENG,FOS,IL6,KLF9,MMP9,PITX2,SERPINE1,TLE2	95 (23)
mir-148		microRNA		-0.922	bias	0.000734	EGR1,IL6,MMP9,PIK3IP1	60 (7)
vorinostat		chemical drug		0.69		0.000752	ARC,CASP3,EDN1,EGR1,IL6,MMP9,MYB,NFE2,PDGFB,PRDM1	92 (19)
miR-21-5p (and other miRNAs w/seed AGCUUAU)		mature microRNA	Inhibited	-2.235	bias	0.000761	BMPR2,FGF18,IL6,IL6R,SMAD7	58 (7)
sodium arsenite		chemical drug		0.625		0.000761	ABCC2,EGR1,FOS,GADD45B,NANOG	97 (17)
caffeine		chemical drug		0.612		0.000761	BDNF,CASP3,CAV1,EGR1,FOS	108 (26)
topotecan		chemical drug		0		0.000764	ASAP2,BCL3,DUSP5,EGR1,ENG,MYB,PCDH9,PDE4B
glycine		chemical - endogenous mammalian				0.000773	BDNF,FOS,TLR4	104 (21)
NMDA Receptor		complex				0.000773	ARC,BDNF,FOS	79 (17)
Pdgf Ab		complex				0.000773	ANGPT1,FOS,IL6	104 (28)
BMS-345541		chemical drug				0.000773	CASP3,IL6,MMP9	55 (9)
PPP4R3B	-0.17	other				0.000773	EOMES,IRX1,OTX2
C-21		chemical drug				0.000773	CASP3,IL6,MMP9	55 (6)
ghrelin		biologic drug				0.000773	EGR1,FOS,IL6	97 (22)
EPHX2	-0.104	enzyme				0.000773	BDNF,HEY1,IL6	86 (21)
superoxide		chemical - endogenous mammalian				0.000773	CAV1,IL6,MMP9	100 (21)
silicon dioxide		chemical drug				0.000773	EGR1,FOS,IL6	93 (23)
nimodipine		chemical drug				0.000773	BDNF,CASP3,FOS	103 (21)
fulvestrant		chemical drug		-0.368		0.000773	BMPR2,CAV1,CAV2,EGR1,FOS,IER3,KLF10,MYB,SIAH2,STC1	119 (24)
FGFR1	-0.163	kinase		1		0.000787	ADAMTS5,FOS,HAS2,IL11,IL6,SOX3	107 (23)
BDNF	-1.345	growth factor		0.811		0.00079	ARC,BDNF,CASP3,CAV2,CXCR4,DUSP6,EGR1,FOS,IL6,KLF10,NR4A3	82 (22)
D-glucose		chemical - endogenous mammalian		1.638		0.000797	CASP3,CAV1,CBR3,CXCR4,CYP2E1,EDN1,EGR1,FOS,GATA4,IL6,KLF10,MMP9,NOX4,NR4A3,RUNX1,SERPINE1,TLR4,ZAP70	105 (23)
PP1		chemical drug		-1.067	bias	0.000807	ANGPT1,CXCR4,FOS,SERPINE1	92 (20)
DACH1	-0.523	transcription regulator		-1.987	bias	0.000807	EGR1,FOS,IL6,SERPINE1	100 (17)
plerixafor		chemical drug				0.000807	CXCR4,EDN1,IL6,MMP9	99 (25)
H-7		chemical - kinase inhibitor		-1.986	bias	0.000807	EGR1,FOS,SERPINE1,SMAD3	99 (20)
KIN001-043		chemical drug				0.000807	IL6,LEFTY2,NANOG,NODAL	59 (10)
IKZF3	0.891	transcription regulator		-1.342	bias	0.000812	CAV1,CAV2,DEPP1,SMAD3,TLR4
lipoteichoic acid		chemical - endogenous non-mammalian		1.553	bias	0.000812	CXCR4,IL6,MMP9,NR4A3,TLR4	90 (19)
NR3C2	-0.164	ligand-dependent nuclear receptor		1.953		0.000818	CXCR4,EDN1,EGR1,IL6,KLF9,NOX4,SERPINE1	99 (21)
ADCYAP1		other		0.489		0.000837	ANGPT1,BDNF,EGR1,FOS,GATA3,GREM2,IER3,IL6,PPP1R3B	111 (23)
BCL6	-0.216	transcription regulator		-1.828		0.000862	BCL3,CASP3,DUSP6,GATA3,IL6,IL6R,MYB,PRDM1,SERPINE1	89 (18)
SHC1	0.177	other		-0.475		0.000865	EGR1,FLI1,FOS,S1PR1,SERPINE1	99 (24)
GDNF	-0.648	growth factor		-0.747		0.000865	BDNF,CASP3,EGR1,GATA2,STC1	98 (17)
LEPR	-0.276	transmembrane receptor		1.964		0.000875	CYP2E1,EDN1,FOS,GADD45B,GADD45G,GATA4,IL6,SERPINE1	100 (23)
DLK1	0.128	other		0.594		0.000885	HEY1,IL6,MMP9,NANOG	107 (24)
PDPK1	-0.141	kinase				0.000885	CAV1,IL6,S1PR1,SERPINE1	107 (22)
CCR5		G-protein coupled receptor				0.000885	CASP3,FOS,IL6,MMP9	93 (22)
naringenin		chemical - endogenous non-mammalian				0.000885	BDNF,MMP9,SMAD3,TLR4	84 (16)
S-adenosylmethionine		chemical - endogenous mammalian		-0.52		0.000885	CYP2E1,FOS,MMP9,SMAD3	107 (16)
TET2	-0.65	enzyme		0.478		0.000886	BCL3,ESRRB,GATA4,IL6,KCNE3,NFE2,RUNX1
NFKB2	0.091	transcription regulator	Activated	2.425		0.000886	CXCR4,FOS,ICOSLG/LOC102723996,MMP9,MYB,PXN,TMEM35A	100 (19)
CEBPA	-0.364	transcription regulator		1.73		0.000902	APCDD1,CXCR4,FOS,GATA2,HAS2,IER3,IL6,IL6R,OTX2,PRDM1,RGL1,SERPINE1,TFAP2A	101 (20)
IKBKB	0.133	kinase	Activated	2.181	bias	0.000905	CXCR4,DUSP6,EDN1,EGR1,FOS,FOXF2,IL11,IL6,MMP9,SMAD7	95 (25)
Fgfr		group				0.000911	FOS,HEY1,NANOG	55 (7)
GRK2	0.099	kinase				0.000911	CDKN2B,FOS,IL6	94 (22)
CDK5R1	0.158	kinase				0.000911	FOS,IL6,SERPINE1	95 (21)
SMURF2	0.008	enzyme				0.000911	NEDD9,SERPINE1,SMAD7	41 (9)
ACTN4	-0.104	transcription regulator				0.000911	FOS,MMP9,SERPINE1	97 (19)
metyrapone		chemical drug				0.000911	CXCR4,FOS,IL6	82 (17)
leuprolide		biologic drug				0.000911	EGR1,MMP9,NR4A3	67 (14)
helenalin		chemical - endogenous non-mammalian				0.000911	IL6,MMP9,PRDM1	86 (11)
potassium chloride		chemical drug		0.163	bias	0.000911	AMIGO2,BDNF,CASP3,EGR1,FOS,NR4A3	110 (25)
LCK	0.145	kinase		1.969	bias	0.000921	EGR1,FOS,GADD45B,MMP9,RUNX1	90 (21)
SERPINE1	1.247	other		1.109		0.000921	CASP3,EGR1,FOS,IER3,IL6	91 (22)
PDX1	0.432	transcription regulator	Activated	2.611		0.000935	CXCR4,DUSP5,DUSP6,EGR1,IER3,IL6,KLF10,PDE4B	56 (7)
REL	-0.355	transcription regulator		1	bias	0.000941	ATXN1,BCL3,FOS,GADD45B,IER3,IL6,MMP9,NFE2,NR4A3	103 (22)
Laminin (complex)		complex		0		0.000968	ETS2,MMP9,PXN,SERPINE1	88 (16)
pituitary adenylate cyclase-activating polypeptide		biologic drug				0.000968	AXIN2,BAMBI,DUSP6,EGR1
CSF1R	1.029	kinase		0.762	bias	0.000968	FOS,IL6,MMP9,MYB	101 (24)
D-galactosamine		chemical - endogenous mammalian		1.103	bias	0.000968	CYP2E1,FOS,IL6,TLR4	76 (15)
GATA1		transcription regulator		-0.6		0.000978	EGR1,ETS2,FLI1,GATA2,GATA3,IL6R,INSM1,MYB,NFE2,SPOCK2	27 (5)
CRH		cytokine		0.317	bias	0.00098	BDNF,EDN1,FOS,IL6,TLR4	102 (20)
Map3k7		kinase		0.749	bias	0.00098	CASP3,EDN1,HAS2,IL6,MMP9	101 (20)
EIF2AK3	-0.22	kinase		1.941	bias	0.000995	BDNF,CBX4,EGR1,ETS2,IL6,PRDM1,SIAH2	109 (24)
MAP2K1	-0.086	kinase	Activated	2.574	bias	0.000999	AXIN2,CDKN2B,DUSP5,DUSP6,FOS,IL6,MMP9,SMAD3	112 (25)
TLR2	0.596	transmembrane receptor		0.726	bias	0.000999	BDNF,CASP3,FOS,GATA3,IL6,MMP9,TLR4,TRIM38	93 (20)
peptidoglycan		chemical - endogenous non-mammalian		1.418	bias	0.001	CASP3,CXCR4,EGR1,FOS,IL6,TLR4	97 (23)
PTGER2	0.69	G-protein coupled receptor		1.332	bias	0.001	CXCR4,EGR1,IL6,MMP9,PXN,SERPINE1	101 (20)
ADRA1		group				0.00102	EGR1,FOS	91 (23)
styrene		chemical toxicant				0.00102	EGR1,IL6
Ctnna		group				0.00102	AXIN2,CXCR4
GPR17		G-protein coupled receptor				0.00102	FOS,RAPGEF3
DRD1/5		group				0.00102	BDNF,FOS	37 (6)
GIT1	0.108	kinase				0.00102	MMP9,PXN	55 (10)
MRS 2578		chemical reagent				0.00102	HAS2,IL6	61 (7)
mir-590	-0.722	microRNA				0.00102	IL6,IL6R
mir-1275		microRNA				0.00102	CASP3,MMP9
KIDINS220	-0.178	transcription regulator				0.00102	EGR1,FOS	70 (10)
fluticasone		chemical drug				0.00102	IL6,TLR4	69 (7)
TLR9		transmembrane receptor		1.374	bias	0.00103	EDN1,EGR1,GADD45B,IER3,IL6,PRDM1,SERPINE1,TLR4,ZAP70	89 (21)
TERT	0.299	enzyme				0.00103	CAV1,DUSP6,ELK3,IL6,MMP9,NANOG,PXN,SMAD3	107 (20)
IL11	1.366	cytokine		-0.277		0.00104	DUSP6,FOS,IL6,MMP9,SMAD6	98 (26)
ADAM17	0.075	peptidase				0.00104	AXIN2,FGF18,ICOSLG/LOC102723996,IL6,IL6R	95 (12)
IFNA2		cytokine		-0.64	bias	0.00106	CAV1,CCDC92,CDKN2B,CEACAM1,CORO2A,IL6,LPAR6,MMP9,RIPOR2	100 (25)
SUMO2	-0.013	enzyme		1.067		0.00106	CAV1,CAV2,CEACAM1,IL6	88 (7)
ELANE		peptidase		1.969		0.00106	FOS,IL6,MMP9,TLR4	80 (20)
fasudil		chemical drug		-1.71		0.00106	CASP3,IL6,MMP9,TLR4	97 (22)
FUS-DDIT3		fusion gene/product		0.218		0.00106	AMIGO2,IL6,IL6R,SERPINE1	57 (7)
TCF7L2	-0.35	transcription regulator		0.515	bias	0.00106	APCDD1,AXIN2,BAMBI,CYP2E1,EDN1,FOS,MYB,PITX2,PPP1R16B,PRICKLE1,SMAD7,TMEM63A	101 (12)
puromycin		chemical - endogenous non-mammalian				0.00106	CASP3,NOX4,SERPINE1	70 (13)
PLCG1	0.095	enzyme				0.00106	EGR1,FOS,SERPINE1	99 (23)
mir-140		microRNA				0.00106	ADAMTS5,IL6,SMAD3
LY6E	0.127	other				0.00106	IL6,NANOG,SERPINE1	57 (7)
DUSP5	1.412	phosphatase				0.00106	EGR1,IL11,PRDM1	55 (7)
prazosin		chemical drug				0.00106	EGR1,FOS,IL6	88 (19)
finasteride		chemical drug				0.00106	EDN1,FOS,IL6	89 (19)
STK40	0.118	kinase	Activated	2	bias	0.00111	DUSP6,FGF18,MIXL1,TLR4,WNT3
Il3		cytokine				0.00111	EGR1,FOS,IL6,KSR1,MYB	96 (25)
ELK1	0.009	transcription regulator	Activated	2.163	bias	0.00111	BMPR2,EGR1,FOS,MMP9,SOX18	104 (24)
JUNB	0.581	transcription regulator		1.498	bias	0.00112	BCL3,BDNF,CAV1,IL6,MIXL1,MMP9,SERPINE1	97 (19)
thymoquinone		chemical drug				0.00115	CASP3,CXCR4,MMP9,TLR4	99 (15)
SETD2	-0.099	enzyme		-0.655		0.00115	AXIN2,CAV1,ENG,SERPINE1
CDK8	-0.083	kinase				0.00115	CXCR4,ESRRB,NANOG,NODAL
DRD2	-0.358	G-protein coupled receptor				0.00115	BDNF,FOS,PMEPA1,SERPINE1	77 (16)
AKT1	0.074	kinase		0.747		0.00117	CASP3,CXCR4,EGR1,FOS,IL11,IL6,MMP9,MYB,NOX4,SERPINE1	107 (23)
dorsomorphin		chemical - kinase inhibitor		-1.358		0.00117	BDNF,CXXC5,EGR1,EOMES,IL6	92 (20)
TFAP2C	-0.285	transcription regulator		0.152		0.00117	EOMES,MMP9,NANOG,PITX2,RARA
ursolic acid		chemical drug				0.00117	CASP3,CXCR4,FOS,MMP9,TLR4	87 (20)
MYOD1		transcription regulator		-0.115	bias	0.00118	ADORA1,GADD45G,GREM2,HAS2,IRX1,KIFC3,PMEPA1,RUNX1,SMAD7
CAV1	1.242	transmembrane receptor	Activated	2.548		0.0012	CAV1,CAV2,EGR1,FOS,IL6,SERPINE1,SMAD6	106 (24)
SYK	-0.033	kinase		-0.051		0.0012	ARID5A,CXCR4,EDN1,GATA3,IL6,USP53	109 (26)
Ras homolog		group				0.00123	EGR1,FOS,MMP9	87 (21)
SRA1	0.047	transcription regulator				0.00123	CAV1,MMP9,SLC2A12	102 (13)
TUG1	-0.258	other				0.00123	BDNF,CASP3,IL6
acetaldehyde		chemical - endogenous mammalian				0.00123	FOS,IL6,KLF9	92 (19)
salvin		chemical toxicant				0.00123	EGR1,IL6,MMP9	100 (20)
entinostat		chemical drug		-0.447		0.00124	ADAMTS5,ARC,MMP9,SERPINE1,SMAD3	106 (21)
ADORA2B	0.938	G-protein coupled receptor		0.74		0.00125	IL6,MMP9,NANOG,SERPINE1	81 (18)
Pam3-Cys		chemical toxicant		1.101	bias	0.00125	ICOSLG/LOC102723996,IL6,SERPINE1,TLR4	86 (18)
arsenite		chemical toxicant				0.00126	CAV1,EGR1,FOS,HAS2,IER3,SERPINE1	98 (18)
MAP2K1/2		group		1.148	bias	0.00132	ARC,BDNF,EGR1,FOS,MMP9	95 (22)
captopril		chemical drug		-0.447		0.00132	ABCC2,CYP2E1,IER3,IL6,MMP9	69 (10)
10E,12Z-octadecadienoic acid		chemical - endogenous mammalian		0.3		0.00134	CASP3,CAV1,CBR3,IL6,NR4A3,PPP1R3B,SLITRK4	94 (14)
Z-LLL-CHO		chemical - protease inhibitor		-0.975	bias	0.00134	DCC,FOS,GATA2,HAS2,IER3,IL6,MMP9,MYB,NOX4,PRDM1,PXN	101 (23)
isoprenaline		chemical drug		0.686	bias	0.00135	FOS,MMP9,NR4A3,SMAD3	86 (15)
ZFTA-RELA		fusion gene/product	Activated	2	bias	0.00135	BCL3,IL6,PDGFB,SMAD7
mir-1		microRNA		0	bias	0.00137	BDNF,CASP3,EDN1,GAS2L1,IL6,MMP9	64 (7)
SNAI1	0.493	transcription regulator		-0.97		0.00139	FOS,MMP9,SERPINE1,SLC28A3,SMAD3,SMAD6,SMAD7	108 (17)
IRAK4	-0.335	kinase				0.00139	EDN1,EGR1,FOS,IL6,PDE4B	94 (21)
TBX5	-0.095	transcription regulator				0.00139	CXCR4,GATA4,IL11,IL6,IRX4	70 (11)
PRMT1	-0.052	enzyme		1.503	bias	0.00139	EBF2,NANOG,NFE2,SERPINE1,SMAD7	79 (13)
EWSR1-FLI1		fusion gene/product		1.355	bias	0.00139	CAV1,EDN1,FILIP1L,PCDH18,S1PR1
CaMKII		complex				0.00141	BDNF,FOS,HAS2	108 (20)
Tnf receptor		group				0.00141	IL6,MMP9,SERPINE1	100 (22)
DOT1L	-0.027	phosphatase				0.00141	EDN1,GATA2,NANOG
KDM4C	-0.269	enzyme				0.00141	NANOG,PITX2,WNT3
PRRX1	0.822	transcription regulator				0.00141	FOS,NANOG,PDGFB	57 (7)
GPNMB	-0.139	enzyme				0.00141	DDIT4L,FOS,IL6	98 (27)
KLF10	1.071	transcription regulator				0.00141	GATA3,SERPINE1,SMAD7	93 (11)
ADRB3		G-protein coupled receptor				0.00141	EGR1,FOS,IL6	114 (24)
AXIN1	0.154	other				0.00141	APCDD1,FOS,PITX2	75 (9)
RPS6KA5	-0.483	kinase				0.00141	CDKN2B,FOS,IL6	97 (19)
SUV39H1	-0.266	enzyme				0.00141	CDKN2B,HOXB13,NFE2	11 (2)
ELF5		transcription regulator				0.00141	GATA3,MEIS2,RUNX1
BAPTA		chemical reagent				0.00141	FOS,IL6,MMP9	101 (22)
V-PYRRO/NO		chemical reagent				0.00141	CASP3,EGR1,IL6	52 (7)
EGR2		transcription regulator		1.408	bias	0.00144	EGR1,FOS,GATA3,IL6R,MYB,NXPH4,PRDM1	93 (19)
diethylstilbestrol		chemical drug		1.706		0.00145	DUSP6,EGR1,ESRRB,FOS,GATA4,GPER1,NR4A3,PDGFB,PRDM1,RUNX1	97 (20)
DLL4	-0.888	other		-0.507		0.00147	CXCR4,GATA3,HEY1,PDGFB	84 (11)
OLR1	-0.844	transmembrane receptor		0.594	bias	0.00147	HAS2,IL6,NOX4,RARA	100 (21)
quinolinic acid		chemical - endogenous mammalian		1.064		0.00147	BDNF,EGR1,FOS,NRTN	92 (21)
omeprazole		chemical drug				0.00147	ADORA1,CXCR4,EGR1,FOS	71 (13)
N-Ac-Leu-Leu-norleucinal		chemical - protease inhibitor		-0.133		0.00147	CASP3,CAV1,DCC,IER3,NEDD9	94 (14)
GLI2	0.012	transcription regulator		1.206		0.0015	GATA3,GATA4,IL6,IL6R,MMP9,NANOG	28 (3)
IL17A		cytokine		1.036	bias	0.00152	BCL3,CXCR4,FOS,IL6,MMP9,PRDM1,S1PR1,SERPINE1,SMAD3,TLR4	82 (19)
GPIIB-IIIA		complex				0.00153	BCL3,MMP9
mGLUR Group I		group				0.00153	ARC,BDNF	51 (7)
Dynamin		group				0.00153	FOS,IL6	93 (26)
tacedinaline		chemical drug				0.00153	ARC,FOS	95 (12)
givinostat		chemical drug				0.00153	CASP3,IL6
glycitein		chemical drug				0.00153	IL6,MMP9	39 (7)
RAB7B	0.173	peptidase				0.00153	IL6,TLR4	85 (16)
HAND2-AS1	0.194	other				0.00153	CASP3,MMP9
SLC39A9	-0.086	transporter				0.00153	CASP3,MMP9
ZNRF3	-0.019	enzyme				0.00153	AXIN2,CYP2E1
NUCB2	-0.071	other				0.00153	FOS,IL6	97 (24)
NBR1	-0.323	other				0.00153	GATA3,NOX4
MSLN		other				0.00153	IL6,MMP9	49 (7)
ELMO1	0.044	other				0.00153	EDN1,NOX4
MAT2A	0.202	enzyme				0.00153	FOS,MMP9
F2RL3		G-protein coupled receptor				0.00153	EGR1,FOS	61 (7)
GPS1	-0.077	other				0.00153	AXIN2,FOS
SOX15	-0.317	transcription regulator				0.00153	OTX2,PYCR2
HIVEP2	0.518	transcription regulator				0.00153	FOS,GATA3	44 (7)
RAB7A	-0.086	enzyme				0.00153	EGR1,FOS	98 (19)
SERPIND1		other				0.00153	EGR1,IL6	67 (10)
LGK-974		chemical drug				0.00153	AXIN2,WNT3
CHCHD2	0.156	other				0.00153	NANOG,NODAL
6,7-dinitroquinoxaline-2,3-dione		chemical reagent				0.00153	EGR1,FOS	26 (4)
pyridoxamine		chemical - endogenous mammalian				0.00153	IL6,SERPINE1
eprosartan		chemical drug				0.00153	ABCC2,SERPINE1
GABA receptor		complex				0.00153	BDNF,NR4A3
salvianolic acid A		chemical drug				0.00153	DUSP6,NOX4
Z-Leu-Leu-Leu-B(OH)2		chemical reagent				0.00153	GATA4,IL6
resiniferatoxin		chemical drug				0.00153	BDNF,FOS	93 (14)
methyllycaconitine		chemical toxicant				0.00153	FOS,IL6	75 (16)
TSC2	-0.056	other		-0.728	bias	0.00154	ARC,AXIN2,BCL3,CBLN1,EGR1,FOS,PPP1R3B	95 (22)
MACROH2A1	0.017	other		-1.342		0.00155	CDKN2B,EDN1,EGR1,IL6,SERPINE1	77 (10)
azoxymethane		chemical toxicant				0.00155	CASP3,FZD10,IL6,MMP9,SOX3	72 (17)
HFE	-0.111	transmembrane receptor		-0.816		0.00156	CYP26B1,EGR1,GADD45G,IL6R,MFSD2A,PPP1R3B
LGR4	-0.333	transmembrane receptor		-0.312	bias	0.00158	AXIN2,CYP2E1,IL6,MMP9	76 (12)
baicalin		chemical - endogenous non-mammalian		-1.976	bias	0.00158	BDNF,CASP3,IL6,TLR4	80 (17)
SMC1A	-0.024	transporter		0		0.00158	ESRRB,GATA2,NANOG,RUNX1
PRL		cytokine		0.529	bias	0.0016	CAV1,EGR1,FILIP1L,FOS,ICOSLG/LOC102723996,IER3,IL6,NEDD9,PROX1,RARA	121 (24)
Fibrin		complex				0.00161	IL6,SERPINE1,TLR4	77 (14)
SOX2-OCT4-NANOG		complex				0.00161	OTX1,ZFHX3,ZIC3
oxymatrine		chemical drug				0.00161	SMAD3,SMAD7,TLR4
HTATIP2	-0.111	transcription regulator				0.00161	ANGPT1,FOS,NANOG	39 (7)
CCK		other				0.00161	EGR1,FOS,IL6	103 (23)
BMP15		growth factor				0.00161	HAS2,SMAD6,SMAD7	37 (7)
Sch-23390		chemical drug				0.00161	BDNF,EGR1,FOS	96 (22)
dipyridamole		chemical drug				0.00161	BDNF,IL6,MMP9	99 (19)
retinol		chemical drug				0.00161	IL6,NANOG,RARA
lipoarabinomannan		chemical - endogenous non-mammalian				0.00161	CXCR4,IER3,TLR4
GNAS	-0.011	enzyme		0.914		0.00164	FOS,IL11,IL6,NR4A3,PDE4A	104 (20)
TGFA	0.424	growth factor	Activated	2.197	bias	0.00164	FOS,GPER1,IL6,MMP9,SERPINE1	98 (21)
zinc		chemical drug				0.00164	BDNF,IL6,NRTN,PDE4A,PDE4B	90 (15)
estradiol-17beta-benzoate		chemical reagent		-0.114		0.00169	ARC,BDNF,ETS2,GATA2,OTX2,SLC2A12,SOX3,STC1
CRP		other				0.00171	EGR1,IL6,IL6R,SERPINE1	101 (22)
LRP5	0.209	transmembrane receptor				0.00171	AXIN2,IL6,NODAL,SOX3
BAPTA-AM		chemical reagent		-1.181	bias	0.00171	BDNF,EGR1,FOS,IL6	114 (24)
K+		chemical - endogenous mammalian		-0.266		0.00171	BDNF,CASP3,EGR1,FOS	94 (24)
mycophenolic acid		chemical drug		1.3	bias	0.00182	CXCR4,EDN1,IL6,SERPINE1,USP53	101 (19)
zerumbone		chemical - endogenous non-mammalian				0.00183	CASP3,IL6,MMP9	83 (10)
G-1		chemical reagent				0.00183	ARC,FOS,GPER1	51 (7)
MAP3K3	0.016	kinase				0.00183	FOS,HAS2,IL6	99 (25)
UCN	0.008	other				0.00183	FOS,IL6,TLR4	89 (21)
RBP4	0.039	other				0.00183	IL6,RARA,TLR4	77 (11)
HOXA5		transcription regulator				0.00183	EGR1,GADD45B,KLF10
LILRB1		transmembrane receptor				0.00183	CAV1,MMP9,PRDM1
PD184352		chemical drug				0.00183	EGR1,FOS,NR4A3	102 (23)
7-ketocholesterol		chemical - endogenous mammalian				0.00183	EGR1,ENG,NOX4
diosgenin		chemical - endogenous non-mammalian				0.00183	ABCC2,EDN1,SERPINE1	60 (5)
AVP		other		1.953	bias	0.00184	EGR1,FOS,GATA2,IL6	81 (23)
candesartan		chemical drug		-1.948	bias	0.00184	ENG,FOS,IL6,SERPINE1	82 (21)
deferoxamine		chemical drug	Activated	2.137		0.00184	BDNF,DUSP5,FGF18,FOS,GADD45B,IL6,SERPINE1,SMAD7	104 (22)
GAST		other		0.555	bias	0.00192	ABCC2,EGR1,FOS,IL11,MMP9	100 (23)
ATP		chemical - endogenous mammalian		1.789	bias	0.00192	BDNF,CXCR4,FOS,IL6,SERPINE1,TLR4	93 (18)
MIR17HG	0.347	other		-1.698	bias	0.00192	APCDD1,BMPR2,LRP4,PITX2,RGMA,SMAD6
S100A9	-0.361	other		0.323		0.00196	ADAMTS5,BCL3,GPRC5A,IL6,MMP9,NR4A3,PIK3IP1	79 (19)
DGCR8	-0.09	enzyme		0		0.00198	BDNF,EGR1,FOS,RARA	77 (12)
carrageenan		chemical drug		1.948	bias	0.00198	EGR1,FOS,IL6,WNT9A	99 (21)
FEV	1.354	transcription regulator		0.447	bias	0.00202	CXCR4,FOS,PCDH9,PROX1,SLC6A15
Smad		complex				0.00207	CDKN2B,SERPINE1,SMAD7
EXOSC3	0.018	enzyme				0.00207	EOMES,GATA4,MIXL1
TNFRSF11B	0.78	transmembrane receptor				0.00207	IL11,IL6,MMP9	104 (23)
SRC	0.302	kinase		1.677	bias	0.00208	CAV1,FOS,HAS2,IL6,MMP9,NANOG	99 (22)
SOX9	-0.338	transcription regulator		1.633	bias	0.00208	CXCR4,CYP26B1,FOS,IL6,NANOG,WNT3	100 (24)
BCOR	-0.318	transcription regulator				0.00212	IRX2,PRDM1,TLR4,ZNF503	5 (2)
PRMT5	-0.048	enzyme				0.00212	AXIN2,NANOG,PRDM1,SMAD7	101 (17)
CCN5		growth factor		-1.067		0.00212	AXIN2,GATA3,SERPINE1,SMAD3	54 (6)
ziritaxestat		chemical drug		1		0.00212	ADAMTS5,AMIGO2,GPRC5A,STON2
apyrase		group				0.00212	IL6,MMP9	83 (12)
USP28	-0.142	peptidase				0.00212	CASP3,GATA4
AKIRIN2	0.013	other				0.00212	IL6,MMP9	61 (7)
GYY 4137		chemical reagent				0.00212	ENG,IL6
HDGF	-0.032	growth factor				0.00212	IL6,SERPINE1	57 (7)
urotensin II		biologic drug				0.00212	SMAD3,UTS2R
HLA-DQ		complex				0.00212	FOS,IL6	61 (7)
penfluridol		chemical drug				0.00212	BDNF,PXN
ASCL2	0.59	transcription regulator				0.00212	CXCR4,EGR1
SELL		transmembrane receptor				0.00212	CXCR4,IL6	90 (20)
NUDT16L1	-0.07	other				0.00212	EDN1,IL6
AGR2		other				0.00212	EGR1,FOS	54 (7)
PTPRB	0.265	phosphatase				0.00212	EDN1,PDGFB
miR-511-5p (miRNAs w/seed UGUCUUU)		mature microRNA				0.00212	IL6,TLR4
miR-491-5p (and other miRNAs w/seed GUGGGGA)		mature microRNA				0.00212	MMP9,PXN
TSC22D1	-0.295	transcription regulator				0.00212	IL6,SERPINE1	58 (10)
P2RY1	0.051	G-protein coupled receptor				0.00212	FOS,IL6	89 (19)
GNAI1	-0.196	enzyme				0.00212	IL6,MMP9	92 (26)
IL17B		cytokine				0.00212	IL6,MMP9	95 (22)
ERBIN	0.037	other				0.00212	CDKN2B,SERPINE1	85 (14)
USP21	-0.049	peptidase				0.00212	GATA3,IL6	32 (4)
DVL2	-0.094	other				0.00212	AXIN2,PITX2
Brd4		kinase				0.00212	FOS,SERPINE1	48 (7)
6-methyl-2-(phenylethynyl)pyridine		chemical reagent				0.00212	BDNF,FOS	100 (17)
fluphenazine		chemical drug				0.00212	FOS,NR4A3
volinanserin		chemical drug				0.00212	EGR1,FOS
2,3-dioxo-6-nitro-7-sulfamoylbenzo(f)quinoxaline		chemical reagent				0.00212	BDNF,IL6	68 (7)
diacerein		chemical drug				0.00212	IL6,IL6R	36 (4)
papaverine		chemical drug				0.00212	BDNF,CAV1	61 (7)
manidipine		chemical drug				0.00212	FOS,IL6	68 (11)
echinacoside		chemical reagent				0.00212	SMAD3,SMAD7	57 (7)
PIK3R1	0.706	kinase		-0.822	bias	0.00212	ENG,FOS,IL6,MMP9,SERPINE1	90 (23)
SMO	-0.079	G-protein coupled receptor				0.00212	FOXF2,IL11,PRDM1,RUNX1,SOX18
cinnamaldehyde		chemical toxicant		-0.625		0.00212	DUSP6,EGR1,FOS,SLC2A12,TLR4	91 (18)
sodium chloride		chemical - endogenous mammalian		0.232	bias	0.00212	ADRA2A,CASP3,EDN1,FOS,NOX4	98 (20)
GSK3B	-0.109	kinase		-0.943		0.00216	FOS,GATA4,IL6,MMP9,MYB,SERPINE1	111 (23)
TAC1	-0.399	other	Activated	2.156	bias	0.00223	CASP3,CXCR4,FOS,IL6,SERPINE1	98 (24)
NEDD9	2.481	other		1.387		0.00223	FOS,MMP9,PPP1R3B,SERPINE1,STC1	98 (22)
haloperidol		chemical drug		0.954	bias	0.00223	ARC,BDNF,EGR1,FOS,NR4A3	96 (19)
APC	-0.068	enzyme		0.928		0.00223	APCDD1,AXIN2,EDN1,EPHB3,HEY1,IL6,MMP9	110 (23)
GRB2	-0.049	other		1	bias	0.00227	GATA4,IL6,OTX2,PRDM1	79 (7)
NFKBIB	-0.017	transcription regulator				0.00227	EGR1,IL6,MMP9,SMAD7	98 (18)
methylphenidate		chemical drug		1.291		0.00227	BDNF,EGR1,FOS,IL6	108 (20)
STAT4		transcription regulator		1.309	bias	0.00231	BCL3,GADD45G,GATA3,IER3,IL6,KLF9,PRDM1,SERPINE1	83 (17)
leukotriene B4		chemical - endogenous mammalian				0.00232	IL6,MMP9,NOX4	96 (22)
PDGF-AA		complex				0.00232	BDNF,FOS,IL6	99 (25)
thyroid hormone receptor		group				0.00232	FOS,HR,KLF9	66 (7)
BAHCC1	0.963	other				0.00232	GATA2,KLF9,SMAD7
SPRY1	0.757	other				0.00232	AXIN2,EOMES,SP8
Gm21596/Hmgb1		transcription regulator				0.00232	CXCR4,IL6,TLR4	91 (22)
H-[1,2,4]oxadiazolo[4,3-alpha]quinoxalin-1-one		chemical reagent				0.00232	FOS,MMP9,TLR4	97 (25)
KN-62		chemical drug				0.00232	EGR1,IL6,MMP9	106 (24)
MIF	1.094	cytokine	Activated	2.396	bias	0.00234	CXCR4,FOS,IL11,IL6,MMP9,TLR4	92 (23)
chenodeoxycholic acid		chemical - endogenous mammalian		-0.535		0.00234	ABCC2,CAV1,EGR1,IL6,MMP9	91 (16)
troglitazone		chemical drug		-0.781		0.00235	AXIN2,CAV1,CAV2,DHRS3,EGR1,FOS,IL6,MMP9,MYB,NR4A3,SERPINE1	98 (26)
Tcf7		transcription regulator		-0.28		0.00237	BMPR2,ELK3,EOMES,GATA3,MBNL3,MMP9,NANOG,PRDM1	81 (9)
DNMT3B	-0.249	enzyme		-1.154		0.00238	ABCD1,ADORA1,FOXF2,GATA4,HOXB13,NANOG,S1PR1
Pam3-Cys-Ser-Lys4		chemical reagent		1.193	bias	0.00238	ICOSLG/LOC102723996,IER3,IL6,MMP9,NFE2,PRDM1,TLR4	85 (21)
leukotriene D4		chemical - endogenous mammalian		0.911	bias	0.00243	EGR1,IL6,NEDD9,NR4A3	97 (17)
ICAM1	-0.079	transmembrane receptor				0.00243	FOS,HEY1,IL6,MMP9	106 (25)
RNF2	-0.071	transcription regulator				0.00243	CBX4,EOMES,GATA4,NANOG
ADM	0.297	other				0.00243	EDN1,FOS,IL6,SMAD7	100 (24)
carboplatin		chemical drug		1	bias	0.00243	ABCC2,CASP3,HAS2,IER3
PRKN	-0.826	enzyme				0.00246	AXIN2,GATA4,IL6,MMP9,SERPINE1	103 (24)
miR-17-5p (and other miRNAs w/seed AAAGUGC)		mature microRNA		-1.491	bias	0.00258	BAMBI,BMPR2,IL6,RUNX1,S1PR1
picrotoxin		chemical toxicant				0.00259	ADRA2A,FOS,PDE4D
BMP		group				0.00259	GATA4,IL6,NODAL
AMH	0.092	growth factor				0.00259	CEACAM1,IER3,SMAD6
PROCR	-0.094	other				0.00259	ANGPT1,IL6,MMP9	88 (21)
miR-205-5p (and other miRNAs w/seed CCUUCAU)		mature microRNA				0.00259	ABCC2,AXIN2,MMP9
XIAP	0.148	enzyme				0.00259	CASP3,IL6,SERPINE1	96 (24)
ECSIT	-0.15	transcription regulator				0.00259	BCL3,IER3,IL6	83 (12)
PTPRJ	0.789	phosphatase		0.577	bias	0.0026	ARID5A,EDN1,FOS,IL6	98 (22)
CLU	-0.053	other		0.591		0.0026	CDKN2B,IL6,MMP9,SMAD3	108 (28)
CBL	0.077	transcription regulator				0.0026	CDKN2B,FOS,IL6,PXN	88 (21)
9,10-dimethyl-1,2-benzanthracene		chemical toxicant		1.718	bias	0.0026	IL6,MMP9,RUNX1,SERPINE1	93 (22)
cholecalciferol		chemical - endogenous mammalian		0.115	bias	0.00262	BDNF,EDN1,FOS,IL6,RARA,SERPINE1	98 (21)
PPARG	0.964	ligand-dependent nuclear receptor		0.528		0.00273	CAV1,CAV2,DHRS3,EDN1,GATA2,HR,IL6,MMP9,NOX4,PRDM1,RGL1,SERPINE1,TLR4	103 (23)
PAX3-FOXO1		fusion gene/product		-1.309		0.00273	ADRA2A,CDKN2B,CXCR4,GPRC5A,HEY1,IER3,PDE4B,SHB,SMAD3
EFNA2	0.074	kinase				0.00277	BDNF,DUSP6,PXN,RUNX1
S100A8		other		0.128		0.00278	ADAMTS5,BCL3,GPRC5A,IL6,MMP9,NR4A3,PIK3IP1	90 (17)
KRAS	-0.144	enzyme		0.726		0.0028	AXIN2,BMPR2,CASP3,CAV1,CDKN2B,CEACAM1,DUSP5,DUSP6,EGR1,FOS,IER3,IL6,INSM1,KSR1,MMP9,PDE4B,SERPINE1,SLC6A15	98 (18)
saikosaponin A		chemical reagent				0.00281	CDKN2B,FOS
Li+		chemical reagent				0.00281	EDN1,FOS
Smad1/5/8-Smad4		complex				0.00281	SMAD6,SMAD7
EHD2	-0.031	other				0.00281	CAV1,CAV2
miR-140-5p (and other miRNAs w/seed AGUGGUU)		mature microRNA				0.00281	ADAMTS5,SMAD3
RGS19	0.33	enzyme				0.00281	AXIN2,GATA4
DLC1	-0.495	other				0.00281	CDKN2B,SERPINE1	54 (7)
EFEMP1	-0.385	enzyme				0.00281	SERPINE1,SMAD7	57 (7)
MAD2L2	-0.003	enzyme				0.00281	EGR1,NANOG
DKC1	0.195	enzyme				0.00281	IL6,SERPINE1
SUPT5H	-0.008	transcription regulator				0.00281	AGO1,MEIS2
AQP4		transporter				0.00281	CYP2E1,IL6
SNW1	-0.112	transcription regulator				0.00281	MMP9,SERPINE1	63 (4)
GLP1R	0.778	G-protein coupled receptor				0.00281	FOS,IL6	74 (20)
GALP		other				0.00281	FOS,IL6	77 (10)
coumestrol		chemical toxicant				0.00281	FOS,IL6	73 (10)
4,4'-diisothiocyanostilbene-2,2'-disulfonic acid		chemical drug				0.00281	CASP3,MMP9	97 (21)
citalopram		chemical drug				0.00281	FOS,TFAP2A
venlafaxine		chemical drug				0.00281	BDNF,FOS	68 (7)
AGI-1067		chemical drug				0.00281	EGR1,IL6	85 (15)
N-methyl-3,4-methylenedioxyamphetamine		chemical drug				0.00281	BDNF,FOS	90 (16)
levofloxacin		chemical drug				0.00281	HAS2,IL6
buserelin		biologic drug				0.00281	EGR1,FOS	99 (24)
cordycepin		chemical drug				0.00281	ADORA1,FOS
concanavalin a		chemical drug		1.755	bias	0.00282	CASP3,EGR1,GATA3,IL6,MMP9,PRDM1	80 (17)
ZFP36	0.432	transcription regulator		-1.951	bias	0.00283	FOS,IER3,IL6,PRDM1,TLR4	98 (17)
ATF2	-0.279	transcription regulator				0.00283	DUSP5,EGR1,FOS,IL6,MEIS2	95 (20)
RNA polymerase II		complex				0.00286	ARID5A,CXCR4,FOS,GADD45B,GATA4,HAS2,HOXA7,IL6,MMP9	91 (14)
Histone h2a		group				0.00288	EGR1,IRX2,ZNF503
entolimod		biologic drug				0.00288	IER3,IL6,SOX3
PRKAR2B	-0.208	kinase				0.00288	EGR1,FOS,NR4A3	99 (14)
TFPI2	0.153	other				0.00288	GADD45B,HTR1D,IL6
alendronic acid		chemical drug				0.00288	EPHB3,IL6,MMP9	51 (7)
apomorphine		chemical drug				0.00288	BDNF,EGR1,FOS	99 (21)
IL-1R		group		1.183	bias	0.00295	IL6,MMP9,SERPINE1,SMAD6	77 (20)
okadaic acid		chemical toxicant		1.455		0.00296	BDNF,EGR1,FOS,IL6,MMP9	103 (23)
PARP1	-0.09	enzyme		1.696	bias	0.00303	FOS,HAS2,IL6,MMP9,SMAD3,TLR4	104 (20)
Sb202190		chemical drug		-0.986	bias	0.00303	EGR1,FOS,IL6,MMP9,RUNX1,SERPINE1	104 (20)
L-glutamic acid		chemical - endogenous mammalian		1.829	bias	0.00314	BDNF,CASP3,EGR1,FOS,GADD45B,MMP9	98 (22)
sodium bisulfide		chemical reagent				0.00314	BDNF,CASP3,IL6,NOX4	84 (21)
anisomycin		chemical - endogenous non-mammalian				0.00314	EGR1,FOS,IL6,SERPINE1	89 (21)
telmisartan		chemical drug				0.00314	BDNF,CASP3,IL6,MMP9	105 (21)
PYCARD	-0.059	transcription regulator				0.00318	CASP3,IL6,MMP9	94 (19)
isoflurane		chemical drug				0.00318	CASP3,FOS,IL6	102 (24)
hemozoin		chemical - endogenous non-mammalian				0.00318	CXCR4,IL6,MMP9	98 (21)
buthionine sulfoximine		chemical drug				0.00318	CXCR4,FOS,SERPINE1	98 (24)
curdlan		chemical - endogenous non-mammalian				0.00318	FOS,IL6,MMP9	100 (22)
NKX2-1	-0.361	transcription regulator				0.00323	CDKN2B,EPHB3,FOXF2,IER3,MYB,SERPINE1,SMAD7
Ifn gamma		complex		0.507	bias	0.00324	CASP3,EDN1,MMP9,NR4A3,TLR4	91 (18)
ZEB1	0.119	transcription regulator		-1.067		0.00324	CDKN2B,EDN1,GATA3,MMP9,SERPINE1	80 (8)
palbociclib		chemical drug		1		0.00334	ANGPT1,EGR1,GADD45B,KLF10	57 (7)
IL1R1	-0.6	transmembrane receptor				0.00334	EGR1,FOS,IL6,MMP9	89 (24)
IRF6	-0.073	transcription regulator		1.945	bias	0.00334	ADAMTS5,IL6,NANOG,TLR4	100 (20)
estrogen		chemical drug		0.505	bias	0.00336	BCL3,BDNF,EGR1,FOS,IL6,MYB,RARA,S1PR1,SMAD3	115 (20)
tetrodotoxin		chemical drug		-0.08		0.00337	AMIGO2,ARC,BDNF,EGR1,PDE4B,SLITRK4	112 (23)
CX3CL1	0.17	cytokine				0.00337	APCDD1,EOMES,GUCA1A,IL6,MEIS2,MMP9	84 (15)
Akt		group		1.295		0.00338	ANGPT1,CXCR4,FOS,GATA2,IER3,IL6,MMP9,MYB,NOX4,SERPINE1,SLC6A15	97 (25)
SCD	0.042	enzyme		-0.816		0.00343	CYP2E1,EGR1,ENG,FOS,GATA3,HR,IL6	85 (21)
let-7		microRNA	Inhibited	-2.214	bias	0.00343	BDNF,CASP3,DUSP6,IL6,IL6R,NANOG,SERPINE1,TLR4	86 (14)
taurocholic acid		chemical - endogenous mammalian				0.00351	EGR1,GADD45B,IL6	118 (24)
BGN	0.467	other				0.00351	AXIN2,SERPINE1,SMAD3
VAV3	0.193	cytokine				0.00351	CAV1,CAV2,IL6	84 (13)
FAAH	0.165	enzyme				0.00351	CORO2A,FOS,NANOG	18 (3)
ramipril		chemical drug				0.00351	IL6,MMP9,TLR4	78 (7)
N(G)-monomethyl-D-arginine		chemical - endogenous mammalian				0.00351	FOS,GATA2,MMP9	95 (22)
SPP1	0.343	cytokine		1.595	bias	0.00353	ANGPT1,ETS2,FOS,HAS2,IL6,MMP9,SERPINE1	99 (20)
NOS2	-0.144	enzyme		0.61		0.00353	CASP3,CYP2E1,EDN1,IL6,MMP9,NRTN,TLR4	84 (19)
NCOR1	-0.069	transcription regulator		0.106	bias	0.00354	BCL3,HAS2,MMP9,PRDM1,RARA	68 (12)
FKBP10	-0.042	enzyme	Inhibited	-2	bias	0.00355	BCL3,IL11,NOX4,SERPINE1
sphingosylphosphocholine		chemical - endogenous mammalian				0.00359	DUSP6,FOS	68 (9)
phosphatidylcholine		chemical - endogenous mammalian				0.00359	CAV1,CYP2E1
dopamine receptor		group				0.00359	FOS,NR4A3	61 (7)
Pde		group				0.00359	FOS,NR4A3
HTR7	-0.011	G-protein coupled receptor				0.00359	FOS,IL6	102 (24)
Hoxa11os		other				0.00359	CASP3,IL6
SNHG7	-0.216	other				0.00359	CASP3,CDKN2B
FBXO42	-0.069	other				0.00359	IL6,MMP9
DKK3	0.587	cytokine				0.00359	ANGPT1,CDKN2B
TRG		other				0.00359	CAV1,CAV2
HMMR	-0.14	transmembrane receptor				0.00359	MMP9,NANOG	90 (19)
PRSS8	0.21	peptidase				0.00359	MMP9,TLR4
DRD5		G-protein coupled receptor				0.00359	BDNF,IL6	55 (7)
DIAPH1	0.216	other				0.00359	CDKN2B,EGR1	79 (15)
CD160	0.367	transmembrane receptor				0.00359	FOS,IL6
COCH	0.344	other				0.00359	IL6,NANOG
GLIS1	2.295	transcription regulator				0.00359	ESRRB,NANOG
SCUBE3	0.423	other				0.00359	MMP9,SERPINE1	57 (7)
CTSK	0.054	peptidase				0.00359	IL6,TLR4
CD99	0.061	other				0.00359	CAV1,MMP9
CSNK1A1	-0.088	kinase				0.00359	AXIN2,CXCR4
BRMS1	0.069	transcription regulator				0.00359	CXCR4,IL6	64 (7)
ILF2	-0.096	transcription regulator				0.00359	FOS,NANOG	14 (3)
AH 6809		chemical reagent				0.00359	MMP9,RAPGEF3
muscimol		chemical drug				0.00359	BDNF,FOS	81 (15)
latrunculin A		chemical toxicant				0.00359	HAS2,IL6	95 (21)
RP 73401		chemical toxicant				0.00359	EGR1,RARA	54 (7)
1,1-bis(3'-indolyl)-1-(4-trifluoromethyl-phenyl)methane		chemical reagent				0.00359	CAV1,CAV2	69 (7)
aripiprazole		chemical drug				0.00359	BDNF,CASP3	66 (7)
5-iodotubercidin		chemical - kinase inhibitor				0.00359	CASP3,INSM1
ITGB1	0.091	transmembrane receptor		0.786		0.00361	ADAMTS5,FOS,IL6,MMP9,SERPINE1,WNT9A	95 (21)
mir-155		microRNA		0.747		0.00361	DUSP5,EDN1,IL6,MYB,S1PR1,SERPINE1	81 (21)
CTCF	-0.107	transcription regulator		1		0.00361	ARC,BDNF,CXCR4,EGR1,GATA4,IL6	49 (3)
miR-29b-3p (and other miRNAs w/seed AGCACCA)		mature microRNA		-1.4	bias	0.0037	ADAMTS15,AXIN2,CAV2,EOMES,PDGFB
LAMA4	-0.24	enzyme	Inhibited	-2.236	bias	0.0037	ANGPT1,CAV1,CAV2,IL11,IL6R
GPER1	1.325	G-protein coupled receptor		1.191	bias	0.00376	DUSP5,EDN1,EGR1,FOS	106 (21)
POMC	-0.13	other		0.195		0.00386	CXCR4,FOS,IL6,NR4A3,SMAD3	98 (22)
eicosapentenoic acid		chemical drug		-1.446		0.00386	BDNF,FOS,IL6,MMP9,SERPINE1	97 (20)
anakinra		biologic drug				0.00386	ABCC2,EDN1,IL6	68 (11)
CXCL10		cytokine				0.00386	FOS,IL6,MMP9	90 (22)
miR-23a-3p (and other miRNAs w/seed UCACAUU)		mature microRNA				0.00386	CASP3,IL6R,SMAD3
MECOM	0.893	transcription regulator				0.00386	GADD45G,GATA2,SERPINE1
VTN		other				0.00386	MMP9,PXN,SERPINE1	79 (19)
sulforafan		chemical drug	Inhibited	-2.183		0.00386	ABCC2,CASP3,FOS,GATA3,IL6,MMP9	108 (21)
bexarotene		chemical drug		-1.912		0.00395	DEPP1,DHRS3,DUSP5,KLF10,LRP4,MMP9,SIAH2
LIN28B	-0.161	other				0.00398	APELA,AXIN2,NANOG,WNT3
OSMR	-0.121	transmembrane receptor				0.00398	BCL3,FOS,IL6,IL6R	69 (13)
GATA2	1.574	transcription regulator		0.156		0.00399	ANGPT1,CXCR4,DDIT4L,EDN1,GATA2,GATA3,IL6,MYB,NFE2,RUNX1,SOX18	72 (13)
KDM5B	-0.296	transcription regulator		-0.808	bias	0.004	CAV1,EGR1,GATA4,MYB,NEDD9,SMARCA2
CD28		transmembrane receptor	Activated	3.099	bias	0.004	CASP3,CXCR4,EOMES,FOS,GATA3,IL6,PDE4A,PDE4B,PDE4D,PRDM1	93 (22)
N-cor		group				0.00402	AXIN2,DHRS3,MMP9,PDGFB,RGL1	69 (7)
N-nitro-L-arginine methyl ester		chemical drug		1.24		0.00402	CASP3,IL6,MMP9,SERPINE1,TLR4	87 (21)
SPI1		transcription regulator		0.905		0.00409	DUSP6,ETS2,FLI1,FOS,GATA2,MYB,PRDM1,TLR4,TLX3	91 (15)
TCF4	-0.036	transcription regulator		-1		0.00416	CASP3,CDKN2B,IL6,NEDD9,NODAL,PRDM1,RIPOR2,SMAD6,SMAD7,TRIM38	59 (7)
IFN Beta		group		0.161	bias	0.00417	CAV1,CYP2E1,IL11,IL6,MMP9,PPP1R3B,SERPINE1,TLR4	93 (20)
GATA3	1.602	transcription regulator		1.755		0.00417	BHLHE41,CXCR4,EOMES,FOS,GATA3,IL6,ITK,RUNX1	93 (24)
tyrphostin AG490		chemical drug		-1.038	bias	0.00419	CASP3,EDN1,FOS,IL6,MMP9	95 (21)
FGF21	-0.618	growth factor		0.312		0.00422	EGR1,FOS,MMP9,SERPINE1	104 (23)
emodin		chemical drug		-1.945	bias	0.00422	CXCR4,IL6,MMP9,TLR4	91 (17)
SCH 58261		chemical reagent				0.00423	BDNF,EGR1,FOS	91 (17)
collagenase		group				0.00423	EGR1,IER3,IL6
FLNA	-0.035	other				0.00423	GATA4,MMP9,PXN	56 (10)
MAPK11	-0.293	kinase				0.00423	CAV1,FOS,IL6	103 (20)
APEX1	-0.059	enzyme				0.00423	EGR1,FOS,IL6	102 (22)
ceramide		chemical - endogenous mammalian				0.00423	CASP3,FOS,IL6	93 (21)
tripterine		chemical - endogenous non-mammalian				0.00423	IL6,MMP9,TLR4	84 (19)
PAX3		transcription regulator				0.0043	ARC,CXCR4,FILIP1L,IL6,IL6R,MMP9,NEDD9	51 (7)
SOD2	0.016	enzyme				0.00437	ANGPT1,IL6,MMP9,NANOG,SERPINE1	119 (24)
TP73	0.425	transcription regulator		1.022		0.00443	CASP3,DHRS3,EDN1,EGR1,ENG,GATA2,IER3,IL6,PDGFB,RUNX1,SERPINE1	96 (18)
6-mercaptopurine		chemical drug				0.00445	IL6,NR4A3
lnc-HAND2-2		other				0.00445	IL6,MMP9
doramapimod		chemical drug				0.00445	HAS2,IL6	68 (7)
CLEC14A		other				0.00445	EGR1,IL6	57 (7)
ELOVL2	0.472	enzyme				0.00445	BDNF,EGR1
RSPO3	-0.309	kinase				0.00445	AXIN2,IL6
NQO2	0.014	enzyme				0.00445	CXCR4,MMP9	89 (18)
LY6K	0.058	other				0.00445	NANOG,SERPINE1
CD244		transmembrane receptor				0.00445	EGR1,FOS	98 (24)
BIX 01294		chemical reagent				0.00445	BDNF,IL6
IL9R		transmembrane receptor				0.00445	BCL3,IL6	44 (5)
SELE		transmembrane receptor				0.00445	FOS,IL6	95 (23)
RANBP9	0.015	other				0.00445	FOS,PXN	66 (7)
USP37	-0.25	peptidase				0.00445	BDNF,RARA
HOXB7	1.048	transcription regulator				0.00445	ANGPT1,MMP9	79 (13)
SIAH1	0.087	enzyme				0.00445	DCC,SMAD7
TDGF1	-0.006	growth factor				0.00445	LEFTY2,NODAL	40 (7)
diltiazem		chemical drug				0.00445	EDN1,FOS	51 (7)
allyl isothiocyanate		chemical toxicant				0.00445	FOS,MMP9	100 (19)
calmidazolium		chemical drug				0.00445	EGR1,FOS	79 (16)
urea		chemical - endogenous mammalian				0.00445	CYP2E1,EGR1
midazolam		chemical drug				0.00445	ARC,BDNF	61 (7)
calcium chloride		chemical drug				0.00445	MMP9,STC1
hexamethoxyflavone		chemical toxicant				0.00445	IL6,MMP9	104 (24)
formononetin		chemical - endogenous non-mammalian				0.00445	ABCC2,IL6
secondhand smoke		chemical toxicant				0.00446	CASP3,CYP2E1,GATA3,PDGFB	91 (10)
PTK2	0.074	kinase		1.941		0.00446	FOS,GATA4,IL6,MMP9	107 (27)
BACH2	0.219	transcription regulator		-1.181		0.00446	GATA3,IL6,PRDM1,RARA	91 (11)
bisphenol A		chemical - endogenous mammalian		0.946		0.00454	CASP3,EGR1,FGF18,FOS,GPER1,MMP9,NR4A3	110 (24)
IL33		cytokine		0.893	bias	0.00459	ATXN1,BCL3,GADD45B,GATA3,IER3,IL6,PDGFB,PRDM1,SERPINE1,SMAD6,ZFHX3	101 (22)
NCF1		enzyme				0.00461	EDN1,HAS2,SERPINE1	98 (19)
HAND1	-0.681	transcription regulator				0.00461	ANGPT1,EDN1,HEY1
SSRP1	-0.009	transcription regulator				0.00461	DUSP5,EGR1,MT-TY	45 (6)
vitamin K3		chemical drug				0.00461	CASP3,EGR1,FOS	89 (23)
vitamin A		chemical - endogenous mammalian				0.00461	CYP26B1,NANOG,RARA	54 (7)
IL18		cytokine		1.381	bias	0.00466	ADAMTS5,GADD45B,GADD45G,IL6,MMP9,SMAD3,TLR4	106 (18)
ADIPOQ	-0.361	other		0.164		0.0047	BCL3,CYP2E1,EGR1,FOS,IL6,MMP9,NOX4,WNT9A	103 (23)
FOXC1	0.262	transcription regulator		0.6	bias	0.00471	CXCR4,FOS,MMP9,OTX1,PITX2,SERPINE1	58 (7)
POLR2A	-0.071	enzyme				0.00471	CAV1,CXCR4,FOS,GATA4	48 (3)
NDRG1	0.073	kinase		-1.176		0.00471	CASP3,CAV1,FOS,SMAD3	116 (19)
methylmercury		chemical toxicant		0.152		0.00471	CASP3,CYP2E1,EGR1,IL6	64 (7)
capsaicin		chemical drug		-0.324		0.00471	BDNF,CASP3,FOS,MMP9	96 (21)
Interferon alpha		group		-0.192	bias	0.00473	BCL3,CASP3,CAV1,CEACAM1,CYP2E1,DUSP6,FILIP1L,FOS,GATA3,IL11,IL6,IL6R,TLR4	89 (16)
TNFRSF1B	-0.561	transmembrane receptor		0.628	bias	0.00474	CASP3,IL6,MMP9,PRDM1,SERPINE1	94 (21)
INHA	0.313	growth factor		-0.44		0.00474	CYP26B1,HAS2,PIK3IP1,SERPINE1,SMAD7
DUSP1	0.019	phosphatase		-0.837		0.00486	DUSP6,IER3,IL6,PDGFB,PRDM1,SERPINE1	105 (19)
FOXM1	-0.074	transcription regulator		0.732	bias	0.00486	AXIN2,CAV1,FOS,IL6,MMP9,NANOG	92 (22)
Sos		group				0.00492	FOS,GATA4,PMEPA1,RAPGEF3,RGMA,RUNX1,SMAD7
NS-398		chemical reagent		-1.981	bias	0.00493	ANGPT1,CASP3,CXCR4,IL6,MMP9	100 (19)
CIP2A	-0.068	other	Inhibited	-2		0.00497	CDKN2B,FAM110D,IER3,LRP4
SOX7	-0.348	transcription regulator		0		0.00497	ENG,OTX2,PRDM1,STC1
TSH		complex		1.901	bias	0.00497	EGR1,FOS,IL6,NOX4	97 (21)
NRIP1	-0.114	transcription regulator				0.00497	HAS2,IL6,PPP1R3B,SMAD6	69 (10)
Go 6976		chemical drug		-1.057	bias	0.00497	FOS,IL6,MMP9,STC1	101 (26)
lovastatin		chemical drug		-0.913		0.00501	BDNF,GATA3,IL6,NOX4,SERPINE1,SMAD3	103 (20)
IFT88	0.068	other				0.00502	MMP9,NODAL,PYCR2
DAXX	-0.072	transcription regulator				0.00502	CASP3,IL6,SERPINE1	97 (20)
dextran sulfate		chemical drug				0.00516	ENG,FZD10,IL6,MMP9,PDGFB,S1PR1,SERPINE1,SOX3,TLR4	80 (18)
IL6ST	0.922	transmembrane receptor				0.00523	EGR1,IL6,IL6R,SERPINE1	96 (21)
VIP		other		-0.244		0.00533	FOS,GATA3,IL11,IL6,TLR4	95 (22)
BCL2	0.166	transporter		0.762		0.00533	CASP3,FOS,IL6,MMP9,PRDM1	94 (16)
CEBPD	-0.222	transcription regulator		1.183	bias	0.00533	CXCR4,CYP2E1,DEPP1,FOS,IL6	95 (19)
melatonin		chemical - endogenous mammalian		-0.882		0.00534	CASP3,EDN1,FOS,IL6,MMP9,TLR4	86 (18)
LEP		growth factor		0.627		0.00541	AXIN2,BDNF,CASP3,CAV1,CYP2E1,DUSP6,EDN1,EGR1,FOS,IL6,SERPINE1,UTS2R	106 (22)
UDP		chemical - endogenous mammalian				0.00541	HAS2,SERPINE1	61 (7)
Cyclin D		group				0.00541	CASP3,NANOG
TFCP2L1	0.39	transcription regulator				0.00541	ESRRB,NANOG
MTF1	-0.075	transcription regulator				0.00541	ADAMTS5,MMP9
LTB4R2	0.31	G-protein coupled receptor				0.00541	MMP9,NOX4
PDE3B	0.48	enzyme				0.00541	IL6,SERPINE1	91 (19)
ST3-Hel2A-2		chemical reagent				0.00541	FOS,IER3
TBX1	0.548	transcription regulator				0.00541	OTX1,PITX2
OSTM1	-0.44	other				0.00541	FOS,PRDM1
KLB	1.006	enzyme				0.00541	EGR1,FOS	75 (13)
MANF	0.267	other				0.00541	CASP3,MMP9
CHRNA3	0.366	transmembrane receptor				0.00541	CASP3,GATA3	69 (7)
CHAF1A	0.394	other				0.00541	EOMES,ESRRB
Ncoa6		transcription regulator				0.00541	FOS,SERPINE1
COL17A1	-0.121	other				0.00541	AXIN2,IL6
S100A7		other				0.00541	IL11,MMP9
CYBA	0.028	enzyme				0.00541	IL6,SERPINE1	102 (21)
capsazepine		chemical toxicant				0.00541	FOS,IL11	79 (15)
clonidine		chemical drug				0.00541	EGR1,FOS	100 (20)
rosmarinic acid		chemical - endogenous non-mammalian				0.00541	BDNF,IL6	61 (7)
SS18-SSX2		fusion gene/product				0.00541	AXIN2,FZD10
astragaloside IV		chemical - endogenous non-mammalian				0.00541	CASP3,IL6	41 (5)
theophylline		chemical drug				0.00541	FOS,IL6	96 (20)
lamivudine		chemical drug				0.00541	PDE4B,SERPINE1
allopregnanolone		chemical - endogenous mammalian				0.00541	FOS,IL6	89 (23)
mir-214		microRNA				0.00545	IL6,SMAD7,TFAP2A
PBX1	-0.183	transcription regulator				0.00545	CDKN2B,MMP9,SOX3
MEIS1	-0.703	transcription regulator				0.00545	FOS,HOXA7,MYB
carvedilol		chemical drug				0.00545	IL6,MMP9,TLR4	95 (20)
SU6656		chemical toxicant				0.00545	EGR1,ETS2,IER3	56 (7)
MAP3K8	-0.264	kinase	Activated	2.2		0.0055	DUSP6,EGR1,FOS,IER3,IL6,MMP9	96 (22)
PDGFB	3.238	growth factor		1.994	bias	0.00551	EGR1,FOS,IL6,MMP9	98 (26)
MYRF	-0.145	transcription regulator		-0.927		0.00551	CEACAM1,NOTUM,PRDM1,SOWAHC
COLQ	0.29	other		-0.2		0.00551	ADAMTS5,BDNF,LRP4,MMP9
sirolimus		chemical drug		-1.044		0.00552	BCL3,CASP3,CXCR4,CYP2E1,EGR1,FOS,GATA3,IL6,MMP9,MYB,NANOG,NR4A3,PDGFB,SERPINE1	103 (18)
LGALS3	-0.05	other		0.055		0.00554	CASP3,DUSP6,IL6,PRDM1,WNT9A	98 (19)
4-phenylbutyric acid		chemical - endogenous mammalian		-1.455		0.00554	ABCD1,CASP3,IL6,LPAR6,MMP9	107 (24)
Nr1h		group		-0.155		0.00567	BCL3,CAV1,EDN1,ICOSLG/LOC102723996,IL6,TLR4	101 (18)
miR-30c-5p (and other miRNAs w/seed GUAAACA)		mature microRNA		-0.97	bias	0.00567	ADAMTS15,ADRA2A,BDNF,HEY1,IL6,PDGFB
methamphetamine		chemical drug		0.921		0.00567	BDNF,EGR1,FOS,IL6,MMP9,OTX2	102 (25)
FAS	-0.824	transmembrane receptor		0		0.00572	CASP3,EGR1,FOS,GADD45G,IER3,IL6,MMP9,RARA,SERPINE1,SIAH2	95 (22)
CXCL12	-0.693	cytokine	Activated	2.104	bias	0.00576	BCL3,CXCR4,EGR1,FOS,HEY1,IL6,MMP9	87 (20)
NFATC2	0.329	transcription regulator		-0.239		0.00576	CASP3,EDN1,GATA3,IER3,IL6,NOX4,PDZD2	108 (18)
ibrutinib		chemical drug		0.655		0.0058	CDKN2B,DHRS3,IL6,LPAR6
SYK/ZAP		group				0.0059	ICOSLG/LOC102723996,IL6,PRDM1	92 (19)
CRNDE	0.257	other				0.0059	DUSP5,DUSP6,GADD45B
FTO	-0.034	enzyme				0.0059	DACT1,NANOG,PDE4B
MIR124		group				0.0059	CAV1,IL6,NANOG
miR-92a-3p (and other miRNAs w/seed AUUGCAC)		mature microRNA				0.0059	BMPR2,IL6,NOX4	49 (7)
CSF1	-0.562	cytokine		1.286	bias	0.00604	DUSP5,EGR1,ETS2,FOS,ICOSLG/LOC102723996,IL6,MMP9,RUNX1	103 (18)
silibinin		chemical drug		-0.656	bias	0.0061	CASP3,EGR1,IL6,MMP9	99 (22)
etoposide		chemical drug		0.367	bias	0.00637	BDNF,CASP3,GADD45G,IER3,IL11,IL6,LPAR6	116 (22)
PRKCQ	-0.214	kinase				0.00638	GATA3,IL6,MMP9	90 (20)
ADGRE2	0.438	other				0.00638	CXXC5,FOS,TLR4
exenatide		biologic drug				0.00638	FOS,IL6,MMP9	99 (26)
CD3		complex	Activated	2.774	bias	0.0064	BAMBI,CASP3,CEACAM1,CXCR4,ELK3,EOMES,ETS2,FOS,GATA3,GPRC5A,IL6,PDE4A,PDE4B,PDE4D	100 (22)
mir-181		microRNA				0.00641	DUSP6,IL6,NANOG,SMAD7
DKK1	-0.453	growth factor		0.328	bias	0.00641	AXIN2,BDNF,GATA3,MMP9	113 (19)
GnRH-A		chemical reagent		1.987		0.00641	EGR1,FOS,GADD45B,SERPINE1	105 (22)
mir-10		microRNA	Inhibited	-2.125	bias	0.00643	BMPR2,IL6,IL6R,NOX4,PRDM1	71 (9)
pyrrolidine dithiocarbamate		chemical reagent	Inhibited	-2.215	bias	0.00643	CXCR4,IL6,MMP9,SERPINE1,TLR4	95 (21)
BBP-398		chemical drug				0.00644	DUSP6,EGR1
L-lysine		chemical - endogenous mammalian				0.00644	CASP3,IL6	102 (21)
highly active antiretroviral therapy		chemical drug				0.00644	CXCR4,IL6	57 (9)
ATP6AP2	0.022	transporter				0.00644	IL6,NOX4	61 (7)
S100A12		other				0.00644	IL6,PDGFB	66 (11)
liquiritigenin		chemical - endogenous non-mammalian				0.00644	ABCC2,FOS
GADD45G	-3.245	other				0.00644	ARC,FOS	42 (7)
CCL1		cytokine				0.00644	IL6,SERPINE1	76 (12)
4-methylene-2-octyl-5-oxotetrahydrofuran-3-carboxylic acid		chemical reagent				0.00644	FOS,IL6
SH3KBP1	-0.135	other				0.00644	PRDM1,SERPINE1	49 (7)
PIAS2	0.049	transcription regulator				0.00644	CDKN2B,FOS	80 (13)
miR-451a (and other miRNAs w/seed AACCGUU)		mature microRNA				0.00644	ADAMTS5,MMP9
USP2	0.098	peptidase				0.00644	RARA,SERPINE1
NUMBL	0.163	other				0.00644	CASP3,MMP9
EFNB1	0.188	other				0.00644	EPHB3,SHB
FOXD3	-0.111	transcription regulator				0.00644	CXCR4,NANOG
HSPB8	-0.223	kinase				0.00644	BMPR2,IL6
ELN	0.436	other				0.00644	IL6,MMP9	97 (23)
brusatol		chemical reagent				0.00644	IL6,SERPINE1
D-sphingosine		chemical - endogenous mammalian				0.00644	IL6,SERPINE1	100 (21)
tetrathiomolybdate		chemical drug				0.00644	MMP9,SERPINE1
TLR3	-0.405	transmembrane receptor		1.232	bias	0.00645	EDN1,FOS,GADD45B,IER3,IL6,SERPINE1,TLR4,TRIM38	88 (21)
JQ1		chemical reagent	Inhibited	-2.183	bias	0.00659	CXCR4,FOS,GADD45G,IL6,PRDM1,TLR4	99 (23)
KDM3B	-0.132	enzyme		0	bias	0.00672	ADRA2A,AXIN2,GATA2,ZNF503
MSTN		growth factor		1.982		0.00672	FOS,IL6,KLF10,SMAD3	113 (22)
PRKD1	0.68	kinase		1.949	bias	0.00672	BMPR2,GATA4,IL6,MMP9	97 (20)
FN1	-0.25	enzyme	Activated	2.334	bias	0.00686	FOS,IL6,MMP9,NANOG,PDGFB,PXN,SERPINE1	100 (21)
AKT inhibitor VIII		chemical reagent				0.00687	HAS2,IL6,S1PR1	37 (7)
CASZ1	-0.586	enzyme				0.00687	DCC,EDN1,FGF18
GNRH		group				0.00687	EGR1,FOS,STC1	101 (23)
NEUROG2		transcription regulator				0.00687	OTX2,SOX3,TFAP2A
NVP-TAE684		chemical drug				0.00687	CDKN2B,NODAL,SERPINE1
EIF2AK4	-0.141	kinase				0.00687	EGR1,IL6,PRDM1	72 (13)
SLC16A2	0.096	transporter				0.00687	HR,ICOSLG/LOC102723996,KLF9
N-(3-(aminomethyl)benzyl)acetamidine		chemical reagent				0.00687	CASP3,IL6,MMP9	89 (18)
ethylene glycol tetraacetic acid		chemical reagent				0.00687	EGR1,FOS,IL6	100 (25)
formaldehyde		chemical - endogenous mammalian				0.00687	EGR1,FOS,MMP9	91 (23)
calcitriol		chemical drug		-1.772		0.00693	BCL3,EDN1,EGR1,FOS,GADD45G,GATA3,IER3,IL6,NEDD9,NOX4,PDE4D,PMEPA1,SMAD7,TLR4	109 (22)
RNF31	-0.075	enzyme		0.577		0.00705	ADORA1,CXCR4,IL6,IL6R	91 (10)
ATM	-0.054	kinase				0.00705	GADD45B,GADD45G,IL6,SERPINE1	110 (22)
TBP	-0.09	transcription regulator				0.00705	ETS2,FOS,GATA4,IER3
isotretinoin		biologic drug		-0.13	bias	0.00705	GATA3,IL6,MMP9,RARA	108 (21)
RB1	-0.049	transcription regulator		-0.721		0.0071	CASP3,EGR1,EOMES,FOS,GADD45B,GPRC5A,IL6,KLF10,MYB,NR4A3,PMEPA1,SERPINE1	103 (22)
calcimycin		chemical reagent	Activated	2.161	bias	0.00716	EGR1,FOS,IL6,SERPINE1,TLR4	78 (20)
bleomycin		biologic drug		1.845	bias	0.00718	ANGPT1,CASP3,CXCR4,DUSP5,HEY1,IL6,MMP9,SERPINE1	91 (24)
REST	-0.215	transcription regulator		-0.818	bias	0.00719	BDNF,CBLN1,EOMES,GATA4,MIXL1,SOX18
IMMT	-0.097	other				0.00739	ETS2,IL6,SERPINE1	61 (7)
NGFR	0.372	transmembrane receptor				0.00739	BDNF,FOS,SERPINE1	100 (19)
CAMK4	0.174	kinase				0.00739	BDNF,FOS,IL6	116 (25)
SERPINE2	0.11	other				0.00739	BDNF,IL6,MMP9	90 (21)
MEOX2	-0.235	transcription regulator				0.00739	ANGPT1,EDN1,IL6
CIDEC		other				0.00739	EBF2,IL6,SERPINE1	39 (7)
taurine		chemical - endogenous mammalian				0.00739	ABCC2,IL6,MMP9	98 (23)
NOD2		other		1.247	bias	0.00739	AXIN2,IER3,IL6,PDE4B	97 (9)
ETS2	1.326	transcription regulator		1.981	bias	0.00739	DUSP6,ESRRB,FOS,MMP9	57 (9)
INS		other		1.958		0.00739	EDN1,EGR1,FOS,IER3,IL6,NOX4	100 (25)
LHX1	0.617	transcription regulator				0.00741	ANGPT1,CXCR4,MMP9,OTX2,PXN
azithromycin		chemical drug				0.00756	IL6,MMP9	97 (23)
CXCL6	0.165	cytokine				0.00756	IL6,MMP9
ERFE	0.268	other				0.00756	SMAD6,SMAD7
Atrial Natriuretic Peptide		group				0.00756	EDN1,SERPINE1	50 (7)
harmine		chemical - endogenous non-mammalian				0.00756	BDNF,FOS
IgG2a		complex				0.00756	IL6,PRDM1	69 (11)
TCF21		transcription regulator				0.00756	IL6,PITX2
CTNNBIP1	-0.01	other				0.00756	AXIN2,NEDD9
CHRM1		G-protein coupled receptor				0.00756	EGR1,FOS	88 (23)
PPP3CB	-0.063	phosphatase				0.00756	NOX4,RUNX1
HPGDS		enzyme				0.00756	IL6,MMP9	71 (12)
CRY2	-0.183	enzyme				0.00756	FOS,IL6	76 (7)
RPS6KA4	0.176	kinase				0.00756	FOS,IL6	109 (25)
GFER	-0.246	enzyme				0.00756	IL6,NANOG	81 (7)
ETV6	0.29	transcription regulator				0.00756	CASP3,FLI1
VEGFD		growth factor				0.00756	BDNF,IL6	74 (10)
PTGER1	0.2	G-protein coupled receptor				0.00756	FOS,IL6	90 (16)
CRY1	0.08	enzyme				0.00756	FOS,IL6	84 (13)
OPRM1		G-protein coupled receptor				0.00756	IL6,MMP9	96 (23)
hydroquinone		chemical - endogenous mammalian				0.00756	FOS,IL6	101 (23)
rhodioloside		chemical - endogenous non-mammalian				0.00756	CASP3,IL6	48 (7)
N,N-dimethylsphingosine		chemical reagent				0.00756	FOS,IL6	99 (24)
ryanodine		chemical - endogenous non-mammalian				0.00756	BDNF,FOS	76 (17)
VCAN	-0.066	other		0.186		0.0076	BDNF,CASP3,HAS2,IL6,MMP9,SMAD3	106 (20)
FOXA1		transcription regulator				0.0076	ELK3,IL6,NANOG,RARA,SIAH2,SLC6A15
HIPK2	0.117	kinase		-0.33		0.00774	BDNF,EGR1,GATA2,IL6	101 (26)
CISH	0.348	other		0		0.00774	EDN1,EOMES,NR4A3,PRDM1	83 (15)
tetracycline		chemical drug		-0.378		0.00774	GATA2,PCDH18,PDE4B,SERPINE1
Hif1		complex				0.00774	BHLHE41,CXCR4,EDN1,SERPINE1	56 (7)
ZBTB16		transcription regulator		0		0.00793	CASP3,DHRS3,GATA3,ICOSLG/LOC102723996,IL6,MMP9,PDGFB	85 (13)
(S,R)-3-(4-hydroxyphenyl)-4,5-dihydro-5-isoxazole acetic acid, methyl ester		chemical reagent				0.00793	CXCR4,IL11,IL6	92 (20)
THBS1	0.686	other				0.00793	EGR1,IL6,MMP9	81 (20)
NR1D1	0.489	ligand-dependent nuclear receptor				0.00793	EGR1,FOS,TLR4
FOXP1	0.109	transcription regulator				0.00793	IL6,NANOG,PRDM1
fluvastatin		chemical drug				0.00793	EDN1,IL6,SERPINE1	114 (24)
paraquat		chemical toxicant		1.477	bias	0.00794	EDN1,IL6,LRP4,MMP9,STON2	97 (20)
dinoprost		chemical - endogenous mammalian		1.225		0.0081	EDN1,FOS,IL6,MMP9	108 (23)
AMPK		complex		-1.218		0.00822	EGR1,IL6,MMP9,NOX4,SERPINE1	84 (20)
SIX1	0.908	transcription regulator		-1	bias	0.00822	GATA3,KIFC3,OTX1,OTX2,SMAD3
SOD1	0.047	enzyme		-1.964	bias	0.00831	ARC,CASP3,DCC,ETS2,FOS,IL6,KCNC4,MMP9	102 (25)
CCND1	0.59	transcription regulator		0.956		0.00836	ASAP2,CDKN2B,GATA4,GPRC5A,IER3,MEIS2,MFSD6,NANOG,PMEPA1
CD40LG		cytokine		1.981	bias	0.00837	CXCR4,DUSP5,EGR1,FOS,ICOSLG/LOC102723996,IL6,NR4A3,PRDM1,SERPINE1,ZAP70	105 (22)
FGF7		growth factor		0.849	bias	0.00847	HAS2,MMP9,SERPINE1,SMAD3	110 (23)
RELB	0.406	transcription regulator		0.972		0.00847	ICOSLG/LOC102723996,IL6,MYB,PRDM1	83 (10)
HEY2	0.105	transcription regulator				0.00849	GATA4,IL6,PROX1	59 (7)
F7	0.382	peptidase				0.00849	EGR1,FOS,IL6	83 (23)
ARRB1	0.269	transcription regulator				0.00849	EGR1,IL6,SERPINE1	91 (23)
berberine		chemical drug		-1.27		0.0085	CASP3,CYP2E1,IL6,MMP9,TFAP2A	103 (18)
simvastatin		chemical drug	Inhibited	-2.412		0.0085	CASP3,EDN1,FOS,IL6,MMP9,SERPINE1,TLR4	94 (19)
benzo(a)pyrene		chemical toxicant		-1.067		0.0085	ABCC2,CASP3,FOS,GNA14,HAS2,IER3,SERPINE1	107 (20)
CITED2	-0.6	transcription regulator		-0.282	bias	0.0087	ABTB2,CDKN2B,GADD45B,IL6,LEFTY2,NODAL,PITX2	61 (7)
16,16-dimethylprostaglandin E2		chemical - endogenous mammalian				0.00877	CXCR4,FOS	66 (13)
chondroitin sulfate A		chemical - endogenous mammalian				0.00877	CASP3,MMP9
Rac		group				0.00877	FOS,IL6	91 (20)
LOXL1	-0.022	enzyme				0.00877	IL6,MMP9	93 (20)
PSMB10	0.153	peptidase				0.00877	GATA3,IL6	44 (7)
TOLLIP	0.051	other				0.00877	IL6,TLR4	76 (15)
TAC4		other				0.00877	IL6,PRDM1	77 (11)
CBX2	-0.302	transcription regulator				0.00877	GATA4,RUNX1
miR-196a-5p (and other miRNAs w/seed AGGUAGU)		mature microRNA				0.00877	CASP3,HOXA7
mir-373		microRNA				0.00877	IL6,SERPINE1
F10		peptidase				0.00877	EGR1,IL6	107 (24)
WWP2	-0.119	enzyme				0.00877	IL6,SMAD7
LCOR	-0.048	transcription regulator				0.00877	ADORA1,CYP26B1
PIAS3	-0.147	transcription regulator				0.00877	CDKN2B,MMP9	67 (7)
BMX		kinase				0.00877	FOS,IL6	105 (28)
BET		group				0.00877	IL6,NFE2
MIA-602		chemical reagent				0.00877	CASP3,IL6
dehydroxymethylepoxyquinomicin		chemical reagent				0.00877	IL6,MMP9
metoprolol		chemical drug				0.00877	EDN1,IL6
salmeterol		chemical drug				0.00877	IL6,TLR4	69 (7)
quetiapine		chemical drug				0.00877	BDNF,NR4A3
gallic acid		chemical - endogenous non-mammalian				0.00877	IL6,MMP9	96 (20)
anti-benzo(a)pyrene-diol-epoxide		chemical toxicant				0.00877	GADD45B,IL6	68 (7)
D-tubocurarine		chemical drug				0.00877	EGR1,IL6	59 (7)
loxoribine		chemical drug				0.00877	IL6,TLR4
beta-1,3-glucan		chemical drug				0.00877	IL6,PDGFB	48 (7)
fatty acid		chemical - endogenous mammalian		1.539	bias	0.00879	CYP2E1,IL6,MMP9,NR4A3,SERPINE1	109 (25)
PIK3CA	0.272	kinase				0.00885	NANOG,NODAL,PDGFB,SERPINE1	84 (21)
SFTPA1		transporter	Inhibited	-2		0.00885	EGR1,FOS,IL6,SERPINE1	91 (21)
nifedipine		chemical drug		-0.225		0.00885	BDNF,EDN1,FOS,IL6	100 (21)
folic acid		chemical - endogenous mammalian		-0.655		0.00885	ANGPT1,MMP9,NOX4,PITX2	38 (7)
KDM3A	-0.252	transcription regulator				0.00908	EDN1,MMP9,SERPINE1	61 (7)
CYLD	-0.359	transcription regulator				0.00908	AXIN2,IL6,SERPINE1	100 (24)
CEACAM1	-1.025	transporter				0.00908	ANGPT1,CXCR4,HEY1	38 (7)
NKX2-5	0.4	transcription regulator				0.00908	ADORA1,GATA4,PITX2
ABL1	-0.069	kinase				0.00908	CAV1,IER3,MMP9	95 (15)
chloropromazine		chemical drug				0.00908	DEPP1,FOS,NR4A3
carbamylcholine		chemical drug				0.00908	ARC,EGR1,FOS	89 (23)
CGS 21680		chemical reagent				0.00908	BDNF,EGR1,FOS	85 (19)
heparin		chemical - endogenous mammalian		-0.585		0.00925	FOS,HAS2,IL6,MMP9	82 (21)
Gsk3		group				0.00925	FOS,IL6,MYB,NANOG	98 (21)
PTPN11	0.011	phosphatase				0.00925	EGR1,FOS,GATA2,IL6	105 (26)
MAP3K7	-0.059	kinase		1.081		0.00925	GATA4,IL6,PDGFB,SERPINE1	111 (26)
ARID1A	-0.158	transcription regulator		1.741		0.00953	AXIN2,CEACAM1,GATA3,NANOG,PIK3IP1,PXN,WNT3
lysophosphatidylcholine		chemical - other		0.339	bias	0.00965	BDNF,EGR1,IL6,SERPINE1	90 (19)
PRNP	0.407	other		-0.18		0.00965	CASP3,EGR1,ETS2,IL6	109 (23)
celecoxib		chemical drug		-0.714		0.00969	CASP3,FOS,MMP9,SERPINE1,TLR4	87 (23)
C5	-0.18	cytokine		1.507	bias	0.01	EGR1,IL6,MMP9,SERPINE1,SMAD7
tributyltin		chemical reagent		0.447		0.01	BMPR2,CYP26B1,EBF2,GPRC5A,IL11
estrone		chemical - endogenous mammalian				0.01	IL6,SERPINE1
echinomycin		chemical drug				0.01	CXCR4,IL6
CDKN2B-AS1		other				0.01	CDKN2B,IL6
TIFA	-0.254	other				0.01	IL11,IL6
RUBCN	0.066	other				0.01	GATA4,IL6
SELENOS	0.132	other				0.01	CAV1,IL6
FOXG1	-0.235	transcription regulator				0.01	CDKN2B,SERPINE1
IGFBP7	0.12	transporter				0.01	CASP3,MMP9
RXFP2		G-protein coupled receptor				0.01	HR,SOX18
mir-196		microRNA				0.01	FOS,HOXA7
miR-374b-5p (and other miRNAs w/seed UAUAAUA)		mature microRNA				0.01	IL6,PDE4B
GLUL	-0.249	enzyme				0.01	CAV1,CXCR4
LPAR1	-0.577	G-protein coupled receptor				0.01	IL6,MMP9
CD74	-0.401	transmembrane receptor				0.01	BDNF,IL6
PIAS4	-0.137	transcription regulator				0.01	PCDH9,SERPINE1
CBX8	-0.953	other				0.01	CDKN2B,PRDM1
CPEB1	0.132	translation regulator				0.01	IL6,MMP9
OCLN	-0.128	other				0.01	CAV1,MMP9
VEGFC	-0.356	growth factor				0.01	CXCR4,PROX1
CRTC1	-0.032	transcription regulator				0.01	BDNF,NEDD9
MYH9	0.05	enzyme				0.01	HOXB13,PXN
SIRPA	0.467	phosphatase				0.01	IL6,TLR4
SPINT1	0.101	other				0.01	APCDD1,PROX1
SCH772984		chemical drug				0.01	FOS,MMP9
finerenone		chemical drug				0.01	IL11,IL6
lith-O-Asp		chemical reagent				0.01	MMP9,PXN
oligomycin		chemical - endogenous non-mammalian				0.01	IL6,PDGFB
ginkgolide B		chemical drug				0.01	IL6,NOX4
mirtazapine		chemical drug				0.01	BDNF,CYP2E1
NUP98-KDM5A		fusion gene/product				0.01	HOXA7,MYB
asiatic acid		chemical reagent				0.01	MMP9,SMAD7
CALC		group				0.01	EDN1,FOS
MAP3K14	0.504	kinase		1.029	bias	0.0101	CASP3,ICOSLG/LOC102723996,IL6,MMP9
chloroquine		chemical drug		0.277		0.0101	ADAMTS5,GATA4,IL6,S1PR1
fingolimod		chemical drug				0.0101	BDNF,IL6,S1PR1,SERPINE1
streptozocin		chemical drug		0.814		0.0101	CYP2E1,FOS,GATA4,IL6,MMP9,NOX4,SERPINE1,WNT3
dopamine		chemical - endogenous mammalian		-0.351		0.0102	BDNF,EGR1,FOS,GATA2,IL6,NR4A3
P11 peptide antagonist		chemical reagent				0.0102	IL6
9-hydroxy-(S)-10,12-octadecadienoic acid		chemical - endogenous mammalian				0.0102	SERPINE1
CSDE1 HNRNPD PABP PAIP1 SYNCRIP		complex				0.0102	FOS
taurolithocholate-3-sulfate		chemical - endogenous mammalian				0.0102	ABCC2
6'-OH-BDE-99		chemical - endogenous mammalian				0.0102	ARC
6-OH-BDE-47		chemical - endogenous mammalian				0.0102	ARC
PD-1/PD-L1 inhibitor 3		chemical reagent				0.0102	PRDM1
AI-14-91		chemical reagent				0.0102	RUNX1
beta-lactose		chemical - endogenous mammalian				0.0102	MMP9
peptide YY 3-36		biologic drug				0.0102	FOS
euxanthone		chemical - endogenous non-mammalian				0.0102	STC1
lapachol		chemical - endogenous non-mammalian				0.0102	SERPINE1
hydroxamic acid		chemical - other				0.0102	CXCR4
PI3K p85		group				0.0102	IL6
growth factor receptor		group				0.0102	FOS
Hdac-Rcor-Rest-Sin3a		complex				0.0102	BDNF
selective serotonin reuptake inhibitor		chemical drug				0.0102	BDNF
R,S-N-methylbenzodioxazolylbutanamine		chemical drug				0.0102	MMP9
1,1,1-trichloroethane		chemical toxicant				0.0102	CYP2E1
MK 212		chemical drug				0.0102	FOS
TD114-2		chemical drug				0.0102	NANOG
HAS2-AS1	0.615	other				0.0102	HAS2
NAV2-AS6		other				0.0102	IL6
WSX1-gp130		complex				0.0102	GATA3
GSK 189254		chemical drug				0.0102	FOS
(-)-OSU 6162		chemical drug				0.0102	FOS
Daf		group				0.0102	IL6
pridopidine		chemical drug				0.0102	FOS
uridine triacetate		chemical drug				0.0102	BDNF
OTUD6A		peptidase				0.0102	RARA
S100A3		transporter				0.0102	RARA
SRF-ELK1		complex				0.0102	FOS
KREMEN1	0.232	other				0.0102	AXIN2
MARCHF7	-0.077	other				0.0102	NANOG
REPIN1	0.121	other				0.0102	MIXL1
EOLA1/EOLA2	-0.215	other				0.0102	IL6
KLHDC10	-0.135	other				0.0102	IL6
DMTN	0.42	other				0.0102	ITPKB
CARF	0.19	transcription regulator				0.0102	BDNF
TRIM55	0.569	other				0.0102	IL6
WDR83	-0.08	other				0.0102	IL6
RIF1	-0.101	other				0.0102	PRDM1
CHST11	-0.265	enzyme				0.0102	MMP9
RX 77368		chemical reagent				0.0102	NOX4
ZG16B		other				0.0102	CXCR4
FGF14		growth factor				0.0102	FOS
LRRC4C	0.199	other				0.0102	IL6
TXNDC2		enzyme				0.0102	IL6
Crhr		group				0.0102	BDNF
Evx1os		other				0.0102	EVX1
gataparsen		biologic drug				0.0102	CASP3
alpha-hederin		chemical reagent				0.0102	MMP9
WYE-125132		chemical drug				0.0102	MT-TY
hispidulin		chemical drug				0.0102	EGR1
vasopressins		biologic drug				0.0102	FOS
black cohosh extract		chemical drug				0.0102	SERPINE1
mediator		complex				0.0102	FOS
PARD3	-0.048	other				0.0102	IL6
ARHGEF17	-0.222	other				0.0102	FOS
pidilizumab		biologic drug				0.0102	CXCR4
PRCC	-0.104	other				0.0102	SERPINE1
DYNLRB1	0.009	other				0.0102	SERPINE1
GTF2H2	0.11	transcription regulator				0.0102	KLF9
BSN	-0.12	other				0.0102	BDNF
KIFAP3	0.048	other				0.0102	FOS
PPY		other				0.0102	FOS
flunixin meglumine		chemical drug				0.0102	IL6
LINC01133		other				0.0102	AXIN2
GPHA2	-0.71	other				0.0102	FOS
SELENOT	0.014	enzyme				0.0102	NOX4
SOCS5	-0.144	cytokine				0.0102	IL6
mir-617		microRNA				0.0102	SERPINE1
mir-1906		microRNA				0.0102	TLR4
miR-450b-5p (miRNAs w/seed UUUGCAG)		mature microRNA				0.0102	RUNX1
mir-450		microRNA				0.0102	RUNX1
mir-433		microRNA				0.0102	GATA3
miR-10396a-3p (and other miRNAs w/seed GCCCCGG)		mature microRNA				0.0102	IL11
KREMEN2	0.235	other				0.0102	AXIN2
RGS14	-0.293	enzyme				0.0102	BDNF
STAT3-Brachyury		complex				0.0102	NANOG
NPVF		other				0.0102	FOS
HCN1	0.066	ion channel				0.0102	BDNF
3,4-diaminopyridine		chemical drug				0.0102	BDNF
SIGLEC16		other				0.0102	IL6
Muc16		other				0.0102	IL6
SLC1A2	0.437	transporter				0.0102	FOS
GPHB5		other				0.0102	FOS
SCN7A		ion channel				0.0102	FOS
RDX	0.065	other				0.0102	ABCC2
LGALS4		other				0.0102	IL6
ANKS1A	0.042	other				0.0102	FOS
GRIN2A	-0.702	ion channel				0.0102	BDNF
GRAMD4	0.039	other				0.0102	IL6
SPACA6	1.163	other				0.0102	PRDM1
EPGN		growth factor				0.0102	FOS
TAX1BP3	0.399	transcription regulator				0.0102	FOS
TPST1	-0.288	enzyme				0.0102	IL6
VPS4B	0.01	transporter				0.0102	CASP3
ZC3H8	0.125	transcription regulator				0.0102	GATA3
RAB5B	-0.144	enzyme				0.0102	FOS
GDF10	-0.211	growth factor				0.0102	SERPINE1
CD164	0.091	other				0.0102	CXCR4
cytarabine/filgrastim/fludarabine phosphate		biologic drug				0.0102	FOS
crenolanib		chemical drug				0.0102	IL6
Gm38438		other				0.0102	SOX3
tetramethylpyrazine		chemical - endogenous non-mammalian				0.0102	CXCR4
NTSR1	0.378	G-protein coupled receptor				0.0102	BDNF
CAV2	1.142	other				0.0102	CAV1
Prg4		other				0.0102	IL6
CHRM2		G-protein coupled receptor				0.0102	EGR1
Marcks		other				0.0102	IL6
THSD4	-0.024	other				0.0102	MMP9
KAT6B	-0.315	enzyme				0.0102	SMARCA2
DPF3	-0.013	other				0.0102	IL6
GBA	-0.025	enzyme				0.0102	IL6
LEFTY1	9.027	growth factor				0.0102	NODAL
flavanols		chemical - endogenous non-mammalian				0.0102	BDNF
CYFIP1	0.054	translation regulator				0.0102	ARC
EEF2	-0.068	translation regulator				0.0102	BDNF
CML advanced glycation end products		chemical reagent				0.0102	EGR1
SR11256		chemical reagent				0.0102	EDN1
UNC0224		chemical reagent				0.0102	BDNF
casein kinase II inhibitor IV		chemical reagent				0.0102	IL6
NSC117079		chemical reagent				0.0102	FGF18
PSB 0739		chemical reagent				0.0102	IL6
ketone body		chemical - endogenous mammalian				0.0102	CYP2E1
NBI 27914		chemical drug				0.0102	FOS
guanfacine		chemical drug				0.0102	FOS
antimony potassium tartrate		chemical toxicant				0.0102	ABCC2
hexamethonium		chemical drug				0.0102	IL6
2,5-dihydroxymethylcinnamate		chemical - kinase inhibitor				0.0102	EDN1
tecalcet		chemical reagent				0.0102	EDN1
ondansetron		chemical drug				0.0102	FOS
cyclothiazide		chemical drug				0.0102	EGR1
flurothyl		chemical drug				0.0102	FOS
L 733060		chemical reagent				0.0102	FOS
selfotel		chemical drug				0.0102	FOS
bestatin		chemical drug				0.0102	NOX4
(R)-5-(2-azetidnylmethoxy)-2-chloropyridine		chemical drug				0.0102	FOS
galnon		chemical reagent				0.0102	FOS
prednisolone acetate		chemical drug				0.0102	IL6
atomoxetine		chemical drug				0.0102	BDNF
PHA-408		chemical drug				0.0102	ENG
I-A09		chemical reagent				0.0102	IL6
P62-mediated mitophagy inducer		chemical reagent				0.0102	IL6
zolpidem		chemical drug				0.0102	BDNF
Ro 5-3335		chemical reagent				0.0102	RUNX1
rivastigmine		chemical drug				0.0102	BDNF
arachidonyl-2-chloroethylamide		chemical reagent				0.0102	EGR1
splitomicin		chemical reagent				0.0102	MMP9
MIR10396B		microRNA				0.0102	IL11
fluorescein		chemical drug				0.0102	CASP3
ramiprilat		chemical - endogenous mammalian				0.0102	IL6
dihydrokainic acid		chemical reagent				0.0102	FOS
tropisetron		chemical drug				0.0102	IL6
ONO-8711		chemical drug				0.0102	FOS
CIC-DUX4		fusion gene/product				0.0102	DUSP6
ZBTB16-RARA		fusion gene/product				0.0102	DUSP6
STAT3 inhibitor IX		chemical reagent				0.0102	HAS2
BL-V8-310		chemical reagent				0.0102	CASP3
epi-BL-V8-310		chemical reagent				0.0102	CASP3
N-acetylserotonin		chemical - endogenous mammalian				0.0102	BDNF
CTOP		chemical reagent				0.0102	FOS
morphiceptin		chemical reagent				0.0102	MMP9
Ac-DEVD-CHO		chemical reagent				0.0102	FOS
ibutamoren		chemical drug				0.0102	FOS
SMAD3-EP300		complex				0.0102	SERPINE1
limonoate D-ring-lactone		chemical - endogenous non-mammalian				0.0102	TLR4
teneligliptin		chemical drug				0.0102	NOX4
LY 354740		chemical drug				0.0102	FOS
droxidopa		chemical drug				0.0102	FOS
S(-)-carbidopa		chemical drug				0.0102	FOS
fumagillin		chemical - endogenous non-mammalian				0.0102	CAV1
ADP-beta-S		chemical toxicant				0.0102	IL6
cur61414		chemical reagent				0.0102	ADAMTS5
amastatin		chemical - protease inhibitor				0.0102	IL6
sarcosine		chemical - endogenous mammalian				0.0102	FOS
gum arabic		chemical drug				0.0102	IL6
pregnenolone		chemical - endogenous mammalian				0.0102	IL6
COMMD3-BMI1		transcription regulator				0.0103	CDKN2B,HOXA7,IL6
SKIL	0.874	transcription regulator				0.0103	MIXL1,SERPINE1,SMAD7
TNC	-0.265	other				0.0103	FOS,IL6,TLR4
POSTN	0.056	other				0.0103	HEY1,MMP9,PDGFB
reactive oxygen species		chemical toxicant		0.391	bias	0.0103	CASP3,CXCR4,EDN1,IL6,SERPINE1
PF4		cytokine		1.944	bias	0.0105	FLI1,GATA2,IL6,RARA
TMPRSS2-ERG		fusion gene/product		0.447		0.0107	DHRS3,KLF9,MMP9,USP53,ZNF503
BRCA1	-0.081	transcription regulator		-1.067		0.0108	ANGPT1,EGR1,GADD45B,NEDD9,SMAD3,STC1
2-methoxyestradiol		chemical - endogenous mammalian				0.011	CAV1,CXCR4,IL6
conjugated linoleic acid		chemical drug				0.011	CXCR4,FOS,MMP9
ZMPSTE24	0.076	peptidase				0.011	GADD45B,GADD45G,IL6
mir-150		microRNA				0.011	CXCR4,EDN1,MYB
HBEGF	-0.156	growth factor				0.011	CXCR4,EGR1,MMP9
HBB		transporter				0.011	CASP3,IL6,SERPINE1
dimethyl sulfoxide		chemical drug	Activated	2.2	bias	0.011	ABCC2,CYP2E1,FOS,GATA4,PDZD2
metribolone		chemical reagent		0.017	bias	0.0111	CAV2,CDKN2B,CXCR4,EGR1,FOS,GADD45G,IL6,PDE4D,PMEPA1,RGMA,SMAD3
NR4A1	0.598	ligand-dependent nuclear receptor		-1.66		0.0112	AXIN2,ELK3,IL6,MMP9,NR4A3,SERPINE1,SMAD3,SMAD7
PP2/AG1879 tyrosine kinase inhibitor		chemical drug		-0.903	bias	0.0114	EDN1,FOS,IL6,SERPINE1
prostaglandin A2		chemical - endogenous non-mammalian				0.0114	LPAR6,NR4A3
cyclic GMP		chemical - endogenous mammalian				0.0114	FOS,SERPINE1
as605240		chemical drug				0.0114	IL6,MMP9
anacardic acid		chemical - endogenous non-mammalian				0.0114	EDN1,MMP9
IL1RL2		transmembrane receptor				0.0114	IL6,MMP9
COL1A1	0.191	other				0.0114	CXCR4,EDN1
NREP	-0.062	other				0.0114	MMP9,PDGFB
CGB3 (includes others)		other				0.0114	DUSP6,RUNX1
RAPGEF1	0.033	other				0.0114	IL6,PXN
H1-2	-0.014	other				0.0114	AXIN2,IER3
LY96		transmembrane receptor				0.0114	IL6,TLR4
CSK	0.077	kinase				0.0114	FOS,IL6
IFT57	-0.119	other				0.0114	BDNF,CASP3
10-nitrooleate		chemical - endogenous mammalian				0.0114	IL6,NOX4
FURIN	0.754	peptidase				0.0114	BDNF,NODAL
IL16		cytokine				0.0114	FOS,IL6
RCOR1	0.002	transcription regulator				0.0114	SERPINE1,SMAD7
101.10 peptide		chemical reagent				0.0114	IL6,MMP9
L-685,458		chemical - protease inhibitor				0.0114	HEY1,MMP9
WIN 55,212-2		chemical - other				0.0114	BDNF,MMP9
calpeptin		chemical reagent				0.0114	MMP9,TLR4
farnesyl pyrophosphate		chemical - endogenous mammalian				0.0114	SERPINE1,SMAD3
rebamipide		chemical drug				0.0114	IL6,MMP9
mannose		chemical - endogenous mammalian				0.0114	FOS,HAS2
CEBPB	-0.031	transcription regulator		1.983	bias	0.0115	APCDD1,BDNF,CDKN2B,CXCR4,CYP2E1,FOS,HAS2,IER3,IL6,KLF10,PRDM1,SERPINE1,TLR4
valproic acid		chemical drug		-1.423		0.0116	BDNF,CASP3,CXCR4,EDN1,GADD45B,IL6,PDGFB,PXN,RARA,SERPINE1,SIAH2
HOXA10	1.145	transcription regulator		-0.447		0.0116	CDKN2B,CYP2E1,IL11,KLF10,KLF9,MEIS2
PRC2		complex				0.0116	CEACAM1,EVX1,GATA4
RUVBL1	0.043	transcription regulator				0.0116	AXIN2,CASP3,GADD45B
CUL4B	-0.21	other				0.0116	AXIN2,NANOG,RUNX1
ILK	-0.175	kinase				0.0116	IL6,MMP9,NANOG
temozolomide		chemical drug				0.0116	CASP3,IL6,MMP9
Ro31-8220		chemical drug				0.0116	EGR1,IL6,SERPINE1
N-acetylsphingosine		chemical reagent				0.0116	FOS,RARA,SERPINE1
IRS1	0.405	enzyme				0.0117	CDKN2B,EGR1,FOS,GATA3,IL6
NR5A2	0.574	ligand-dependent nuclear receptor		-1.387	bias	0.0117	ABCC2,FOS,GADD45G,IL6,MMP9
POU2AF1		transcription regulator				0.0118	CXCR4,GADD45G,IL6,PRDM1
LYN	0.634	kinase				0.0118	BCL3,BDNF,EGR1,IL6
amphetamine		chemical drug				0.0118	BDNF,DCC,EGR1,FOS
apigenin		chemical - endogenous non-mammalian				0.0118	CASP3,FOS,IL6,MMP9
thyroid hormone		chemical - endogenous mammalian		1.172		0.0122	BDNF,CDKN2B,EGR1,FOS,HR,KLF9
ITK	2.125	kinase		0.651	bias	0.0123	EOMES,FOS,GATA3,LPAR6
CCN1	0.049	other				0.0123	IL6,MMP9,SERPINE1,TLR4
obeticholic acid		chemical drug				0.0124	ABCC2,IL6,SMAD6
HDAC6	-0.117	transcription regulator				0.0124	IL6,PDGFB,SERPINE1
KDR	-0.612	kinase				0.0124	CXCR4,EPHB3,SOX18
4-hydroxynonenal		chemical toxicant				0.0124	IL6,MMP9,SERPINE1
IFNB1		cytokine		-1.326		0.0127	CASP3,CYP2E1,FOS,ICOSLG/LOC102723996,IL6,MMP9,PRDM1,TRIM38
ALKBH5	0.058	enzyme				0.0128	CAV1,RARA,SMAD3,SMAD6
SBDS	0.054	other				0.0128	EGR1,FOS,GADD45B,OTX2
IRF5		transcription regulator		1.292	bias	0.0128	CASP3,CXCR4,IL6,PRDM1
leukotriene C4		chemical - endogenous mammalian				0.0128	EGR1,FOS
15-epi-lipoxin A4		chemical - endogenous mammalian				0.0128	IL6,TLR4
lonafarnib		chemical drug				0.0128	ARC,MMP9
pCPT-cAMP		chemical - kinase inhibitor				0.0128	EGR1,FOS
bevacizumab		biologic drug				0.0128	ANGPT1,CXCR4
(+)-catechin		chemical drug				0.0128	CASP3,CYP2E1
picropodophyllin		chemical drug				0.0128	NANOG,PRDM1
Foxo		group				0.0128	ABCC2,CDKN2B
triclosan		chemical drug				0.0128	FOS,IL6
Integrin		complex				0.0128	FOS,MMP9
C1QTNF1	0.952	other				0.0128	IL6,NOX4
UCN2		other				0.0128	FOS,TLR4
PPP1R1B	-0.237	phosphatase				0.0128	CASP3,FOS
SERPINC1		enzyme				0.0128	CDKN2B,IL6
CHD1	-0.094	enzyme				0.0128	IER3,IL6
NPY1R	-0.317	G-protein coupled receptor				0.0128	FOS,IL6
ITGB6	0.616	other				0.0128	MMP9,SERPINE1
ITPR1	-0.352	ion channel				0.0128	BDNF,FOS
SMAD6	1	transcription regulator				0.0128	IL6,SERPINE1
ethyl pyruvate		chemical drug				0.0128	IL6,MMP9
allyl sulfide		chemical drug				0.0128	CASP3,CYP2E1
D609		chemical reagent				0.0128	IL6,MMP9
zearalenone		chemical toxicant				0.0128	IL6,TLR4
KT5823		chemical - kinase inhibitor				0.0128	EDN1,FOS
LDLR	0.104	transporter				0.0129	AXIN2,EGR1,ENG,GADD45G,IER3,IL6,MMP9
FYN	-0.102	kinase				0.0131	ARC,FOS,IL6
dimethylnitrosamine		chemical toxicant				0.0131	CYP2E1,IL6,MMP9
acetovanillone		chemical drug				0.0131	EDN1,MMP9,SERPINE1
NPC1	0.139	transporter				0.0133	CAV1,CAV2,EGR1,TLR4
CBFB	0.474	transcription regulator		0.152		0.0133	HEY1,MMP9,NFE2,RUNX1
COL18A1	0.163	other		-0.927	bias	0.0133	EDN1,FOS,IL6,SERPINE1
gefitinib		chemical drug				0.0134	ADAMTS15,ARC,FGF18,GADD45B,MMP9,NOX4
DSCAML1	0.185	other		0	bias	0.0138	GADD45G,KLF9,PDGFB,SOX21
diclofenac		chemical drug		-0.873	bias	0.0138	FOS,IL6,KLF9,SERPINE1
2-deoxyglucose		chemical drug		0.334		0.0138	CASP3,EOMES,FOS,IL6
IL24		cytokine				0.0138	CASP3,GADD45G,PRDM1
TFAP4	0.024	transcription regulator				0.0138	EGR1,FOS,NANOG
TWIST2	0.148	transcription regulator				0.0138	DUSP5,DUSP6,MMP9
HOXA3	0.036	transcription regulator				0.0138	ENG,NFE2,RUNX1
TXN	0.08	enzyme				0.0138	FOS,IL6,MMP9
cardiotoxin		chemical - other	Activated	2	bias	0.0143	BDNF,CASP3,CXCR4,IL6,IL6R,PDGFB,SERPINE1
phorbol esters		chemical - other		1.953	bias	0.0143	EGR1,FOS,IL6,MMP9
CSF2RB	0.036	transmembrane receptor				0.0143	FOS,IL6
Angiotensin II receptor type 1		group				0.0143	EDN1,SERPINE1
Sox2ot		other				0.0143	NANOG,SMAD3
OIP5-AS1	-0.129	other				0.0143	KLF10,OTX2
hemoglobin		complex				0.0143	EDN1,IL6
elastase		group				0.0143	IL6,MMP9
Endothelin		group				0.0143	EDN1,FOS
CCN4		other				0.0143	AXIN2,MMP9
ARHGDIG	0.096	other				0.0143	DUSP6,EDN1
PFKFB3	0.348	kinase				0.0143	IL6,PDGFB
mir-515		microRNA				0.0143	IL6,SERPINE1
miR-100-5p (and other miRNAs w/seed ACCCGUA)		mature microRNA				0.0143	FGF16,NOX4
ADORA1	1.212	G-protein coupled receptor				0.0143	CASP3,MMP9
SOD3	-0.301	enzyme				0.0143	EDN1,IL6
TACR1	-1.158	G-protein coupled receptor				0.0143	FOS,IL6
EREG		growth factor				0.0143	HAS2,IL6
ITGAL		transmembrane receptor				0.0143	GATA3,HEY1
MAML1	-0.053	transcription regulator				0.0143	EGR1,HEY1
HDC		enzyme				0.0143	FOS,IL6
APOC1	-0.015	transporter				0.0143	CASP3,SMAD3
DMH1		chemical reagent				0.0143	BDNF,CAV1
isoliquiritigenin		chemical - endogenous non-mammalian				0.0143	IL6,MMP9
SKF-38393		chemical reagent				0.0143	EGR1,FOS
glycyrrhetinic acid		chemical drug				0.0143	IL6,TLR4
piperine		chemical drug				0.0143	IL6,MMP9
ADORA2A		G-protein coupled receptor		-1.452		0.0144	BDNF,FOS,IL6,MMP9,NR4A3
Insulin		group		0.683		0.0144	BDNF,BMPR2,CAV2,CDKN2B,CYP2E1,EDN1,EGR1,FOS,GATA3,IL6,MMP9,NR4A3,SERPINE1,SMAD7
prednisolone		chemical drug		-1.134		0.0146	CASP3,CXCR4,EDN1,HEY1,IL6,KLF9,LDLRAD4
ALB		transporter				0.0146	CASP3,EDN1,IL6
NCOA5	0.132	other				0.0146	GADD45G,GNA14,IL6
JAK3	0.09	kinase				0.0146	GADD45G,GATA3,IL6
cytochalasin D		chemical toxicant				0.0146	FOS,IL6,MMP9
TCF12	0.028	transcription regulator		0.849		0.0148	CDKN2B,GATA3,LDLRAD4,NR4A3,S1PR1
IKBKG	0.043	kinase		1.982	bias	0.0152	DUSP6,FOS,FOXF2,IL11,IL6
ritonavir		chemical drug				0.0152	ABCC2,AXIN2,IL6,MMP9,MYB
MEN1	-0.109	transcription regulator				0.0154	CDKN2B,FOS,HOXA7
NQO1	-0.037	enzyme				0.0154	CXCR4,IL6,MMP9
BSG	0.027	transporter				0.0154	ABCC2,MMP9,SERPINE1
H2AB3 (includes others)		other				0.0154	ARC,FOS,PCDH9
HSPA5	0.157	enzyme				0.0154	CASP3,GATA4,IL6
TEAD2	-0.048	transcription regulator				0.0154	EDN1,FILIP1L,PCDH18
RGS4	2.427	enzyme		0		0.0154	CBLN1,ESRRB,PCDH9,RAB36
neomycin		chemical drug				0.0159	HEY1,IL6
N-(1-carbamoyl-2-phenyl-ethyl) butyramide		chemical reagent				0.0159	IL6,TLR4
prostaglandin E1		chemical - endogenous mammalian				0.0159	FOS,IL6
Ctbp		group				0.0159	GATA3,HEY1
A-769662		chemical reagent				0.0159	MMP9,SERPINE1
CBX7	0.287	other				0.0159	CBX4,PRDM1
GPR132		G-protein coupled receptor				0.0159	EGR1,IL6
S100B		other				0.0159	FOS,IL6
PTGIS	0.106	enzyme				0.0159	CYP2E1,IL6
S1PR2	0.028	G-protein coupled receptor				0.0159	FOS,PDGFB
AICDA	1.814	enzyme				0.0159	NANOG,ZFHX3
TEK	-0.126	kinase				0.0159	ANGPT1,IL6
CCNH	-0.081	transcription regulator				0.0159	GATA4,MEIS2
PAEP		other				0.0159	EDN1,GATA3
PDCD4	-0.504	other				0.0159	CASP3,IL6
PTK2B	-0.198	kinase				0.0159	FOS,NEDD9
GSK3A	-0.036	kinase				0.0159	GATA4,SERPINE1
DPPA2	-0.001	other				0.0159	GATA4,PITX2
NEDD4	0.451	enzyme				0.0159	DUSP6,MMP9
EMD	0.091	other				0.0159	EGR1,IER3
NRTN	1.815	growth factor				0.0159	EGR1,IL6
tomatidine		chemical - endogenous non-mammalian				0.0159	FOS,MMP9
CEP-1347		chemical drug				0.0159	BDNF,IL6
4-nitroquinoline-1-oxide		chemical toxicant				0.0159	EGR1,MMP9
quinpirole		chemical reagent				0.0159	BDNF,FOS
L-carnitine		chemical - endogenous mammalian				0.0159	EDN1,IL6
riboflavin		chemical - endogenous mammalian				0.0159	MMP9,PITX2
taxifolin		chemical - endogenous non-mammalian				0.0159	CASP3,IL6
nocodazole		chemical reagent		1.858		0.016	CAV1,FOS,KSR1,ZAP70
thioacetamide		chemical toxicant		1.342	bias	0.0161	ABCC2,FOS,IER3,IL6,PDGFB,SMAD7,TMC5
SQSTM1	-0.089	transcription regulator				0.0162	ARID5A,EDN1,IL6
SRC (family)		group				0.0162	EGR1,IL6,PXN
ABCB4	0.2	transporter				0.0162	MMP9,NOX4,SERPINE1
TEAD3	0.111	transcription regulator				0.0162	EDN1,FILIP1L,PCDH18
MAP2K5	-0.102	kinase				0.0162	FOS,MMP9,NR4A3
CTBP1	-0.036	enzyme				0.0162	CYP26B1,FOS,SMAD6
HDAC4	0.083	transcription regulator				0.0165	ARC,BDNF,FOS,IL6,MMP9
MAX	0.087	transcription regulator				0.0165	CDKN2B,EDN1,GADD45B,KLF10
DSCAM	-0.009	other		0	bias	0.0165	GADD45G,KLF9,PDGFB,RGMA
trinitrobenzenesulfonic acid		chemical reagent		1.966	bias	0.0165	ABCC2,FOS,IL6,MMP9
Tnf (family)		group	Activated	2.181	bias	0.0169	ADAMTS5,IL6,MMP9,NOX4,PDGFB,SERPINE1
RPTOR	0.016	other				0.0169	BCL3,DUSP6,IL6,MT-TY,PPP1R3B
bromodeoxyuridine		chemical drug				0.0171	IL6,NODAL,SERPINE1
SPHK1	0.336	kinase				0.0171	EGR1,IL6,SERPINE1
bicalutamide		chemical drug				0.0171	FOS,GATA4,PMEPA1
NCOA3	-0.205	transcription regulator		0.762	bias	0.0171	EOMES,ESRRB,MMP9,NANOG
EHF		transcription regulator		0.218		0.0171	CASP3,GATA2,IL6,SERPINE1
daidzein		chemical drug	Inhibited	-2		0.0171	BDNF,CASP3,CAV1,IL6
IRF1	0.531	transcription regulator		0.072	bias	0.0173	CASP3,CEACAM1,IL6,MMP9,MYB,NFE2
SIRT1	-0.41	transcription regulator		-1.963		0.0174	ABCC2,ADAMTS5,BDNF,CAV1,CDKN2B,GATA4,IL6,MMP9,NANOG,SERPINE1
kawain		chemical - endogenous non-mammalian				0.0176	IL6,TLR4
cyclooxygenase		group				0.0176	FOS,IL6
peoniflorin		chemical drug				0.0176	CASP3,RUNX1
MSI2	-0.074	other				0.0176	NANOG,SMAD3
SAV1	0.09	other				0.0176	IL6,PITX2
CL097		chemical reagent				0.0176	BCL3,IL6
STAP2	0.256	other				0.0176	CXCR4,IL6
MSR1	0.436	transmembrane receptor				0.0176	IL6,MMP9
STAT3 inhibitor VI		chemical reagent				0.0176	EDN1,IL6
lapatinib/pazopanib		chemical drug				0.0176	EGR1,PRDM1
bis(4-hydroxyphenyl)sulfone		chemical reagent				0.0176	IL6,STC1
GFI1B	0.407	transcription regulator				0.0176	GATA2,GATA3
WWOX	-0.177	enzyme				0.0176	IL6,MMP9
S1PR1	-1.347	G-protein coupled receptor				0.0176	GATA3,IL6
acrolein		chemical toxicant				0.0176	IL6,MMP9
S-(2,3-bispalmitoyloxypropyl)-cysteine-GDPKHPKSF		chemical reagent				0.0176	IL6,MMP9
elovanoid N32		chemical - endogenous mammalian				0.0176	IL6,MMP9
lycopene		chemical drug				0.0176	CASP3,MMP9
naloxone		chemical drug				0.0176	FOS,NR4A3
leptomycin B		chemical drug				0.0176	GATA4,IL6
chitin		chemical - endogenous non-mammalian				0.0176	IL6,TLR4
WNT5A	0.099	cytokine		0.738		0.0177	AXIN2,CXCR4,IL6,SIAH2,STC1,TLR4
lactacystin		chemical - protease inhibitor		-0.728		0.0177	CXCR4,GATA3,IL6,MMP9,NEDD9,PXN
DMRT1	-0.219	transcription regulator				0.0177	DMRT3,FGF18,HOXB13,NANOG
RUNX1-RUNX1T1		fusion gene/product				0.0177	DUSP6,IL6R,KCNE3,NFE2
MAP3K1	0.489	kinase				0.0179	EGR1,FOS,SERPINE1
BAX	0.124	transporter				0.0179	CASP3,IL6,MMP9
RIPK1	-0.026	kinase				0.0179	IL6,MMP9,PDGFB
ANXA1	-0.14	enzyme				0.0179	CXCR4,IL6,TLR4
3-nitropropionic acid		chemical toxicant				0.0179	BDNF,CASP3,MMP9
Am 580		chemical reagent				0.0179	CYP26B1,CYP2E1,RARA
RHOA	-0.014	enzyme		1		0.0183	CDKN2B,FOS,IL6,MMP9
MAPK14	-0.077	kinase		1.804	bias	0.0185	AXIN2,DUSP6,FOS,HAS2,IL6,MMP9
WT1	2.795	transcription regulator		0.376		0.0187	EGR1,IL11,MMP9,RARA,SERPINE1,SMAD3,TFAP2A
bortezomib		chemical drug		-1.942		0.0187	CAV1,CXCR4,GADD45B,IL6,KLF9,NOX4,PRDM1
MOG	2.544	other				0.0188	BDNF,IL6,MMP9
miR-27a-3p (and other miRNAs w/seed UCACAGU)		mature microRNA				0.0188	PXN,RUNX1,SMAD3
PTPN1	-0.124	phosphatase				0.0188	ARID5A,NOX4,SMAD7
NOX4	1.021	enzyme				0.0188	HAS2,NOX4,SERPINE1
colchicine		chemical drug				0.0188	ABCC2,BDNF,FOS
iron		chemical - endogenous mammalian				0.0188	GADD45B,GADD45G,IL6
allopurinol		chemical drug		-1.067		0.019	ABCC2,BDNF,IER3,TLR4
ISL1	-0.343	transcription regulator		0.218		0.019	DCC,IL6,NXPH4,RUNX1
GLI3	0.122	transcription regulator		1		0.019	DUSP5,EGR1,RUNX1,SMAD3
PLA2G10		enzyme		0.152		0.019	DHRS3,ETS2,GATA3,IL6
pexidartinib		chemical drug		1		0.019	CORO2A,DMBX1,IL11,MFSD6
Fibrinogen		complex				0.0193	BCL3,IL6
ABT-737		chemical drug				0.0193	IL11,IL6
APLNR	0.883	G-protein coupled receptor				0.0193	ANGPT1,GATA4
WLS	-0.041	other				0.0193	BDNF,BMPR2
TCF/LEF		group				0.0193	IL6,SERPINE1
LGR5	0.095	transmembrane receptor				0.0193	AXIN2,CYP2E1
stattic		chemical reagent				0.0193	HAS2,IL6
Iga		complex				0.0193	IL6,PDGFB
CpG ODN 2395		chemical reagent				0.0193	FLI1,IL6
Collagen type IV		complex				0.0193	MMP9,SERPINE1
CYP2E1	1.629	enzyme				0.0193	IL6,TLR4
EDN3	1.411	other				0.0193	EGR1,FOS
miR-31-5p (and other miRNAs w/seed GGCAAGA)		mature microRNA				0.0193	BAMBI,PDGFB
HDAC7	0.422	transcription regulator				0.0193	EDN1,IL6
TNFRSF11A	-0.022	transmembrane receptor				0.0193	NANOG,TFAP2A
TRIM3	0.009	enzyme				0.0193	IL6,MMP9
IDO1	-1.018	enzyme				0.0193	GATA3,IL6
SIN3B	-0.086	transcription regulator				0.0193	GADD45B,KLF10
KISS1R		G-protein coupled receptor				0.0193	FOS,MMP9
Usp17la (includes others)		peptidase				0.0193	IL6,NANOG
ST8SIA1	0.209	enzyme				0.0193	MMP9,NANOG
NUP98-NSD1		fusion gene/product				0.0193	HOXA7,MYB
tamibarotene		chemical drug				0.0193	CEACAM1,RARA
epirubicin		chemical drug				0.0193	CAV1,IL6
elovanoid N34		chemical - endogenous mammalian				0.0193	IL6,MMP9
butaprost		chemical drug				0.0193	IL6,MMP9
VDR		transcription regulator		0.239		0.0198	EDN1,EGR1,GADD45G,GATA3,IER3,IL6,NEDD9
N6AMT1	0.337	enzyme		1.477	bias	0.0198	ADRA2A,APCDD1,CYP2E1,EPHB3,KCNE3
THRA	-0.114	ligand-dependent nuclear receptor				0.0203	ENG,FOS,IL6,KLF9,SERPINE1
cysteinyl-leukotriene		chemical - endogenous mammalian				0.0204	FOS
primidone		chemical drug				0.0204	FOS
ritanserin		chemical drug				0.0204	BDNF
(S)-alpha-fluoromethylhistidine		chemical reagent				0.0204	IL6
ginsenoside Rh2		chemical - endogenous non-mammalian				0.0204	FOS
loganin		chemical - endogenous non-mammalian				0.0204	NOX4
selaginella tamariscina extract		chemical reagent				0.0204	MMP9
LXM-10		chemical reagent				0.0204	IL6
epratuzumab		biologic drug				0.0204	PRDM1
[D-Ala7]-angiotensin I/II (1-7)		chemical reagent				0.0204	IL6
(9Z)-12,13-dihydroxyoctadec-9-enoic acid		chemical - endogenous mammalian				0.0204	IL6
12 lipoxygenase		group				0.0204	MMP9
MAP3K		group				0.0204	BDNF
GST		complex				0.0204	IL11
Plc beta		group				0.0204	IL6
MAPKAPK2/3		group				0.0204	IL6
MSK1/2		group				0.0204	FOS
PLA2		group				0.0204	FOS
Rab5		group				0.0204	IL6
PIK-93		chemical drug				0.0204	IL6
glemanserin		chemical drug				0.0204	NR4A3
chlorpyrifos-methyl		chemical toxicant				0.0204	IL6
macimorelin		biologic drug				0.0204	EDN1
NPS		other				0.0204	FOS
UC-1V150		chemical drug				0.0204	IL6
GNAS-AS1	0.072	other				0.0204	GATA3
2,4,5-trichlorophenoxyacetic acid		chemical toxicant				0.0204	ABCC2
anthocyanins		chemical drug				0.0204	BDNF
pinitol		chemical drug				0.0204	CYP2E1
Hoxaas3		other				0.0204	RUNX1
PI4K2A	-0.198	kinase				0.0204	IL6
LPIN2	0.296	phosphatase				0.0204	IL6
smilagenin		chemical drug				0.0204	BDNF
FPR		group				0.0204	IL6
SLC17A9		transporter				0.0204	IL6
BTBD7	0.1	other				0.0204	MMP9
Hsf3		other				0.0204	PDZD2
RAI1	0.504	other				0.0204	BDNF
DNTTIP1	-0.046	ligand-dependent nuclear receptor				0.0204	MMP9
L3MBTL1	-0.212	other				0.0204	RUNX1
SPHKAP		other				0.0204	IL6
SETD4	0.698	other				0.0204	IL6
SGS742		chemical drug				0.0204	BDNF
C1QTNF4	0.337	other				0.0204	IL6
MRGPRX1	0.036	G-protein coupled receptor				0.0204	EGR1
ARL11		other				0.0204	IL6
ARSB	-0.024	enzyme				0.0204	WNT9A
AGO3	0.12	translation regulator				0.0204	CXCR4
ADAMTS9	-0.177	peptidase				0.0204	MMP9
AFAP1L2	0.198	other				0.0204	IL6
ganglioside GM3 (d18:1/18:0)		chemical - endogenous mammalian				0.0204	IL6
ganglioside GM3 (d18:1/20:0)		chemical - endogenous mammalian				0.0204	IL6
ganglioside GM3 (d18:1/22:0)		chemical - endogenous mammalian				0.0204	IL6
Par		group				0.0204	IL6
OMG		G-protein coupled receptor				0.0204	FOS
3,4-dihydroxyphenylethanol		chemical drug				0.0204	MMP9
ginkgetin		chemical - endogenous non-mammalian				0.0204	CASP3
HIP1	0.22	other				0.0204	BDNF
TNKS2	-0.071	enzyme				0.0204	AXIN2
INTERLEUKIN		group				0.0204	FOS
ginsenoside Rh1		chemical - endogenous non-mammalian				0.0204	BDNF
IL3RA	-0.211	transmembrane receptor				0.0204	PROX1
TAT		enzyme				0.0204	MMP9
FAIM2		other				0.0204	CASP3
CNGA2		ion channel				0.0204	CYP26B1
RAD23B	-0.011	other				0.0204	NANOG
ACSL1	-0.144	enzyme				0.0204	CASP3
HLTF	-0.262	transcription regulator				0.0204	SERPINE1
cyproconazole		chemical toxicant				0.0204	GADD45B
NMB	-0.096	other				0.0204	FOS
[truncated: 919 more rows]

## Sheet: NT2Bmp4
© 2000-2022 QIAGEN. All rights reserved.
Upstream Regulator	Expr Log Ratio	Molecule Type	Predicted Activation State	Activation z-score	Flags	p-value of overlap	Target Molecules in Dataset	Mechanistic Network
SOX2	-1.045	transcription regulator		-1.006		2.44e-25	ABTB2,ALOX5,APCDD1,AXIN2,BHLHE40,CBFA2T3,CDX2,CHST3,DLL1,DLX2,DUSP5,EN1,EOMES,ESRRB,EVX1,FGF4,FOS,GATA2,GATA3,GATA4,GATA6,GRHL3,HAND1,HEY1,ID2,ID3,IER5L,ISL1,JAG1,LHX1,LRP4,MSX2,NEU4,NOG,OLIG2,OTX1,OTX2,OVOL1,PCDH18,PITX2,PLLP,PPARG,PRDM1,PRDM14,RASGEF1B,SERPINE1,SOX17,SOX2,SOX21,SPRY4,TBX3,WNT3,ZFHX3,ZIC2	172 (15)
BMP4	-0.024	growth factor	Activated	5.063	bias	3.37e-23	CDX2,COCH,CXXC5,DEPP1,DIO2,DLX2,EFNA1,GATA2,GATA3,GREM1,HES1,HEY1,ID1,ID2,ID3,KLF10,MITF,MSX2,NOG,OVOL1,OVOL2,PGF,PITX2,PPARG,PRDM14,PTCH1,RUNX3,SERPINE1,SMAD6,SMAD7,SMAD9,SNAI2,SOX17,SOX2,SPNS2,TBX3,TFAP2A	219 (20)
TGFB1	0.941	growth factor	Activated	3.934		9.1e-22	ABCD1,ABCG1,ACTC1,ADM,ADORA1,ADORA2B,ADRA2A,AHNAK,ALOX5,AMER2,ANKRD1,APLN,APLNR,ARC,AXIN2,BAMBI,BCL2L11,BCL3,BDNF,BHLHE40,BMPR2,CAMK2N1,CBFA2T3,CBR3,CDKN2C,CHST3,CRIP2,DACT1,DLX2,EDN1,EGR1,ENG,EOMES,F3,FILIP1L,FLI1,FLRT1,FOS,FOXJ1,FURIN,GATA3,GCNT1,GPER1,GPRC5A,GREM1,GRHL2,GRIN2A,HAS2,HES1,HEY1,ID1,ID2,ID3,ID4,IER2,IER3,IGFBP5,IL11,IL2RB,IRF1,JAG1,KLF10,KLF15,KLF9,MBNL2,MFAP4,MITF,MYB,MYOCD,NEDD9…	214 (21)
beta-estradiol		chemical - endogenous mammalian	Activated	2.697	bias	3.23e-21	A4GALT,ACTC1,ADM,ADORA1,APCDD1,ARC,BAMBI,BAZ1A,BCL2L11,BDNF,BHLHE40,BMPR2,CACNA1G,CACNG4,CBFA2T3,CDX2,CNR1,COCH,CRLF1,CSF3R,CUZD1,CXXC5,CYP2E1,DLL1,DUSP5,DUSP6,EDN1,EFNA1,EGR1,EMP1,ERRFI1,F3,FGFR3,FOS,GADD45G,GATA2,GATA3,GATA4,GPER1,GPRC5A,GPRIN3,GREM1,GRHL2,GRIN2A,HAND1,HAS2,HES1,HEY1,HR,ID1,ID2,ID3,ID4,IER2,IER3,IGFBP5,IL11,IL6ST,INHBE,IRF1,JAG1,KCNN2,KLF10,KLF9,LPIN1,MEIS2,MSX2,MYB,NEDD9,NKD1,…	224 (22)
GLI1	-0.089	transcription regulator	Inhibited	-2.293		7.58e-21	ABCG1,AHNAK,ALOX5,ARC,ARHGAP29,BHLHE41,BNC1,C11orf96,CAPRIN2,CMPK2,DIO2,DUSP5,DUSP6,EGR1,EMP1,FOS,GATA4,GATA5,GATA6,GPER1,GPRC5A,GREM2,HES1,HHIP,ID1,ID2,ID3,IER3,IER5L,ITPKB,KLF9,KRT80,LFNG,MSX2,NOG,OVOL1,PCDH18,PRICKLE1,PTCH1,PTH1R,SERTAD4,SERTAD4-AS1,SESN3,SOCS2,SOCS3,SOX18,SOX2,SPRY4,TBX3,ZFHX3	148 (7)
Histone h3		group				3.91e-20	BAHCC1,BCL2L11,BDNF,CACNA1G,CDKN2C,CDX2,CRIP2,EFNA1,EGR1,EOMES,EPHB3,EVX1,FGF4,FOS,FOXJ1,GATA2,GATA3,GATA4,GATA6,HAND1,HES1,HIVEP3,ID1,ID2,KIAA0895,LRAT,MEIS2,MITF,NKD1,NOG,NPAS1,OTX2,PAX5,PDGFB,PITX2,POU2F3,PPARG,PRDM1,PROS1,PTCH1,SGK1,SOCS3,SOX17,SPHK1,TBX1,TBX3,TSHZ3	198 (16)
tretinoin		chemical - endogenous mammalian	Activated	4.597		5.93e-20	ABCG1,ACTC1,ADCYAP1R1,ADM,AHNAK,ALOX5,APCDD1,APLN,APLNR,ARHGAP29,ATOH8,BAMBI,BCL3,BHLHE40,BMPR2,CDKN2C,CDX1,CDX2,CNR1,COL9A2,CSF3R,DACT2,DCX,DIO2,DLL1,DUSP9,EDN1,EGR1,EN1,EOMES,ERRFI1,F3,FGF19,FGF4,FLRT1,FOS,FRAT2,GATA2,GATA3,GATA4,GATA6,GGT1,GPRC5A,GREM1,HAS2,HES1,HEY1,HIVEP3,ID1,ID2,ID3,IER3,IGFBP5,IL6ST,IRF1,KAT2B,KLF10,KLF15,KLF9,LRAT,LYN,MAP3K5,MEIS2,MYB,MYOCD,NAV2,NEU4,NOG,OLIG2,OTX2,PDGFB,…	209 (20)
CTNNB1	-0.052	transcription regulator	Activated	2.305	bias	1.11e-18	ACADL,ACTC1,APCDD1,AXIN2,BAMBI,BCL2L11,BDNF,BHLHE40,CACNA1G,CBLN1,CDX1,CDX2,CNR1,CYP2E1,DIO2,EDN1,EGR1,EOMES,EPHB3,EVX1,FLI1,FOS,FZD4,GADD45G,GATA2,GATA3,GREM1,GRHL2,HES1,HHIP,ID1,ID2,ID3,ID4,IGFBP5,ISL1,JAG1,LFNG,LHX1,LMO2,MAP3K5,MITF,MSX2,NKD1,NOTUM,NPTX1,ONECUT2,PDE4B,PITX2,PPARG,PRDM1,PRDM14,PTCH1,RASSF5,SERPINE1,SGK1,SLC6A1,SMAD6,SMAD7,SNAI2,SOX17,SOX2,SPRY4,WNT3,WNT5B,ZIC5	199 (24)
NANOG	0.564	transcription regulator		-0.608		9.77e-18	CBFA2T3,EGR1,EN1,EOMES,ESRRB,FOS,GATA4,GATA6,ID1,ID2,ID3,ID4,IER5L,INHBE,ISL1,LYN,NPTX1,OTX1,OVOL1,PITX2,PRDM14,SMAD6,SMAD7,SOX17,SOX2,TBX3,ZFHX3	160 (10)
POU5F1	0.102	transcription regulator		1.465		4.2e-17	APCDD1,BCL2L11,CBFA2T3,CDX2,DUSP5,EN1,EOMES,ESRRB,EVX1,FGF4,GADD45G,GATA2,GATA3,GATA4,GATA6,GRHL3,HAND1,ID3,IER5L,IL6ST,ISL1,MIAT,OLIG2,OTX1,OVOL1,PCDH18,PITX2,PMEPA1,PRDM14,SMAD7,SNAI2,SOCS3,SOX17,SOX2,TBX3,TNFRSF25,WNT3,ZFHX3,ZIC2	175 (15)
FGF2	-0.558	growth factor	Activated	2.724	bias	1.71e-16	ACTC1,ADM,ARC,AXIN2,BAMBI,BDNF,CDX2,DLL1,DUSP6,EGLN3,EGR1,EOMES,ERRFI1,F3,FGF4,FGFR3,FOS,GATA6,GREM1,GRIN2A,HAS2,HES1,ID2,ID3,IGFBP5,ISL1,MITF,NKD1,NOG,OLIG2,PDGFB,PGF,PITX2,PPARG,RUNX1,SERPINE1,SESN3,SNAI2,SOCS3,SOX17,SOX2,SPHK1,SPRY4	207 (25)
KLF4	-0.817	transcription regulator		1.331	bias	9.19e-16	ACTC1,APCDD1,BCL11B,CBFA2T3,CDX2,DLL1,DUSP5,EOMES,ESRRB,EVX1,GATA4,GPER1,GRHL2,GRHL3,HAND1,HES1,HEY1,ID3,MSX2,MYOCD,OTX2,OVOL1,PCDH18,PITX2,PRDM1,SERPINE1,SMAD7,SNAI2,SOX17,SOX2,SPHK1,TBX3,WNT3,ZIC2	194 (23)
Tgf beta		group	Activated	2.624		1.99e-15	ABCD1,ATOH8,BAMBI,BHLHE40,BHLHE41,DLX2,EDN1,EN1,ENG,FOS,FURIN,GATA3,GREM1,HAND1,HES1,HEY1,ID1,ID2,ID3,ID4,IGFBP5,JAG1,KLF10,MDFI,MITF,NEDD9,NPAS1,OLIG2,PDGFB,PMEPA1,RUNX1,RUNX3,SERPINE1,SGK1,SMAD6,SMAD7,SMAD9,SNAI2,SOCS3,TNFRSF11A	165 (18)
EGF	0.259	growth factor	Activated	4.007	bias	2.85e-15	ACTC1,ARC,ARTN,CDC42EP1,CDX2,DIO2,DUSP5,DUSP6,EDN1,EGR1,EMP1,EOMES,ERRFI1,F3,FGF4,FLI1,FOS,FOXJ1,GATA2,GATA6,GPER1,HAS2,HES1,ID1,ID2,IER2,IER3,IGFBP5,ISL1,KLF10,MAP3K5,NOG,NR4A3,NR5A1,OLIG2,PGF,PPARG,RUNX1,SERPINE1,SESN3,SNAI2,SOCS3,SOX17,SOX2,SPHK1,SPRY4,TFAP2A	203 (20)
BMP2	-0.568	growth factor	Activated	3.885	bias	3.68e-15	BDNF,BHLHE40,BMPR2,DLX2,F3,FOS,FURIN,GREM1,HAS2,HEY1,ID1,ID2,ID3,ID4,IGFBP5,KLF10,KLF9,MSX2,NKX3-2,NOG,PITX2,PLXNA2,PPARG,PTH1R,RUNX3,SMAD6,SMAD7,SOX2	190 (19)
WNT3A	1.488	cytokine		0.422		6.85e-15	ACADL,AXIN2,BCL2L11,BDNF,CACNA1G,CDX1,EDN1,EN1,ENG,EOMES,ESRRB,FZD4,GADD45G,GATA4,HAS2,HHIP,ID1,IGFBP5,JAG1,MITF,MSX2,NKD1,NOTUM,PITX2,PMEPA1,PPARG,PRDM1,PRDM14,PRICKLE1,PTH1R,RUNX1,SOX17,TBX3,TMEM158	185 (17)
SMAD4	-0.35	transcription regulator	Activated	3.89	bias	7.16e-15	BDNF,COCH,EDN1,ENG,FGFR3,FOS,FURIN,GCNT1,HAS2,ID1,ID2,IER3,IL11,JAG1,KLF15,LHX1,MSX2,OVOL1,PDGFB,RGCC,RUNX1,RUNX3,SERPINE1,SGK1,SLC6A1,SMAD6,SMAD7,SNAI2,SOX2,SPHK1,TBX3	179 (19)
forskolin		chemical toxicant		1.787	bias	8.44e-15	ADM,ARC,AXIN2,BAMBI,BCL2L11,BCL3,BDNF,BHLHE40,DIO2,DUSP6,DUSP9,DYRK3,EDN1,EGLN3,EGR1,ERRFI1,FOS,GADD45G,GATA4,HAS2,HHIP,HTR1D,ID1,ID2,ID3,IER2,IER3,IGFBP5,IL11,MAP3K5,MITF,NKD1,NR4A3,NR5A1,OXTR,PDE4A,PDE4B,PDE4D,PRKD1,PROS1,PTH1R,RAPGEF3,RASGEF1B,RUNX1,SERPINE1,SGK1,SMAD7,SOX17,STC1,SYNJ2	187 (20)
dexamethasone		chemical drug		1.064		1.24e-14	A4GALT,ACADL,ACTC1,ADM,ADRA2A,ALOX5,ANKRD1,APLN,ATOH8,AXIN2,BCL2L11,BCL3,BDNF,BHLHE40,BHLHE41,BMPR2,CBR3,CDKN2C,CMPK2,COL9A2,CYP2E1,DEPP1,DIO2,DLL1,DUSP5,EDN1,EFNA1,EGLN3,EGR1,EMILIN2,ERRFI1,F3,FILIP1L,FOS,FOXJ1,FURIN,FZD4,GATA3,GATA6,GGT1,GPER1,GUCA1A,HES1,HEY1,HHIP,ID1,ID2,IER2,IER3,IGFBP5,IL11,IL2RB,IL6ST,IRF1,JAG1,KCNB1,KLF15,KLF9,LMO2,LPAR6,LPIN1,LYN,MAP3K5,MSX2,MXRA5,MYB,NR4A3,OLIG2,OXTR,PD…	213 (16)
EZH2	-0.057	transcription regulator	Inhibited	-2.489		3.59e-14	AXIN2,BCL11B,BCL2L11,CACNG4,CNR1,CSF3R,DUSP5,EFNA1,EGR1,EOMES,EVX1,FGF4,FOXF2,FOXJ1,GATA3,GATA4,GATA5,GATA6,ID1,IL11,NKD1,OXTR,PDGFB,PGF,PITX2,POU2F3,PPARG,PRDM1,PRICKLE1,RASSF5,RUNX1,SOCS3,SOX17,TBX1,TBX3,WNT3	181 (17)
TNF	0.029	cytokine	Activated	4.034		4.41e-14	A4GALT,ABTB2,ADAM8,ADM,ADORA1,ADORA2B,ALOX5,APLN,ARC,AXIN2,BAMBI,BCL2L11,BCL3,BDNF,BHLHE40,BHLHE41,CBR3,CDKN2C,CDX1,CRLF1,CYP2E1,DEPP1,DUSP5,DUSP6,DUSP9,EDN1,EFNA1,EGLN3,EGR1,EMP1,ENG,F3,FOS,FOXF2,FOXJ1,GADD45G,GATA2,GATA3,GPR78,HAND1,HAS2,HES1,ID1,ID3,IER2,IER3,IGFBP5,IL11,IL6ST,IRF1,JAG1,KCNQ1OT1,KLF10,LFNG,LPAR6,LTBR,LYN,MITF,MSX2,NEDD9,NR4A3,NR5A1,PDE4B,PDGFB,PGF,PPARG,PRDM1,PRRG4,RAPGEFL1,RA…	188 (20)
STAT3	0.224	transcription regulator		1.312	bias	2.06e-13	ADM,APLN,BCL2L11,BCL3,CMPK2,DLL1,DUSP5,EDN1,EGR1,EOMES,F3,FOS,GADD45G,GATA3,HAS2,HEG1,HEY1,ID1,ID2,IGFBP5,IL11,IL2RB,IL6ST,IRF1,JAG1,KAT2B,LTBR,MITF,MYB,OTX2,PAX5,PDGFB,PRDM1,RUNX1,S1PR1,SERPINB9,SERPINE1,SGK1,SLFN5,SMAD6,SMAD7,SMAD9,SNAI2,SOCS2,SOCS3,SOX2,STC1	191 (20)
IL1B		cytokine	Activated	2.122		2.31e-13	A4GALT,ADAM8,ADM,ADORA2B,ARC,BAMBI,BCL3,CDX1,CMPK2,CYP2E1,DEPP1,DLL1,DUSP5,EDN1,EFNA1,EGLN3,EGR1,ENG,ERRFI1,F3,FGFR3,FOS,FOXJ1,FURIN,GATA3,GGT1,HAS2,HES1,ID2,ID3,IER2,IER3,IER5L,IGFBP5,IL11,IRF1,ISL1,ITPKB,KCNC4,KCNQ1OT1,KLF10,NR4A3,OXTR,PDE4B,PDGFB,PLB1,PPARG,PRDM1,RAC2,RGCC,RIMBP2,S1PR1,SERPINB9,SERPINE1,SMAD7,SMAD9,SOCS2,SOCS3,SOX2,TLR4,TNFRSF11A	179 (18)
PPP4R3A	-0.176	other		0.928		1.43e-12	BCL11B,DLX2,EN1,EN2,EOMES,IRX1,LFNG,OTX1,OTX2,SIX3
SMAD3	0.016	transcription regulator	Activated	2.325	bias	1.56e-12	ADORA1,ANKRD1,AXIN2,BCL2L11,EDN1,EGR1,EN1,ENG,FOS,GATA3,HAS2,HEY1,ID1,ID2,ID3,IL11,JAG1,MSX2,NR5A1,PDGFB,PMEPA1,S1PR1,SERPINE1,SMAD7,SNAI2,SOX2,SPHK1,TBX3	200 (20)
U0126		chemical drug	Inhibited	-2.755	bias	2.61e-12	ADORA2B,APLNR,ARC,AXIN2,BCL2L11,BDNF,BHLHE40,CYP2E1,DUSP5,DUSP6,EDN1,EGR1,EMP1,ERRFI1,F3,FOS,FURIN,IER2,IER3,IRF1,JAG1,KIFC3,KLF10,NR4A3,NR5A1,PPARG,PRELP,RAC2,RUNX1,SERPINE1,SGK1,SHB,SNAI2,SOCS3,SOX2,SPNS2,STC1,TMEM158,ZIC2	207 (18)
IL6	0.613	cytokine	Activated	2.092	bias	3.06e-12	ADM,ADORA2B,AHNAK,ARC,AXIN2,BAMBI,BCL2L11,BCL3,BDNF,CDX2,CRLF1,CSF3R,CYP2E1,DUSP6,EGLN3,EGR1,EOMES,ERRFI1,F3,FLI1,FOS,GADD45G,GPR78,GREM1,ID1,ID2,IGFBP5,IL11,IL6ST,IRF1,MFAP4,MYB,NKD1,OXTR,PDGFB,PGF,PPARG,PRDM1,S1PR1,SERPINE1,SGK1,SMAD7,SOCS2,SOCS3,SOX2,TLR4,TNFRSF11A,TNFRSF25	208 (19)
SHH	-0.357	peptidase		-0.223	bias	3.23e-12	DLX2,FGF19,GATA2,GATA4,HEY1,HHIP,ID1,IGFBP5,LFNG,NKX3-2,NOG,OLIG2,OTX1,OTX2,PAX5,PGF,PITX2,PPARG,PTCH1,SERPINE1,SNAI2,TBX1,ZIC2	157 (17)
GDF2		growth factor	Activated	3.63	bias	3.67e-12	BMPR2,EDN1,ENG,FGFR3,FOS,GATA2,ID1,ID2,ID3,MDFI,MSX2,NOG,PROX1,SMAD6,SMAD7,SOCS2,TLR4	114 (12)
Vegf		group	Activated	3.106	bias	7.39e-12	APLN,APLNR,AXIN2,BCL2L11,BNC1,CDKN2C,CRLF1,DIO2,DUSP5,DUSP6,EDN1,EFNA1,EGR1,EMP1,F3,FGF16,FOS,HES1,ID1,IL11,IL6ST,IRF1,LPAR6,LRAT,LYN,NR4A3,OXTR,PGF,PLXNA2,RGCC,SGK1,SHISA2,SOCS2,SOCS3,STC1,TMEM158,TNFRSF11A	184 (19)
CG		complex	Activated	2.428	bias	1.29e-11	ABTB2,ADCYAP1R1,ADM,APCDD1,APLN,APLNR,AXIN2,BAMBI,BDNF,BHLHE40,BMPR2,CBFA2T3,DUSP6,EGR1,EMP1,F3,FAT4,FILIP1L,FOS,FZD4,GATA4,GATA6,GREM1,GREM2,HAS2,ID2,IER3,IL11,OXTR,PDE4D,PPARG,RUNX1,SLC2A12,SMAD6,SMAD9,SOCS3,STC1,TMEM158	238 (24)
NRG1	0.938	growth factor	Activated	2.498	bias	1.48e-11	ANKRD1,ARTN,BDNF,CDC42EP1,CDKN2C,CDX2,DUSP6,EDN1,EGR1,ERRFI1,FOS,GATA2,GATA4,GPER1,HES1,ID1,IER2,IER3,MITF,NR4A3,NR5A1,RUNX1,SERPINE1,SGK1,SOX2,TNFRSF25	186 (18)
BMP7	0.289	growth factor	Activated	2.214		1.94e-11	ADORA1,BMPR2,CAMK2N1,CXXC5,EDN1,EGLN3,F3,GREM1,ID1,ID2,ID3,IGFBP5,JAG1,MAP3K5,MSX2,NOG,PMEPA1,PPARG,SERPINE1,SMAD6,SMAD7,SOCS3,WNT5B,ZIC2	171 (21)
IFNG		cytokine	Activated	2.671	bias	1.97e-11	ABTB2,ADM,ADORA1,ADORA2B,ADRA2A,AMER2,ARC,BCL2L11,BCL3,BDNF,CDX1,CDX2,CHST3,CMPK2,CNR1,CRLF1,CYP2E1,DEPP1,DLL1,DUSP5,DUSP9,EDN1,EGLN3,EGR1,F3,FOS,FURIN,GATA3,GPER1,HAS2,HES1,ID1,ID2,IER2,IER3,IL11,IL2RB,IRF1,ISL1,ITPKB,JAG1,KCNQ1OT1,KLF10,LYN,MITF,MYB,NEDD9,NR4A3,PDGFB,PPARG,PRDM1,RAB36,RAC2,RGCC,RUNX3,S1PR1,SERPINB9,SERPINE1,SHB,SLC6A1,SLFN5,SMAD7,SNAI2,SOCS2,SOCS3,TLR4,TMEM158,TNFRSF11A,UNC5B	194 (19)
tetradecanoylphorbol acetate		chemical drug	Activated	3.246	bias	2.03e-11	ADAM8,ADM,AMER2,ARC,BCL3,BDNF,CSF3R,CYP2E1,DIO2,DUSP5,DUSP6,EGR1,EN1,ERRFI1,F3,FOS,FURIN,GATA2,GATA3,GPRC5A,GRHL2,GRIN2A,HAS2,HES1,HIVEP3,HTR1D,ID1,ID2,ID3,IER3,IGFBP5,IL11,IRF1,KAT2B,LTBR,MEIS2,MITF,NAV2,NR5A1,PAX5,PDE4D,PPARG,PRKD1,PTH1R,RAB36,RUNX1,S1PR1,SERPINB9,SERPINE1,SGK1,SLC28A3,SMAD6,SNAI2,SOCS3,SPHK1,STC1,TLR4,TRPC6,TTC9	250 (22)
TCF7L2	-0.108	transcription regulator		-0.381	bias	4.76e-11	ACADL,ALOX5,APCDD1,AXIN2,BAMBI,CAMK2N1,CDX1,CSF3R,CYP2E1,EDN1,FGF19,FOS,HHIP,ID1,ID2,ID3,ID4,JAG1,KAT2B,MSX2,MYB,OLIG2,PITX2,PPARG,PRICKLE1,RASGEF1B,SGK1,SMAD7,SNAI2,SOX2,YPEL2	199 (18)
bucladesine		chemical toxicant		1.033	bias	7.49e-11	ADM,AXIN2,BAMBI,BDNF,CACNA1G,DIO2,DUSP6,EGLN3,EGR1,EOMES,ERRFI1,F3,FOS,HAS2,HHIP,ID1,ID4,IGFBP5,MAP3K5,NKD1,NR4A3,PDE4B,PDE4D,PTCH1,PTH1R,SERPINE1,SOCS3,SOX17,STC1	196 (25)
lipopolysaccharide		chemical drug	Activated	2.821	bias	8.21e-11	ABCG1,ACADL,ACTC1,ADM,ADORA1,ADORA2B,ADRA2A,AHNAK,ALOX5,ANKRD1,APLNR,ARC,AXIN2,BAMBI,BCL11B,BCL2L11,BCL3,BDNF,CBFA2T3,CHST3,CMPK2,CSF3R,CYP2E1,DIO2,DLL1,DUSP5,DYRK3,EDN1,EGLN3,EGR1,F3,FLI1,FOS,FURIN,GADD45G,GATA2,GREM1,HEG1,HES1,HEY1,HIVEP3,ID2,ID3,IER3,IGFBP5,IL11,IL2RB,IL6ST,INSM1,IRF1,JAG1,KCNMB4,KLF10,LPIN1,LY6K,LYN,MYB,NKD1,NKX3-2,NPTX1,NR4A3,PARP8,PAX5,PDE4B,PDGFB,PMEPA1,PPARG,PRDM1,PROS1,P…	218 (19)
8-bromo-cAMP		chemical reagent	Activated	3.472	bias	9.9e-11	ADM,BMPR2,CSF3R,DIO2,EDN1,EGR1,FOS,GATA6,ID1,ID2,ID3,ID4,IL11,IL6ST,INHBE,MSX2,NKD1,NOG,NR5A1,PDE4A,PDE4B,PDE4D,PDGFB,PPARG,PRICKLE1,PTCH1,RAC2,RASSF5,RUNX1,SERPINE1,SESN3,SGK1,SMAD7,SPRY4,WNT5B	234 (24)
estrogen receptor		group		-0.243		1.17e-10	ABCG1,BDNF,COL9A2,EDN1,EGR1,FGFR3,FOS,GATA3,JAG1,KLF10,LYN,MMP17,NEDD9,OXTR,PCDH18,PPARG,SERPINB9,SERPINE1,SMAD6,SNAI2,TLR4,TMEFF1,WNT3,WNT5B	218 (23)
ethanol		chemical - endogenous mammalian		0.44		1.5e-10	ABCG1,ACADL,ADCYAP1R1,ADM,ALOX5,AXIN2,BDNF,CNR1,CYP2E1,DUSP6,EDN1,EGR1,ESRRB,FGF4,FOS,GREM2,GRIN2A,HEY1,ID1,LPIN1,LRRC75A,MSX2,NKD1,NTSR1,OPRD1,PPARG,RGCC,SERPINE1,SGK1,SOX18,SOX2,TLR4	206 (24)
tetrachlorodibenzodioxin		chemical toxicant	Activated	2.805		2.05e-10	ADM,AHRR,ALOX5,ATOH8,BDNF,BMPR2,CAMK2N1,CBR3,COL9A2,DACT2,DUSP6,EDN1,F3,FOS,HES1,ID3,IRF1,JAG1,KCNE3,MDFI,MYB,NEDD9,NPTX1,PAX5,PCDH18,PDE4B,PLXNA2,PRDM1,S1PR1,SERPINE1,SHB,SOCS2,SOX2,SPOCK2	210 (18)
LIF	0.026	cytokine		1.803		2.65e-10	AHNAK,BCL3,C16orf89,COCH,EGR1,EVX1,FGF4,FOS,GATA4,GATA6,HES1,HEY1,ID2,IL6ST,IRF1,KLF10,OLIG2,PPARG,PRDM14,SOCS2,SOCS3,SOX2	174 (21)
Notch		group		0.018		3.85e-10	ADM,ANKRD1,CSF3R,CXXC5,GATA3,HES1,HEY1,ID1,ID2,ID3,JAG1,LTBR,PROX1,RGCC,RUNX3,SMAD6,SOX2,TRPC6	192 (20)
LEF1	0.56	transcription regulator		0.996	bias	4.41e-10	AXIN2,BMPR2,CACNA1G,CDX1,CSF3R,GATA3,HAS2,HES1,HOXC13,ID2,JAG1,LFNG,MITF,MSX2,PRDM1,PTCH1,SGK1,TMEM158,YPEL2	193 (16)
SMARCA4	-0.065	transcription regulator		1.645	bias	4.91e-10	AHNAK,AXIN2,BAMBI,C6orf141,DLL1,DLX2,DUSP6,EGR1,F3,FBLIM1,FOS,GADD45G,HEY1,HHIP,ID3,IER3,IGFBP5,IL11,IRF1,KIFC3,LRAT,MYB,OLIG2,PDE4B,PITX2,PLEKHG2,PPARG,PTCH1,RAC2,SERPINB8,SERPINE1,SMAD6,SMARCA2,SOCS2,SOX17,SOX2,SPHK1,TMEM154	211 (20)
PD173074		chemical reagent	Activated	2.138	bias	5.21e-10	CDX2,DEPP1,DUSP6,EFNA1,F3,GATA2,GATA3,HEY1,MSX2,OVOL1,PGF,PPARG,SPNS2,TFAP2A
PPP4R3B	-0.214	other		0.896		5.34e-10	BCL11B,DLX2,EN2,EOMES,IRX1,LFNG,OTX2,SIX3
AGT		growth factor	Activated	2.913	bias	7.39e-10	ACTC1,ADAM8,ADM,ADORA2B,APLN,BDNF,BHLHE40,CNR1,CRLF1,CYP2E1,DIO2,EDN1,EGR1,ENG,ERRFI1,F3,FGF16,FOS,FRAT2,GATA4,GREM1,HAS2,HES1,HEY1,ID3,IGFBP5,IL6ST,ITPKB,JAG1,KLF15,MFAP4,MYB,PGF,PPARG,RAI1,RGMA,RUNX1,RUNX3,SERPINE1,SGK1,SMAD7,SOCS3,STC1,TRPC6,UNC5B,WNT5B,ZFHX3	194 (23)
SS18	0.034	transcription regulator		1.667	bias	1.08e-09	BCL2L11,C11orf96,CACNA1G,CRLF1,DLL1,DUSP9,EPHB3,PDGFB,SOCS3,SOX2
Pkc(s)		group		1.962	bias	1.35e-09	ADM,APLN,BCL11B,BCL2L11,BDNF,CDX2,CYP2E1,EDN1,EGR1,F3,FOS,GPER1,GRHL3,ID2,MAP3K5,NR4A3,OVOL1,PPARG,SERPINE1,STC1,TNFRSF11A	198 (22)
POU4F2		transcription regulator		-1	bias	1.44e-09	DLX2,IRX4,LHX1,OTX2,PRDM1,PROX1,SIX3,SLC6A1,TFAP2A,ZIC2
AHR	-0.777	ligand-dependent nuclear receptor	Activated	2.214		1.77e-09	A4GALT,ADM,AHRR,ALOX5,ATOH8,CAMK2N1,CBR3,CDKN2C,DACT2,DUSP6,EDN1,EGLN3,EMILIN2,FOS,GREM1,HES1,IL2RB,IRF1,ITK,JAG1,NEDD9,NPTX1,PDE4B,PDGFB,PLXNA2,PPARG,SERPINE1,SHB,SNAI2,SOCS3,SOX2,ZAP70	198 (22)
TP63	-1.958	transcription regulator	Activated	3.221	bias	1.86e-09	ADM,BCL2L11,BCL3,BHLHE40,DLL1,DUSP6,EMP1,ENG,F3,FGFR3,FLRT1,FOS,GREM1,GRHL2,GRHL3,HES1,ID1,ID3,IER3,INSM1,JAG1,LYN,MLPH,MYB,PTPRU,RAC2,RBMS3,RUNX1,SERPINE1,SNAI2,SOX2,STON2	161 (14)
MIR17HG	0.238	other		-0.952	bias	1.94e-09	APCDD1,BCL2L11,BMPR2,DLL1,FZD4,HEG1,IL6ST,JAG1,LRP4,MDFI,PITX1,PITX2,PTPRU,RGMA,SMAD6,TBX3
GATA3	5.116	transcription regulator		0.562		2e-09	ADM,BCL11B,BHLHE41,CDKN2C,CDX2,EOMES,FOS,GATA3,GRHL3,IL2RB,ITK,OVOL1,PAX5,PPARG,RGCC,RUNX1,RUNX3,SLCO4C1,TBX3,VSIR,ZFPM1,ZIC2	177 (14)
INSR	-0.527	kinase	Activated	2.643	bias	2.2e-09	ACADL,ANKRD1,CDKN2C,CDX2,EDN1,EGR1,EOMES,EVX1,FOS,FURIN,GATA4,GATA6,HAND1,IER2,IER3,IL11,ISL1,KLF10,KLF9,LHX1,NOG,OTX2,PDE4B,PDGFB,PITX2,PPARG,PRDM1,PRKD1,SERPINE1,SOCS2,SOCS3,SOX17,SOX2,WNT3	172 (22)
ARNT	-0.033	transcription regulator		0.485	bias	2.52e-09	ADM,AHRR,BAMBI,BHLHE40,BHLHE41,BMPR2,CDCP1,EDN1,ENG,FURIN,ID2,PCDH18,S1PR1,SERPINE1,SOCS2,SOCS3,SOX2,STC1	176 (14)
KLF2	-0.416	transcription regulator		-1.703		2.72e-09	ADM,APLN,APLNR,BCL3,DLL1,EDN1,EFNA1,F3,GATA4,ID1,ID3,MAP3K5,PGF,PPARG,PRDM1,PROS1,S1PR1,SERPINB9,SERPINE1	177 (18)
SOX3	-1.166	transcription regulator	Inhibited	-2.887	bias	3e-09	APCDD1,CDX2,DLL1,DUSP5,EOMES,EVX1,HAND1,NR5A1,PCDH18,PITX2,SOX17,SOX2,WNT3
progesterone		chemical - endogenous mammalian		1.221		3.62e-09	ADCYAP1R1,ADM,ADRA2A,ARID5A,BDNF,BHLHE40,CAPRIN2,CNR1,CSF3R,CYP2E1,EFNA1,EGR1,ENG,ERRFI1,F3,FOS,FRAT2,GATA2,HEY1,ID1,ID3,IGFBP5,KLF10,KLF9,LDLRAD4,LPIN1,MSX2,MYB,NEDD9,OXTR,PPARG,PROS1,SGK1,SHD,SPHK1,SPSB1,WNT5B,ZFHX3	211 (19)
EOMES	4.294	transcription regulator		1.611		3.78e-09	ACTC1,ADM,APLNR,EOMES,IL2RB,LHX1,MMP17,MXRA5,NAV2,PITX1,PRDM1,SOX17,SOX2,WNT3,ZIC2	64 (4)
cobalt chloride		chemical reagent	Activated	2.127	bias	4.22e-09	ADM,ADORA2B,BDNF,BHLHE40,BHLHE41,CDX2,DEPP1,HES1,MIAT,MITF,SMAD6,SMAD7,SMAD9,SPHK1	183 (21)
GLI3	-0.095	transcription regulator		1.376		4.84e-09	DLL1,DLX2,DUSP5,EGR1,FGF19,FGF4,FGFR3,GREM1,HAND1,HHIP,IRF1,PAX5,PTCH1,RUNX1	21 (3)
SMAD5	-0.086	transcription regulator		0.64	bias	5.07e-09	COCH,GATA2,ID1,ID3,ID4,PDGFB,RUNX1,SERPINE1,SMAD6	116 (9)
PITX2	1.07	transcription regulator		0.849	bias	5.36e-09	CACNA1G,DACT2,DDIT4L,DLX2,EGR1,EOMES,FZD4,GATA2,HMX1,ISL1,NR5A1,PITX1,PITX2,SOX2,TBX1,TBX3	162 (12)
TGFB2	0.244	growth factor		0.577	bias	5.44e-09	BHLHE40,EDN1,EGR1,FOS,FURIN,HAS2,HEY1,ID4,JAG1,KCNQ1OT1,RUNX1,SERPINE1,SNAI2,SPHK1,TMEFF1	191 (20)
YY1	-0.157	transcription regulator		-1.062		5.94e-09	ACTC1,ANKRD1,BCL2L11,BDNF,CDKN2C,EBF2,EDN1,EGR1,FOS,GADD45G,GRIN2D,HAS2,HEY1,ID2,ID3,ID4,IGFBP5,KCNB1,LHX1,MIR9-3HG,MSX2,PROX1,SLC6A1,STC1	179 (20)
STAT5A	0.518	transcription regulator		0.618		6.48e-09	ABCG1,AXIN2,DUSP5,EGLN3,EOMES,FOS,GADD45G,GRHL3,ID1,ID2,IL2RB,IL6ST,IRF1,KLF10,KRT80,LTBR,PPARG,PRDM1,SOCS2,SOCS3,TBX1,TNFRSF11A,TNFRSF25	193 (22)
GATA4	2.898	transcription regulator		0.791		6.83e-09	ACTC1,ADORA1,ANKRD1,CDX2,DIO2,EDN1,FGF16,FOS,GATA3,GATA4,GATA6,GRHL3,HES1,ID1,IGFBP5,IL11,MSX2,NR5A1,OTX2,OVOL1,PRDM1,ZIC2	36 (3)
PD98059		chemical - kinase inhibitor	Inhibited	-3.98	bias	7.22e-09	ANKRD1,BCL2L11,BDNF,CDC42EP1,CDX2,DIO2,DUSP5,DUSP6,EDN1,EGR1,EMP1,ENG,ERRFI1,F3,FOS,FURIN,HAS2,ID3,IER3,KLF15,MITF,MYOCD,PDGFB,PPARG,RUNX1,SERPINE1,SNAI2,SOCS2,SOCS3,SOX2,STC1,TLR4,TNFRSF11A,TRPC6	187 (19)
TCF3	0.012	transcription regulator		1.261		7.38e-09	ATOH8,AXIN2,BCL2L11,CBFA2T3,CDKN2C,FGFR3,GATA2,GATA3,HAND1,ID2,ID3,IL2RB,INSM1,IRF1,LDLRAD4,LMO2,NR4A3,PARP8,PAX5,PPARG,PRDM1,PTPRU,RIPOR2,S1PR1,SOCS3,TMEFF1,TNFRSF25,VSIR	129 (8)
DICER1	-0.04	enzyme		-0.332		8.11e-09	AXIN2,BCL2L11,BDNF,DEPP1,EGR1,ENG,EOMES,FOS,HES1,ID3,IGDCC3,KCNQ1OT1,MITF,PITX2,PRKD1,PROS1,RGCC,RUNX1,S1PR1,SERPINE1,SERTAD4,SOCS3,SOX2,TRPC6	163 (18)
NFkB (complex)		complex	Activated	3.237	bias	8.92e-09	ABCG1,ADM,ADORA2B,ADRA2A,ANKRD1,BAMBI,BCL3,BDNF,CBR3,CDX1,CDX2,DUSP5,EDN1,EFNA1,EGR1,EOMES,F3,FOS,GATA3,HAS2,IER3,IRF1,ISL1,ITPKB,JAG1,MSX2,PPARG,PRDM1,RUNX1,SERPINE1,SLC2A12,SMAD7,SNAI2,SOCS3,TLR4,TRPC6	211 (19)
PRC2		complex		-1.131	bias	1.09e-08	CDX2,EVX1,GATA4,GATA6,HAND1,LRAT,NKD1,OLIG2,SOX17,TBX3	146 (12)
paclitaxel		chemical drug		0.956		1.1e-08	ADM,ADORA2B,APLNR,BCL2L11,BHLHE40,BHLHE41,CYP2E1,DUSP5,DUSP6,EGR1,EMP1,IER2,IER3,KIFC3,PRELP,RAC2,SHB,SNAI2,SOX2,STC1,TFAP2A,TMEM158,WNT3,ZIC2	182 (16)
ESR1	-0.515	ligand-dependent nuclear receptor	Inhibited	-2.071		1.12e-08	ACTC1,ADORA1,AHNAK,ALOX5,AXIN2,BCL2L11,BDNF,BMPR2,CYP2E1,DLL1,DUSP5,DUSP9,EDN1,EFNA1,EGR1,F3,FOS,FRAT2,GADD45G,GATA2,GATA3,GPER1,GREM1,HES1,HEY1,ID1,IER3,IGFBP5,IL6ST,IRF1,JAG1,MYB,NEDD9,ONECUT2,OTX2,OXTR,PCDH18,PDE4A,PITX1,PITX2,PLEKHG2,PLXNA2,PPARG,PROS1,PSD4,PTCH1,RAI2,RTN4RL1,SAMD11,SERPINB9,SERPINE1,SGK1,SLC2A12,SMAD6,SNAI2,SOCS2,SOX3,SPRY4,TTC9	236 (25)
ID2	1.669	transcription regulator		0		1.14e-08	ADM,AXIN2,BCL2L11,BCL3,CBFA2T3,CDKN2C,DLL1,EOMES,FGFR3,GADD45G,GATA3,ID3,IL2RB,LMO2,MYB,NR4A3,SMAD7,SOCS3,TNFRSF25,WNT3	125 (11)
RELA	0.125	transcription regulator	Activated	3.257	bias	1.15e-08	AHRR,ANKRD1,BCL2L11,BCL3,BHLHE40,DIO2,EDN1,EGR1,EOMES,F3,FOS,GPRIN3,HAS2,HES1,ID1,IER2,IER3,IRF1,KLF10,LYN,MYB,NR4A3,OPRD1,PDE4B,PDGFB,PPARG,PRDM1,RASSF5,SMAD7,TRPC6	185 (18)
NPM1	0.035	transcription regulator	Activated	2.183	bias	1.15e-08	ADAM8,BAMBI,DLL1,EGLN3,EGR1,F3,IGFBP5,IL6ST,JAG1,KLF10,MXRA5,PDGFB,PGF,PMEPA1,SGK1,STC1,TNFRSF25	152 (11)
LY294002		chemical drug		-1.865	bias	1.54e-08	BCL2L11,BDNF,BHLHE40,CNR1,CYP2E1,DUSP6,EGR1,F3,FOS,HAS2,HES1,IER2,IER3,IGFBP5,IRF1,KLF10,MEIS2,MITF,MYB,NPTX1,NR4A3,NR5A1,OPRD1,PDE4B,PPARG,PTPRU,S1PR1,SERPINE1,SGK1,SNAI2,SOCS2,SOCS3	188 (19)
TET1	-0.092	enzyme		0.077		1.59e-08	ARC,CDX2,ESRRB,FOS,GATA4,ISL1,RNF217,SOX17,SOX2
ACVRL1	1.345	kinase		1.372		1.59e-08	BMPR2,EFNA1,ENG,ID1,ID2,SERPINE1,SMAD6,SMAD7,TLR4	121 (17)
CREB1	0.024	transcription regulator		0.588		1.64e-08	ADM,ARC,BDNF,BHLHE40,COCH,DCX,DIO2,EDN1,EGR1,ERRFI1,FGF19,FOS,GADD45G,HAS2,ID1,IER2,IER3,KCNC4,NR4A3,NTSR1,PLXNA2,PPARG,RASGEF1B,RIPOR2,SGK1,SLC6A1,SMAD6,SOCS2,STC1,SYNJ2,TFAP2A,TRPC6,ZDHHC23	192 (23)
N-[N-(3,5-difluorophenacetyl-L-Ala)]-S-phenylglycine t-butyl ester		chemical - protease inhibitor	Inhibited	-2.37	bias	1.72e-08	BMPR2,COL9A2,HES1,HEY1,IER3,JAG1,LRP4,MSX2,PDGFB,SERPINE1,SGK1,SOX2,TBX3,TLR4	177 (19)
TP53	-0.052	transcription regulator		-0.665		1.94e-08	ACADL,ACOT11,ADAM8,ADORA2B,ALOX5,ANKRD1,AXIN2,BCL2L11,BCL3,BDNF,BHLHE40,BHLHE41,CAMK2N1,CSF3R,DDIT4L,DUSP5,DUSP6,EDN1,EFNA1,EGR1,ENG,ESRRB,F3,FOS,GADD45G,GATA4,GATA6,HAS2,HES1,HHIP,ID1,ID2,ID3,IER3,IGFBP5,KAT2B,KCNB1,LHX1,LPIN1,LRAT,MBNL2,MYOCD,NPTX1,NR4A3,NR5A1,OTX1,PDE4B,PDGFB,PMEPA1,PPARG,PRDM1,PRKD1,PRRX2,PTCH1,PTPRU,RAC2,RUNX1,SERPINB9,SERPINE1,SGK1,SLC2A12,SMAD6,SMAD7,SNAI2,SOCS2,SOX2,SPHK1…	183 (19)
SMC1A	-0.076	transporter		-1.265		2.08e-08	CSF3R,ESRRB,GATA2,GATA6,HAND1,ID2,PRDM14,RUNX1,SOX17,SOX2
GATA6	2.45	transcription regulator	Activated	2.016		2.16e-08	ACTC1,BMPR2,CDX2,EDN1,ESRRB,GATA4,GATA6,GRHL3,HES1,MSX2,OTX2,OVOL1,PPARG,PRDM1,PRDM14,SOX17,SOX2,TBX3,ZIC2	104 (7)
BMP10		growth factor	Activated	2.583		2.26e-08	APLN,BMPR2,CMPK2,ENG,FOS,HEY1,ID1,ID2,ID3,NR4A3,SMAD6,SMAD7,SMAD9	111 (8)
ASCL1	-3.725	transcription regulator		0.42	bias	2.58e-08	DCX,DLL1,DLX2,EPHB3,GADD45G,ID1,ID3,INSM1,ISL1,LHX1,PLXNA2,PROX1,SOX2
diethylstilbestrol		chemical drug	Activated	2.317	bias	2.73e-08	ADCYAP1R1,DUSP6,EGR1,EMP1,EN2,ESRRB,F3,FOS,GATA4,GATA6,GGT1,GPER1,GREM1,MFAP4,MSX2,NR4A3,NR5A1,OXTR,PDGFB,PRDM1,RUNX1,SOCS2,TSHZ3	181 (17)
RAS		group		1.894	bias	2.87e-08	BCL2L11,CDX1,CDX2,CSF3R,EDN1,EGR1,FOS,IL11,IRF1,LRAT,MITF,PDGFB,PRDM1,SERPINE1,SNAI2	171 (19)
PDX1	-0.367	transcription regulator		1.236		3.22e-08	CAMK2N1,DUSP5,DUSP6,EFNA1,EGR1,F3,FGF4,ID1,ID2,ID3,IER3,KAT7,KLF10,MITF,PDE4B,RABGAP1L,SEZ6L,TRPC6
NGF	-0.13	growth factor		1.683	bias	3.39e-08	ADM,ARC,AXIN2,BAMBI,BCL2L11,BDNF,DUSP6,EGLN3,EGR1,ERRFI1,FOS,GADD45G,GRIN2A,ID1,ID3,IER2,IER3,NKD1,OPRD1,PPARG,TFAP2A	206 (21)
DNMT3A	0.006	enzyme		-1.034		4.08e-08	ABCD1,ACTC1,ADORA1,APLN,BCL2L11,CNR1,FOXF2,FURIN,GATA6,GPER1,IGFBP5,IRF1,PAX5,RGMA,S1PR1,SOCS3,SPHK1,TLR4	126 (13)
prostaglandin E2		chemical - endogenous mammalian		1.361		4.26e-08	ABCG1,ADORA2B,ARC,BCL2L11,DLL1,EGR1,FOS,GCNT1,HAS2,HEG1,HIVEP3,IER3,IGFBP5,IRF1,MITF,NEDD9,PDE4A,PDE4B,PGF,PPARG,PRDM1,RASGEF1B,SOCS2,SOCS3,SPHK1	202 (20)
SB-431542		chemical reagent		-0.034		4.3e-08	CDX2,EOMES,FOS,GATA2,HAND1,ID1,ID2,ID3,MSX2,PITX2,SERPINE1,SMAD6,SMAD7,SNAI2,SPSB1	225 (21)
norepinephrine		chemical - endogenous mammalian		1.312	bias	4.71e-08	BDNF,CACNA1G,DIO2,EDN1,EGR1,EOMES,FOS,HHIP,ID1,NR4A3,PDE4B,PDE4D,PPARG,PTCH1,SERPINE1,SGK1,SMAD7	205 (23)
GMNN	0.014	transcription regulator	Inhibited	-2.331	bias	4.75e-08	APCDD1,CDX2,DUSP5,EOMES,EVX1,FOXJ1,HAND1,PCDH18,PITX2,SOX17,SOX2,WNT3	115 (6)
medroxyprogesterone acetate		chemical drug	Activated	3.097	bias	4.83e-08	BCL2L11,BDNF,BMPR2,CSF3R,EDN1,F3,ID1,ID2,ID3,ID4,IL11,IL6ST,INHBE,NKD1,NOG,PDGFB,PPARG,PRICKLE1,PTCH1,RAC2,RASSF5,REEP1,RUNX1,SERPINE1,SESN3,SGK1,SMAD7,SPRY4,WNT5B	223 (19)
FOS	1.278	transcription regulator		1.564		7.93e-08	APLN,BCL2L11,BDNF,DIO2,EDN1,EGR1,EVX1,F3,FBLIM1,FOS,GATA4,GPER1,HAS2,IGDCC3,IGFBP5,IL11,LY6K,NPTX1,OXTR,PMEPA1,PRDM1,PTH1R,RAPGEF3,RGMA,RUNX1,SERPINB9,SERPINE1,SMAD7,SNAI2,SOCS3,SPHK1,TNFRSF11A	183 (17)
4-hydroxytamoxifen		chemical drug	Activated	2.486	bias	8.3e-08	ACTC1,BCL2L11,BHLHE40,DUSP5,DUSP9,EDN1,EGR1,ERRFI1,FOS,IER2,IER3,NEDD9,RAI2,SERPINB9,SGK1,SNAI2,SPHK1	196 (19)
EED	-0.158	transcription regulator		-0.555	bias	8.5e-08	BDNF,CDX2,EVX1,GATA3,GATA4,GATA6,NKD1,OLIG2,TBX3	162 (15)
SMO	-0.019	G-protein coupled receptor		0.059	bias	9.26e-08	DLX2,FOXF2,HHIP,IL11,NKD1,NOG,PPARG,PRDM1,PTCH1,RUNX1,SOX18,SOX2	147 (17)
NKX2-1	0.335	transcription regulator		-0.763	bias	9.71e-08	DIO2,EPHB3,FOXF2,GRHL2,IER3,MYB,NKD1,OLIG2,PRRX2,RAC2,SERPINB9,SERPINE1,SMAD7,SNAI2,SOX17,SOX2,WNT5B
SOX1	-0.25	transcription regulator	Inhibited	-2.53	bias	1.12e-07	APCDD1,CDX2,DUSP5,EOMES,EVX1,HAND1,HES1,PCDH18,PITX2,SOX17,WNT3
OSM		cytokine		1.952		1.15e-07	ABCG1,ARTN,BAMBI,BCL3,BHLHE40,CRLF1,DYRK3,EGR1,F3,FOS,GADD45G,GRIN2A,ID1,ID2,IER3,IL6ST,IRF1,ITPKB,JAG1,KLF10,LDLRAD4,PGF,PITX2,PLLP,PPARG,PRDM1,RUNX1,SERPINB8,SERPINE1,SOCS3,TNFRSF11A	153 (19)
ESR2	0.082	ligand-dependent nuclear receptor	Activated	2.789		1.2e-07	A4GALT,ACTC1,ADORA1,BAMBI,BMPR2,CBFA2T3,CDKN2C,CRLF1,EDN1,EGR1,FGF19,FOS,GATA3,GREM1,HAND1,IGFBP5,JAG1,LRRC15,LYN,NEDD9,NR4A3,PDGFB,PMEPA1,PTH1R,RAI2,RGCC,S1PR1,SERPINE1,SERTAD4,SGK1,SHISA2,SMAD7,SNAI2,SOCS2,SOCS3,SPHK1,STC1,TMEM229B	247 (23)
TWIST1	0.192	transcription regulator		1.811		1.22e-07	BCL2L11,FAT4,FGFR3,FOS,HEG1,IGFBP5,PCDH18,PRKD1,PRRX2,PTPRU,RUNX3,SLC28A3,SNAI2,SPHK1,SPOCK2,UNC5B	130 (7)
STAT5a/b		group		1.48		1.22e-07	BCL2L11,CDKN2C,EMP1,FOS,GATA2,GATA3,ID2,IRF1,PAX5,PDE4B,PDGFB,PRDM1,PROX1,SOCS3	152 (20)
JAK1	0.143	kinase	Activated	2.621	bias	1.29e-07	BCL2L11,BCL3,FOS,ID1,IL11,IL6ST,IRF1,PDGFB,RUNX1,SMAD7,SOCS3	130 (14)
FOXO1	-0.416	transcription regulator		0.528	bias	1.5e-07	ALOX5,APLN,BCL2L11,CDKN2C,CNR1,DCX,DEPP1,DIO2,EDN1,EGR1,EOMES,FOS,GATA2,IER3,JAG1,LRAT,LTBR,OVOL1,PAX5,PPARG,PRDM1,RIPOR2,S1PR1,SERPINE1,SESN3,SGK1,SOX2,TNFRSF11A	187 (18)
BMPR1A	0.541	kinase		1.889	bias	1.58e-07	EN1,FGF4,HAND1,ID1,ID3,MSX2,NOG,OLIG2,SERPINE1	162 (17)
FGF1	1.446	growth factor		1.229		1.64e-07	AXIN2,DLL1,DLX2,DUSP6,EDN1,EGR1,EN1,FOS,GADD45G,HAS2,PMEPA1,PRICKLE1,SNAI2,SOX2	189 (18)
SMAD1	0.383	transcription regulator		1.109	bias	1.92e-07	COCH,HEY1,ID1,ID4,IL11,IRF1,PDGFB,SMAD6,SMAD7	170 (18)
RASSF1	-0.425	other		1.268		1.95e-07	BHLHE40,BMPR2,CRIP2,EGR1,EMP1,FOS,HES1,KLF10,MAP3K5,NOG,PROS1,TMEM158	168 (21)
GNAQ	-0.02	enzyme		1.659	bias	2.07e-07	ADM,ANKRD1,DUSP5,EDN1,EGR1,EMP1,FOS,HAS2,IL11,KLF15,NR4A3,SERPINE1,SGK1,SOCS3,SPHK1	159 (19)
APC	-0.002	enzyme		-1.283		2.14e-07	APCDD1,AXIN2,CDX2,EDN1,EPHB3,FOXJ1,HES1,HEY1,ID1,ID2,ID3,IGFBP5,JAG1,LFNG,SGK1,SNAI2	185 (19)
FGFR2	-0.666	kinase		1.51		2.18e-07	DLL1,DLX2,EN1,GATA6,HES1,HHIP,ID2,MSX2,NOG,PITX2,PTH1R,SOX17,SOX2,SOX3	117 (6)
cyclic AMP		chemical - endogenous mammalian		1.914	bias	2.3e-07	ADRA2A,ARC,BDNF,EGR1,EVX1,F3,FOS,GATA3,GATA4,GATA6,IGFBP5,MITF,NR5A1,OPRD1,PDE4B,PDE4D,PTCH1,RAPGEF3,SERPINE1,SOCS3	207 (22)
PDGF BB		complex	Activated	3.274	bias	2.45e-07	ADM,BCL3,BHLHE40,DUSP5,DUSP6,EDN1,EGR1,F3,FOS,GREM1,HES1,ID3,IER2,IER3,KLF10,NR4A3,PPARG,PRRX2,SERPINE1,SGK1,SOCS3,SPHK1,UNC5B	194 (21)
SB203580		chemical drug	Inhibited	-2.385	bias	2.58e-07	BCL2L11,BDNF,CDX1,EFNA1,EGR1,F3,FOS,HAND1,HAS2,IER3,IL11,IRF1,LMO2,MITF,MYOCD,NR4A3,PDE4B,PDGFB,PLB1,PPARG,PRRG4,RUNX1,SERPINB9,SERPINE1,SGK1,SOCS3,TLR4,TRPC6	196 (17)
KLF6	-0.036	transcription regulator	Activated	2.418	bias	2.74e-07	ADM,ALOX5,BCL2L11,BCL3,ENG,ESRRB,ID2,IRF1,KLF10,LYN,NR5A1,OLIG2,PDE4B,PPARG,PRDM1,PTCH1,SERPINB8,SGK1,SOCS3,SPSB1	183 (23)
FSH		complex		-0.133		2.74e-07	ADM,APLN,AXIN2,BDNF,BMPR2,DUSP9,DYRK3,EFNA1,FILIP1L,FOS,GATA4,GATA6,GPER1,GPRC5A,GRIN2A,ID1,ID4,KLF10,MAP3K5,NR5A1,PRKD1,SERPINE1,SGK1,SMAD6,SMAD7	244 (23)
STAT4		transcription regulator	Activated	2.396	bias	2.83e-07	ACADL,AHNAK,BCL2L11,BCL3,ERRFI1,FURIN,GADD45G,GATA3,IER3,IRF1,KLF9,LPIN1,PRDM1,RASL12,RGCC,SERPINE1,SOCS3,VSIR	173 (17)
MYC	-0.126	transcription regulator	Activated	2.424	bias	3.07e-07	ABCD1,ABCG1,ADM,ALOX5,APCDD1,BCL2L11,BDNF,CAMK2N1,CBFA2T3,CDX2,DUSP5,DUSP6,EDN1,EGR1,EMP1,EOMES,EPHB3,EVX1,F3,FOS,GADD45G,GATA2,GATA4,GATA6,GGT1,GRHL3,HAND1,HAS2,HES1,ID1,ID2,ID3,IER3,IL11,JAG1,KLF10,MITF,MSX2,OTX2,OVOL1,PAX5,PCDH18,PITX2,PMEPA1,PRDM1,SERPINE1,SGK1,SOX17,SOX2,WNT3,ZIC2	201 (20)
IKZF1	0.36	transcription regulator	Inhibited	-2.373	bias	3.08e-07	DEPP1,DUSP5,EMP1,FLI1,GATA2,GATA3,HES1,IL2RB,IL6ST,LMO2,LYN,OPRD1,PAX5,PROS1,PTH1R,RUNX1,SPSB1,TLR4,YPEL2,ZFPM1	168 (13)
IL4		cytokine		1.379	bias	3.27e-07	ADAM8,ADORA2B,AHNAK,ALOX5,ARC,ARID5A,BCL3,BDNF,BHLHE40,CHST3,CMPK2,CSF3R,CYP2E1,EOMES,F3,FOS,FOXJ1,FURIN,GADD45G,GATA3,ID3,IER2,IER3,IL2RB,IL6ST,IRF1,JAG1,LFNG,MAP3K5,NEDD9,NR4A3,PAX5,PDE4B,PPARG,PRDM1,PROS1,RASGEF1B,SERPINB8,SERPINB9,SERPINE1,SOCS2,SOCS3,SOX2,SPHK1,TLR4,TMEM158,TNFRSF11A,ZAP70,ZBTB46,ZNF608	188 (19)
doxorubicin		chemical drug		1.579		3.41e-07	ACTC1,ADM,ADORA2B,BCL2L11,BHLHE40,CDCP1,DUSP5,EDN1,EGR1,F3,FOS,GATA4,ID1,ID2,IER3,IRF1,JAG1,KAT2B,MBNL2,PMEPA1,RAC2,RUNX1,SMAD7,SPHK1,TFAP2A,TLR4,WNT3	173 (16)
WNT1		cytokine		-0.426	bias	3.45e-07	APCDD1,AXIN2,CDX1,DDIT4L,DLL1,EDN1,EGR1,FOS,GADD45G,HES1,OTX2,PITX2,PPARG,SERPINE1	202 (19)
SMAD2	-0.044	transcription regulator		0.877		3.48e-07	BCL2L11,CDX2,FURIN,HAS2,HES1,IRX1,PDGFB,S1PR1,SERPINE1,SMAD7,SNAI2,SOX2,SPHK1	184 (17)
MEF2A	0.137	transcription regulator		0.67	bias	3.78e-07	ACTC1,BDNF,EDN1,FGF16,FOS,GATA2,GATA3,GATA4,IRF1,MYOCD,SLITRK4	29 (3)
IL2		cytokine	Activated	2.152	bias	3.88e-07	ADAM8,ARC,BHLHE40,CAMK2N1,CDKN2C,DUSP5,DUSP6,EDN1,EMP1,EOMES,FOS,GADD45G,GATA3,GCNT1,IER3,IL2RB,IRF1,ITK,MYB,PAX5,PDE4A,PDE4B,PPARG,PRDM1,PROS1,PTCH1,RASGEF1B,RGCC,SERPINB9,SERPINE1,SESN3,SHE,SOCS2,SOCS3,TNFRSF11A	175 (18)
CSF2		cytokine	Activated	3.472	bias	3.96e-07	ABCG1,ADAM8,ADORA2B,ALOX5,BCL2L11,BCL3,CDKN2C,DUSP6,EDN1,EGR1,F3,FOS,HAS2,ID2,ID3,IER3,MYB,NR4A3,PDE4B,PPARG,RGCC,RIPOR2,SERPINB9,SGK1,SOCS2,SOCS3,SPHK1,TLR4,TNFRSF11A	212 (18)
TCF12	-0.065	transcription regulator		-0.173		4.12e-07	CACNG4,CBFA2T3,GATA3,ID2,ID3,IL2RB,IRF1,LDLRAD4,NR4A3,PAX5,PPARG,PTPRU,S1PR1,TNFRSF25	35 (3)
IGF1	-0.622	growth factor		1.911	bias	4.57e-07	ADM,ADORA2B,BCL2L11,BDNF,BHLHE40,DUSP6,EDN1,EGR1,ERRFI1,F3,FOS,GADD45G,GATA2,GPER1,ID1,ID2,IER2,IER3,IGFBP5,MYB,NOG,NR5A1,PPARG,PTH1R,SERPINE1,SGK1,SNAI2,SOCS3,SOX2,TLR4,UTS2R	222 (21)
DGCR8	-0.163	enzyme		-0.156		4.77e-07	BDNF,EGR1,FOS,HES1,ID2,ID4,JAG1,MITF,SOX2	152 (16)
ERK1/2		group		0.69	bias	5.02e-07	ALOX5,APLN,BCL2L11,BDNF,EDN1,EGR1,F3,FOS,HAS2,ID1,ID3,IL11,MYOCD,NR4A3,OLIG2,SERPINE1,SGK1,SNAI2,SOCS3,SOX2,SPRY4	186 (19)
CHIR 99021		chemical drug		1.47	bias	5.32e-07	AXIN2,CDX1,CDX2,ESRRB,HES1,PPARG,SOX17,TBX3	107 (8)
BMP6	0.264	growth factor	Activated	3.254	bias	5.95e-07	CDKN2C,ERRFI1,ID1,ID2,ID3,MSX2,NOG,PITX2,PMEPA1,PRKD1,SERPINE1,SMAD7	123 (16)
RBPJ	-0.537	transcription regulator		-0.74		5.96e-07	AXIN2,DLL1,FGF4,FOS,HAS2,HES1,HEY1,JAG1,LFNG,PDGFB,PGF,PRDM1,RUNX3,SNAI2,SOX2	185 (23)
CEBPA	-0.455	transcription regulator		1.143		6e-07	APCDD1,APLN,APLNR,CSF3R,FOS,GATA2,GATA6,GRHL3,HAS2,ID1,ID2,IER3,MSX2,OTX2,OVOL1,OXTR,PAX5,PPARG,PRDM1,RUNX3,SERPINE1,SOCS3,SPNS2,TFAP2A,TNFRSF11A,ZIC2	217 (24)
sGC		complex		1	bias	6.02e-07	ARC,BDNF,EGR1,FOS	209 (26)
SP600125		chemical drug	Inhibited	-2.645		6.12e-07	ADM,ALOX5,BCL2L11,CDX1,DDIT4L,EGR1,F3,FOS,GATA4,IL11,NEDD9,PARP8,PPARG,RUNX1,SERPINE1,SHISAL2B,SOCS3,SOX17,SOX2,SPHK1,TLR4,TRPC6	187 (20)
Raf		group				6.17e-07	BCL2L11,DUSP6,EDN1,EGR1,FOS,HAS2,ID2,IER2,IER3,SPRY4	181 (19)
Hdac		group		0.206		6.44e-07	ARC,BDNF,DLL1,EDN1,EGR1,FOS,GATA3,KLF10,KLF9,LHX1,LRP4,ONECUT2,PGF,TBX3,TRPC6	215 (22)
actinomycin D		biologic drug	Inhibited	-2.964	bias	7.31e-07	ABCG1,ADM,ARC,BCL2L11,BDNF,EGLN3,ERRFI1,F3,FOS,ID2,IGFBP5,IRF1,PPARG,PTH1R,SERPINE1,SMAD7,SOCS3,SPHK1	205 (23)
Mek		group	Activated	2.514		7.44e-07	A4GALT,BCL2L11,CDCP1,CDX2,DUSP5,DUSP6,EGR1,F3,FOS,GPER1,HAND1,HAS2,ID1,ID2,IER2,IER3,IRF1,OTX2,RUNX1,SERPINE1,SPRY4,UNC5B	176 (16)
Smad2/3		group		0.447	bias	8.1e-07	EOMES,GATA3,GCNT1,ID1,RUNX1,RUNX3,SERPINE1,SMAD7,SOX17,TMEFF1	20 (2)
prexasertib		chemical drug		1.897	bias	8.1e-07	ADM,BCL3,EGR1,FOS,IER3,INHBE,NLRP1,NR4A3,SERPINE1,SGK1	159 (12)
TEAD4	0.562	transcription regulator		-0.272	bias	8.11e-07	ADM,CBFA2T3,CDX2,EDN1,EOMES,FILIP1L,GATA3,IGFBP5,OVOL1,PCDH18,PPARG,SLFN5
P38 MAPK		group		1.782	bias	8.53e-07	BDNF,CDX2,DIO2,EDN1,EGR1,F3,FOS,HAS2,ID3,IER3,IGFBP5,IL11,IRX1,KCNB1,KLF15,MITF,NR4A3,PPARG,PRDM1,RUNX1,SERPINE1,SGK1,SOCS3	181 (19)
TET2	-0.349	enzyme		0.832		8.83e-07	ADAM8,ADORA2B,AHNAK,BCL2L11,BCL3,BHLHE40,CMPK2,ESRRB,GATA4,ISL1,KCNE3,RUNX1,SOX2,TPBGL
mir-24		microRNA		0.032		9.2e-07	BCL2L11,CDX2,FURIN,GATA3,ID2,JPH2,PRDM1,SERPINE1,SNAI2	160 (15)
MRTFB	-0.166	transcription regulator		0.986	bias	9.38e-07	ADM,ANKRD1,EDN1,EGR1,FILIP1L,FLI1,ID1,IGFBP5,PCDH18,RUNX1,S1PR1,SERPINE1,SGK1,SLFN5,ZFPM1	98 (7)
FOXD1	0.378	transcription regulator				9.57e-07	FOXJ1,ISL1,PGF,SERPINE1,ZIC2
CHAF1A	0.005	other		1.342	bias	9.57e-07	CDX2,EOMES,ESRRB,ID2,SOX2
NKX2-5	0.778	transcription regulator	Activated	2.397	bias	9.71e-07	ADORA1,ANKRD1,DIO2,GATA4,HAND1,MSX2,MYOCD,PITX2	30 (3)
Growth hormone		group		1.632	bias	9.86e-07	CUZD1,CYP2E1,EGR1,FGFR3,FOS,HES1,ID1,IER3,IGFBP5,IRF1,KLF10,NEDD9,PPARG,SGK1,SNAI2,SOCS2,SOCS3,STC1	212 (23)
FOXA2	-1.957	transcription regulator		1.48		9.86e-07	ACTC1,ALOX5,CDX2,DCX,EN1,FOXJ1,GATA4,GRIN3A,HHIP,IGFBP5,ISL1,LHX1,MYOCD,PPARG,PROS1,SOX17,SPSB1,TBX1	120 (7)
potassium chloride		chemical drug		0.812	bias	9.91e-07	BCL2L11,BDNF,EGR1,FOS,GRIN2A,ID1,ID3,IGFBP5,MYOCD,NPTX1,NR4A3,UNC5B	173 (21)
NOTCH1	0.44	transcription regulator	Activated	2.043		1e-06	ANKRD1,CHST1,DLL1,FOS,GATA2,GATA3,HES1,HEY1,ID1,ID2,IRF1,JAG1,LFNG,PDGFB,PPARG,PROX1,RUNX3,SERPINE1,WNT3	195 (21)
L-triiodothyronine		chemical - endogenous mammalian		1.131	bias	1.04e-06	ACOT11,ACTC1,ADM,BCL2L11,BCL3,BDNF,CNR1,DIO2,DUSP5,EDN1,EFNA1,EGR1,ENG,F3,FOS,GATA2,HR,ID1,ID2,ID3,KLF9,OXTR,PITX1,PITX2,PLEKHG2,PPARG,PTH1R,SERPINE1,SMAD7	195 (23)
Ngf		group		1.679	bias	1.05e-06	ARC,BCL2L11,BDNF,DCX,DIO2,EGR1,FOS,IER2,MYB,SERPINE1	187 (25)
PAX3		transcription regulator		0.048	bias	1.06e-06	ARC,CNR1,DLX2,F3,FILIP1L,ID2,ID3,ID4,LY6K,MDFI,MITF,MSX2,NEDD9,PGF,PITX1,RUNX3
GFI1		transcription regulator		-1.561	bias	1.12e-06	BCL3,GADD45G,GATA3,ID2,IRF1,ISL1,KAT2B,LTBR,MAP3K5,RUNX3,S1PR1,SESN3,SGK1,TNFRSF25	104 (10)
pituitary adenylate cyclase-activating polypeptide		biologic drug				1.17e-06	ADM,AXIN2,BAMBI,DUSP6,EGLN3,EGR1,ERRFI1,NKD1
Ca2+		chemical - endogenous mammalian		1.256	bias	1.21e-06	ARC,BDNF,EDN1,EGR1,FOS,ID1,ID3,IRF1,MYB,MYOCD,NR4A3,NR5A1,PPARG,RNF152,SERPINE1,SGK1,SNAI2,STC1,TLR4,TRPC6	197 (23)
ID3	3.488	transcription regulator		-0.389		1.21e-06	ADM,BCL2L11,BCL3,CBFA2T3,CDKN2C,EOMES,GADD45G,ID3,IL2RB,LMO2,MYB,NR4A3,PRDM1,SMAD7,SOCS3,TNFRSF25	148 (13)
CNR1	1.231	G-protein coupled receptor		0.756	bias	1.22e-06	ADORA1,APCDD1,ARTN,BCL11B,BDNF,CNR1,DLL1,EOMES,ERRFI1,FOS,LRP4,NOG,PAX5,RGMA	73 (6)
EPO		cytokine		0.329	bias	1.34e-06	ATOH8,BCL2L11,BCL3,BDNF,DYRK3,EDN1,EGR1,FOS,GATA2,GATA3,GATA4,ID1,ID2,KAT2B,MYB,PRDM14,SMAD7,SOCS2,SOCS3,TLR4	140 (19)
APP	-0.071	other	Activated	2.382		1.35e-06	ABCG1,ARC,AXIN2,BCL2L11,BDNF,CMPK2,CRLF1,DCX,EDN1,EGR1,EN1,ENG,EOMES,FOS,GRIN2A,HES1,HEY1,HIVEP3,IGFBP5,IL6ST,IRF1,KCNB1,KCNC4,KCNE3,LPAR6,NOG,NPTX1,PAX5,PDE4B,PDGFB,PPARG,S1PR1,SERPINE1,SLFN5,SMAD7,SMARCA2,SOCS3,TBX1,TLR4,WNT3,ZFHX3	201 (22)
TCF7L1	-0.095	transcription regulator		-0.239	bias	1.39e-06	AXIN2,EOMES,ESRRB,PPARG,PRDM14,SOX17,TBX3	154 (13)
F2		peptidase	Activated	2.259	bias	1.39e-06	BCL3,CBR3,CDC42EP1,EDN1,EGR1,F3,FOS,GREM1,HAS2,IER2,IER3,IGFBP5,MAP3K5,NR4A3,PDGFB,PROS1,RAC2,SERPINE1,SLC2A12	173 (18)
SMAD7	1.453	transcription regulator		-1.811		1.42e-06	BCL2L11,BMPR2,CDKN2C,FURIN,GATA4,ID1,ID2,ID3,PITX2,PMEPA1,SERPINE1,SMAD7,SOX17,SOX2	129 (12)
Tcf7		transcription regulator		-0.665		1.43e-06	BCL11B,BMPR2,EOMES,FURIN,GATA3,GGT1,ID2,ID3,IL2RB,LYN,PPARG,PRDM1,PRDM14,SOCS2,SOCS3,TMEM158,YPEL2	170 (10)
VEGFA	-0.758	growth factor		1.715	bias	1.56e-06	DLL1,DUSP5,EDN1,EGR1,EOMES,F3,FOS,HES1,HEY1,ID1,ID3,IGFBP5,PDGFB,RUNX1,SERPINE1,SNAI2,STARD8,STC1,TRPC6,UNC5B	195 (23)
decitabine		chemical drug	Activated	2.159	bias	1.7e-06	ALOX5,ANKRD1,BCL2L11,BDNF,BMPR2,CDX1,EPHB3,EVX1,FGFR3,FILIP1L,FOXF2,GADD45G,GATA6,GRIN2A,HAND1,ID1,IRX1,ISL1,JAG1,LHX1,NPTX1,NR5A1,NTSR1,OPRD1,PDGFB,PPARG,PTCH1,RASSF5,RUNX3,SEZ6L,SGK1,SMARCA2,SOCS3,TFAP2A,TNFRSF25,WNT3,ZIC2	218 (19)
miR-141-3p (and other miRNAs w/seed AACACUG)		mature microRNA		-1.233	bias	1.74e-06	BCL2L11,CACNA1G,FOXF2,HMX1,ISL1,JAG1,PITX1,PITX2,SOX2,TBX1
FOXP3	-0.05	transcription regulator		-1.982		1.79e-06	ARHGAP31,BCL2L11,DUSP6,EGR1,EOMES,FOS,GATA3,ID2,IL2RB,NR4A3,PPARG,PRDM1,RUNX1,SMAD7,SOCS2	173 (18)
TGFBR2	0.268	kinase		-0.344	bias	1.81e-06	ADAM8,ADORA2B,ALOX5,BCL3,BDNF,BHLHE40,FGF4,FURIN,GADD45G,ID1,IL2RB,PDGFB,PITX2,PPARG,PTCH1,PTH1R,RBMS3,SERPINE1,SMAD7,SOCS3,TMEM158,ZAP70,ZBTB46	180 (21)
aldosterone		chemical - endogenous mammalian		0.858	bias	1.91e-06	ADM,APLN,BDNF,CACNA1G,EDN1,EGR1,FOS,HAS2,HHIP,IL11,PGF,PPARG,RIPOR2,SERPINE1,SGK1	189 (19)
CASR		G-protein coupled receptor		1.155	bias	1.94e-06	EDN1,EGR1,GADD45G,GATA3,GATA4,GATA6,ID1,IER3,IGFBP5,NEDD9,PPARG,RGCC,SOCS3	207 (27)
quercetin		chemical drug		1.717		2.04e-06	AHRR,BDNF,BHLHE40,CYP2E1,DUSP5,EDN1,EFNA1,EGR1,FOS,IER3,KLF10,LRRN2,NEDD9,PRICKLE1,SMAD7,TMC5,TNFRSF11A	182 (16)
triamcinolone acetonide		chemical drug	Inhibited	-2.052		2.17e-06	BCL2L11,BHLHE40,DYRK3,EGR1,FOS,IER2,IL6ST,KCNB1,KLF10,KLF15,KLF9,MDFI,MXRA5,RGCC,RUNX1,SOCS2	172 (13)
AHCY	-0.001	enzyme				2.19e-06	CDX2,EOMES,GATA4,GATA6,HAND1,SOX17,ZFHX3
fulvestrant		chemical drug		-0.251		2.23e-06	BMPR2,CDKN2C,CUZD1,EGR1,FOS,HES1,ID1,ID2,IER3,IGFBP5,IRF1,KLF10,MYB,PAX5,PPARG,SERPINB9,SNAI2,STC1,TTC9	182 (24)
semaxinib		chemical drug		1.118	bias	2.28e-06	AHRR,EDN1,EGR1,F3,FOS,GREM1,HES1,IL2RB,ITK,MYOCD,SERPINE1,SOCS3,ZAP70	185 (20)
HTT	-0.107	transcription regulator		0.152		2.31e-06	BCL11B,BCL2L11,BCL3,BDNF,BHLHE40,CBLN1,CNR1,COCH,DIO2,DLL1,DUSP5,DUSP6,EGR1,EN1,ESRRB,FOS,GADD45G,GRIN2A,GRIN2D,IGFBP5,KCNB1,KCNC4,KLF9,MANEAL,MEIS2,MFAP4,NPTX1,OTX2,PDE4B,PPARG,PRELP,SGK1,SOCS2	199 (20)
ERFE	0.119	other	Inhibited	-2.219		2.58e-06	ATOH8,ID1,ID2,SMAD6,SMAD7
TGFBR1	-0.218	kinase		1.644		3.02e-06	BHLHE40,EDN1,FURIN,HAS2,HEY1,ID4,JAG1,PDGFB,RUNX1,SERPINE1,SMAD7,SNAI2	202 (18)
MACROH2A1	-0.015	other		1.897		3.12e-06	ACADL,CDKN2C,EDN1,EGR1,ID1,PPARG,SERPINE1,SOCS2,SOX2,TBX3	201 (20)
Pka		complex	Activated	2.578	bias	3.14e-06	ARC,EDN1,EGR1,FOS,HAS2,IRF1,KCNB1,NR4A3,OXTR,PDE4B,PDE4D,RUNX1,SGK1	176 (19)
BMP15		growth factor	Activated	2.443		3.25e-06	HAS2,ID1,ID2,ID3,SMAD6,SMAD7	167 (19)
NRG2	0.348	growth factor				3.35e-06	EDN1,EGR1,HES1,IER2,IER3,NR4A3,NR5A1,SOX2,TNFRSF25	140 (11)
GATA1		transcription regulator		1.373		3.51e-06	ALOX5,BCL2L11,CBFA2T3,CDKN2C,EGR1,FLI1,GATA2,GATA3,IL6ST,INSM1,LMO2,MAP3K5,MITF,MSX2,MYB,PLXNA2,RUNX3,SPOCK2,ZFPM1	120 (9)
staurosporine		chemical drug		-1.757		3.59e-06	ARC,CSF3R,CYP2E1,FOS,GATA2,IGFBP5,KLF10,NEDD9,PRDM1,PTH1R,S1PR1,SERPINE1	186 (20)
SMARCB1	0.006	transcription regulator	Activated	2.8	bias	3.76e-06	BCL2L11,CDKN2C,CYP2E1,EN1,FOS,HES1,HEY1,NKX3-2,NOG,OTX2,PDGFB,PPARG,RAB36,SGCG,SOX3,TFAP2A	117 (6)
deferoxamine		chemical drug	Activated	2.9	bias	3.76e-06	ADM,APLN,BDNF,BHLHE40,CACNA1G,DUSP5,EGLN3,ERRFI1,F3,FOS,IGFBP5,PPARG,SERPINB8,SERPINE1,SMAD7,SPRY4	182 (20)
Hedgehog		group				3.88e-06	BDNF,GATA4,GATA5,GATA6,HES1,JAG1,PTCH1,SOX2
HRAS	0.055	enzyme		1.546		3.92e-06	ADM,ADRA2A,ANKRD1,BCL2L11,CACNG4,CDX2,CXXC5,DLL1,DUSP6,DUSP9,EGR1,FOS,FURIN,GADD45G,HAS2,HES1,HEY1,ID2,IGFBP5,IL6ST,PGF,PMEPA1,SERPINB9,SERPINE1,SESN3,SMARCA2,SNAI2,SOCS2,SOCS3,SPRY4,TBX3,TRPC6	191 (20)
ADCYAP1R1	1.209	G-protein coupled receptor		0.739	bias	4.09e-06	ARC,BDNF,DUSP5,FOS	159 (15)
SOX7	-0.002	transcription regulator		-0.333		4.33e-06	EFNA1,ENG,GRHL3,MSX2,OTX2,OVOL1,PRDM1,STC1,ZIC2
S100A9	-0.367	other		0.507		4.54e-06	ABCG1,APLN,BCL3,BHLHE40,DYRK3,EFNA1,FBLIM1,FURIN,GPRC5A,KLF15,MMP17,NR4A3,SGK1,SOCS3	186 (16)
HGF		growth factor	Activated	3.115	bias	4.87e-06	BNC1,CDKN2C,CRLF1,DUSP6,EDN1,EGR1,EMP1,ERRFI1,F3,FGF16,FOS,HES1,ID1,IER3,IL11,IL6ST,NR4A3,PGF,PLXNA2,SERPINE1,SGK1,SOCS2,SOCS3,SOX2,STC1,TMEM158	191 (20)
PRDM5	0.003	transcription regulator				5.38e-06	ID2,MYB,NAV2,OVOL1,PAX5,POU2F3,RUNX1,SOCS3,SOX2,ZFPM1
PGR	-0.224	ligand-dependent nuclear receptor		0.626	bias	5.43e-06	EDN1,F3,FOS,GATA3,GPER1,GPRC5A,HES1,ID1,IER3,IGFBP5,KLF9,LDLRAD4,MSX2,NEDD9,PPARG,RUNX1,SERPINB8,SGK1,STC1	226 (21)
SOX9	-0.028	transcription regulator		1.019	bias	5.45e-06	CDX2,FOS,HES1,HIVEP3,MITF,NKX3-2,NR5A1,PPARG,SNAI2,SOX2,TBX1,WNT3	178 (20)
CDKN1B	-0.591	kinase	Inhibited	-2.17	bias	5.45e-06	APCDD1,DUSP9,EGR1,LHX1,MEIS2,PAX5,RUNX1,SERPINE1,SIX3,SMAD7,SOX2,WNT3	151 (13)
calcitriol		chemical drug		-0.837		5.48e-06	ALOX5,BCL3,DLL1,EDN1,EGR1,ERRFI1,F3,FGFR3,FOS,GADD45G,GATA3,GATA6,HES1,ID1,ID2,IER3,IGFBP5,ISL1,NEDD9,PDE4D,PMEPA1,PPARG,RGCC,SERPINB9,SMAD7,SOCS3,TLR4,TRPC6,TSHZ3,ZNF608	206 (20)
FOXC1	0.315	transcription regulator		1.961	bias	5.73e-06	BCL2L11,DLL1,FGFR3,FOS,IRF1,LFNG,MSX2,OTX1,PITX2,SERPINE1,SNAI2,SOCS3,TBX1	92 (7)
MYOD1		transcription regulator		0.173	bias	5.89e-06	ACTC1,ADORA1,ANKRD1,BNC1,CDX2,GADD45G,GREM2,HAS2,ID2,IGFBP5,IRX1,KIFC3,NPTX1,PMEPA1,RAC2,RUNX1,SMAD7	129 (7)
STAT1	-0.117	transcription regulator		1.542	bias	5.9e-06	BCL2L11,CBFA2T3,CMPK2,CSF3R,CYP2E1,EDN1,EGLN3,EGR1,FOS,FURIN,GATA3,GRIN2A,HES1,HEY1,IRF1,ISL1,PDGFB,PPARG,RUNX1,SLFN5,SMAD7,SOCS3,TLR4	173 (19)
NEUROG2		transcription regulator				5.95e-06	DCX,DLL1,EN1,NOG,OTX2,SOX3,TFAP2A
GDF9	0.751	growth factor	Activated	2.574		5.95e-06	GREM1,HAS2,ID1,ID2,ID3,SMAD6,SMAD7	172 (21)
PAK2	-0.066	kinase		-1.89		5.95e-06	ID1,ID3,IGFBP5,PROX1,SMAD7,SMAD9,SMARCA2
SBDS	0.038	other				5.97e-06	EGR1,FOS,GABRE,ID1,INHBE,MSX2,OTX2,RAC2,SNAI2,UBE2QL1	70 (6)
FOSL1	0.944	transcription regulator		-0.745		5.97e-06	ADM,ANKRD1,BDNF,EDN1,EGR1,FOS,LY6K,PRDM1,SERPINE1,SNAI2	155 (17)
CDK5R2	1.392	other				6.56e-06	ARC,BDNF,FOS
RX-821002		chemical reagent				6.56e-06	ARC,EGR1,FOS	146 (11)
IL21		cytokine		1.697	bias	6.78e-06	BCL2L11,CMPK2,EGR1,EOMES,GATA3,ID2,IL2RB,PAX5,PRDM1,RUNX1,SGK1,SOCS2,SOCS3,TLR4	149 (18)
GRB2	-0.113	other		0	bias	7.03e-06	GATA4,GRHL3,LTBR,MSX2,OTX2,OVOL1,PRDM1,ZIC2	148 (7)
NOG	2.443	growth factor	Inhibited	-2.804	bias	7.03e-06	CXXC5,HAS2,ID3,ID4,ISL1,MITF,NOG,PTCH1	154 (15)
Am 580		chemical reagent		-0.168		7.03e-06	ADM,CNR1,CYP2E1,F3,HES1,IRF1,LRAT,PPARG	152 (15)
HIF1A	-0.161	transcription regulator		1.872	bias	7.04e-06	ADM,ADORA2B,APLN,AXIN2,BHLHE40,BHLHE41,CDCP1,EDN1,EGLN3,ENG,FOS,FURIN,GATA6,GPER1,ID1,ID2,IGFBP5,MITF,NR4A3,PDGFB,PGF,PPARG,SERPINE1,SMAD7,SNAI2,SOCS3,SPHK1	208 (19)
BAHCC1	3.281	other		-0.816	bias	7.06e-06	FZD4,GATA2,KLF9,PTCH1,SMAD7,WNT5B
SPRY1	0.484	other		-0.186	bias	7.06e-06	AXIN2,EOMES,FGFR3,ID2,MYOCD,SP8
FGFR3	1.639	kinase		0.762		7.14e-06	DLL1,DUSP6,FOS,HES1,NOG,PROX1,SOX3
MEOX2	-0.704	transcription regulator		-1.134	bias	7.14e-06	EDN1,EFNA1,F3,ID1,ID3,ID4,NKX3-2
INHBA	-0.353	growth factor		0.348	bias	7.34e-06	ANKRD1,BAMBI,EGLN3,FURIN,IRF1,IRX1,LHX1,NR5A1,PRDM1,SERPINE1,SMAD6,SMAD7,SOX17,SOX2,TENT5B	146 (17)
cytokine		group	Activated	2.9	bias	7.64e-06	ALOX5,BCL3,EDN1,EFNA1,EGR1,F3,FOS,IRF1,SERPINE1,SGK1,SOCS2,SOCS3,TLR4	186 (17)
MYB	-1.487	transcription regulator		-0.483		7.71e-06	ADM,AXIN2,BHLHE40,FOXJ1,GATA3,IGFBP5,METTL7B,MYB,NEDD9,RGCC,SNAI2,SOCS2,SOX2,SPHK1	115 (7)
HESX1	-0.302	transcription regulator		-0.277	bias	8.06e-06	AXIN2,GATA2,MYB,RUNX1
MESP1		transcription regulator		0.447	bias	8.37e-06	GATA4,MEIS2,MYOCD,PRICKLE1,SNAI2
Calcineurin protein(s)		complex		-1.856	bias	8.9e-06	ARC,BCL2L11,BDNF,EGR1,FOS,LIN7B,NR4A3,SERPINE1,TRPC6	197 (21)
JAG1	-1.241	growth factor		1.245	bias	8.9e-06	DUSP5,DUSP6,GATA2,HES1,HEY1,JAG1,SNAI2,SOX2,WNT3	183 (17)
GDF11	-0.744	growth factor				8.9e-06	BAMBI,BMPR2,FOS,INHBE,PDGFB,SGK1,SMAD6,SMAD7,SMAD9	114 (6)
BMP		group		1.387		8.93e-06	GATA4,HAND1,ID1,ID2,IRF1,ISL1	56 (6)
STEAP3	0.564	transporter		-0.707	bias	9.3e-06	ERRFI1,KLF15,NEDD9,NR4A3,RGCC,S1PR1,SHB,SPOCK2
S100A8		other		0.786		9.33e-06	ABCG1,APLN,BCL3,BHLHE40,DYRK3,EFNA1,FBLIM1,FURIN,GPRC5A,KLF15,MMP17,NR4A3,SGK1,SOCS3	186 (16)
HDAC1	-0.036	transcription regulator		-0.478		9.57e-06	ARC,AXIN2,BAMBI,BDNF,EGR1,FOS,HES1,ID1,LMO2,NKD1,PDGFB,PPARG,SERPINE1,SGK1,SMAD7,SNAI2,SOX2,TBX1	207 (25)
resveratrol		chemical drug		-1.183		9.86e-06	ALOX5,BDNF,CYP2E1,DCX,EDN1,EGR1,F3,FOS,GATA3,HAS2,HEY1,JAG1,MITF,PDGFB,PPARG,PTCH1,SERPINE1,SPHK1,TNFRSF11A	220 (25)
ETV6-RUNX1		fusion gene/product	Inhibited	-2.199	bias	9.86e-06	ABCG1,ADM,ALOX5,BCL3,CXXC5,DLL1,ENG,GATA3,ID2,IER3,IRF1,LYN,PCDH18,PDE4B,RABGAP1L,RAC2,SMAD7,TLR4,ZFHX3
Ap1		complex		1.389	bias	9.94e-06	BCL2L11,BDNF,CDX2,DUSP6,EDN1,F3,FOS,KLF9,NOG,PRDM1,SERPINE1,SNAI2,SOCS3,TLR4	162 (19)
miR-145-5p (and other miRNAs w/seed UCCAGUU)		mature microRNA		-1.546	bias	9.97e-06	AHNAK,FLI1,MDFI,MITF,MYOCD,NR5A1,PARP8,SERPINE1,SOX2
E. coli B5 lipopolysaccharide		chemical - endogenous non-mammalian	Activated	2.972	bias	1.09e-05	ADORA2B,BCL3,BHLHE40,CSF3R,ERRFI1,F3,FOS,IL11,IL6ST,IRF1,PAX5,PDE4B,PRDM1,SERPINE1,SOCS2,SOCS3,TLR4	176 (20)
IL11	2.368	cytokine		0.666		1.11e-05	DUSP6,FOS,IGFBP5,IL6ST,IRF1,PPARG,SMAD6,SOCS3,SPHK1	142 (19)
TLR4	2.761	transmembrane receptor		-0.337	bias	1.16e-05	ADM,ARID5A,BAMBI,CMPK2,EDN1,EFNA1,F3,FOS,GADD45G,IL2RB,IRF1,JAG1,NR4A3,OXTR,PPARG,PRDM1,PROX1,RGCC,RUNX1,SOCS3,SPHK1,TLR4	202 (17)
FGF8	1.172	growth factor		0.638		1.19e-05	DLX2,EN1,EN2,ERRFI1,FGF4,NOG,OTX2,PAX5,RTN4RL1,RUNX3
5-N-ethylcarboxamido adenosine		chemical reagent		-0.477		1.2e-05	ADM,ADORA2B,BCL3,BHLHE40,EGR1,IER2,NR4A3,SERPINE1,SOCS3,SOX17,SOX2	186 (21)
PRDM1	1.129	transcription regulator		0.397		1.21e-05	ADAM8,AXIN2,BCL2L11,FOS,ID2,ID3,ISL1,JAG1,MAP3K5,NPAS1,PAX5,PCDH18,PRDM1,PROX1,RAPGEF3,RASL10A,SOCS2,ZAP70
JUN	-0.654	transcription regulator		1.267	bias	1.22e-05	ANKRD1,ARTN,BCL2L11,BCL3,BDNF,DIO2,DUSP5,DUSP6,EDN1,EVX1,F3,FOS,HES1,HEY1,ID2,MYB,OXTR,SERPINB9,SERPINE1,SGK1,SMAD7,SNAI2,SOCS3,SOX2,SPHK1	200 (19)
EGR2		transcription regulator		0.799	bias	1.23e-05	BCL2L11,BHLHE40,DIO2,EGR1,FOS,GATA3,GRIN2A,ID2,ID3,ID4,MYB,PRDM1,SOCS3	155 (20)
MRTFA	-0.039	transcription regulator		1.339		1.27e-05	ACTC1,ANKRD1,EDN1,EGR1,FLI1,FOS,ID1,MYOCD,RUNX1,S1PR1,SERPINE1,SGK1,TBX1,ZFPM1	161 (16)
tamoxifen		chemical drug		-0.049		1.28e-05	ADM,ADORA1,AHNAK,BDNF,CUZD1,CYP2E1,DEPP1,FOS,GPER1,HAS2,HES1,IER3,IRF1,KRT80,OXTR,PPARG,SAMD11,SMAD7,TLR4	198 (18)
ZNF217	-0.298	transcription regulator				1.38e-05	ADM,EOMES,EVX1,GATA4,GPRC5A,IGDCC3,OLIG2,SOCS2,WNT5B
MSGN1		transcription regulator				1.43e-05	DLL1,HES1,LFNG,PPARG
curcumin		chemical drug		-1.64		1.48e-05	A4GALT,ABCG1,ALOX5,BCL2L11,BDNF,CYP2E1,DCX,EDN1,EGR1,F3,FOS,IGFBP5,KCNB1,KLF9,PGF,PPARG,SERPINE1,SMAD7,SOCS3,TLR4,TNFRSF11A	170 (20)
hydrogen peroxide		chemical - endogenous mammalian		1.346	bias	1.56e-05	ALOX5,ANKRD1,BCL2L11,CDKN2C,CNR1,CSF3R,DEPP1,EDN1,EGR1,ENG,FOS,ID3,KCNQ1OT1,MIAT,MITF,PDGFB,PGF,PPARG,RAB36,RUNX3,SERPINE1,SGK1,SNAI2,STC1,TLR4,TRPC6	203 (22)
INS		other		1.457		1.6e-05	ACADL,ADCYAP1R1,ADM,EDN1,EGR1,ERRFI1,F3,FOS,IER2,IER3,IGFBP5,PPARG,RASL12	207 (21)
2-amino-5-phosphonovaleric acid		chemical - other	Inhibited	-2.241		1.7e-05	ARC,ARID5A,BDNF,DACT2,DUSP6,EGR1,FOS,FURIN,GADD45G,NR4A3,RASGEF1B,SPRY4	120 (13)
TCF4	-0.023	transcription regulator		-0.329		1.75e-05	BHLHE40,CBFA2T3,CSF3R,HES1,ID2,ID3,IGFBP5,JAG1,LMO2,MITF,MSX2,NEDD9,PARP8,PRDM1,RIPOR2,SMAD6,SMAD7,SNAI2,SOCS3,VSIR	144 (10)
triptolide		chemical drug	Inhibited	-2.111	bias	1.82e-05	ADM,APLN,APLNR,EFNA1,EMP1,ENG,HEY1,IER3,ITPKB,SERPINB9,SOCS3,TLR4	142 (12)
IL33		cytokine		0.902	bias	2.01e-05	ABCG1,ADORA2B,BCL2L11,BCL3,CSF3R,EGLN3,FOXJ1,GATA3,ID2,IER3,IL2RB,JAG1,PDGFB,PPARG,PRDM1,SERPINB9,SERPINE1,SMAD6,SOCS3,SOX2,TNFRSF25,ZFHX3	195 (20)
Pdgf (complex)		complex	Activated	2.043	bias	2.05e-05	EDN1,EGR1,ERRFI1,F3,FOS,HEY1,JAG1,NOG,PPARG,SERPINE1	210 (25)
S1PR2	-0.193	G-protein coupled receptor	Activated	2.166	bias	2.13e-05	F3,FOS,PDGFB,SNAI2,SPHK1	156 (18)
CCNH	-0.08	transcription regulator		-1.342	bias	2.13e-05	CDX2,FGF19,GATA4,HAND1,MEIS2	79 (6)
Wnt		group		-1.387	bias	2.22e-05	CDX2,GATA3,GATA4,ID2,PITX2,PPARG,TFAP2A	158 (14)
PAX1		transcription regulator		-0.113	bias	2.22e-05	GRHL3,MSX2,NKX3-2,OTX2,OVOL1,PRDM1,ZIC2
ERBB2	-0.182	kinase		1.663	bias	2.3e-05	ADAM8,AHNAK,AXIN2,BCL3,BHLHE40,CBFA2T3,CDCP1,CDKN2C,CHST3,DLL1,DUSP6,EDN1,EGR1,EMP1,F3,FOS,FZD4,GATA3,HAS2,HES1,HEY1,ID1,ID2,IGFBP5,IL6ST,JAG1,KIFC3,MITF,NEDD9,PMEPA1,PPARG,SERPINE1,SMAD7,SNAI2,SOCS2,UNC5B,WNT5B	205 (20)
Creb		group		0.946	bias	2.51e-05	ADM,ALOX5,BDNF,EGR1,FOS,HAS2,HES1,IER3,IL11,MITF,MSX2,MYB,NEDD9,NR4A3,PDE4B,PPARG,SESN3,SOX17,WNT3	201 (20)
sphingosine-1-phosphate		chemical - endogenous mammalian	Activated	2.359		2.56e-05	ATOH8,CBLN1,EGR1,FOS,GATA6,HAS2,ID2,PDGFB,S1PR1,SERPINE1,SNAI2,SPHK1	149 (17)
morphine		chemical drug		1.93		2.56e-05	ADM,ARC,AXIN2,BDNF,CNR1,FOS,GATA3,GRIN2A,KCNB1,OPRD1,SOX2,TLR4	165 (19)
DLL3	-0.778	other				2.59e-05	HES1,HEY1,LFNG
OTULIN	-0.162	peptidase				2.59e-05	ID1,ID3,SMAD7	48 (6)
DUSP5	1.896	phosphatase		-1.342	bias	2.79e-05	EGR1,HIVEP3,ID2,IL11,PRDM1	76 (7)
NAB2	0.373	transcription regulator				2.79e-05	F3,FOS,ID2,ID4,PPARG	98 (11)
RUNX2	0.153	transcription regulator		0.64	bias	2.83e-05	AXIN2,EDN1,ISL1,JAG1,MSX2,PCDH18,RGCC,RUNX1,SERPINE1,SMAD6,SNAI2	131 (11)
FGFR1	0.133	kinase		0.923		3.12e-05	DCX,DLL1,FGF4,FGFR3,FOS,HAS2,HES1,IL11,PITX1,SOX3	191 (23)
PTH		other		-0.003	bias	3.16e-05	AHNAK,BHLHE40,FOS,FURIN,ID4,IGFBP5,IL11,MSX2,PTH1R,RUNX1,SMAD7,SOCS3,STC1	170 (20)
aspirin		chemical drug	Inhibited	-3.035	bias	3.16e-05	ABCG1,ADM,APLN,APLNR,BDNF,EFNA1,EMP1,ENG,GRIN2A,HEY1,IER3,ITPKB,SERPINB9	194 (15)
MAPK14	-0.145	kinase		1.861	bias	3.19e-05	ANKRD1,AXIN2,DLL1,DUSP6,EFNA1,F3,FOS,GREM1,GRIN2A,HAS2,SGK1,SOCS3,SOX2,SPHK1	177 (17)
HOXA3	0.61	transcription regulator		-0.478		3.39e-05	ALOX5,ENG,FAT4,RAC2,RUNX1,SOX17,UNC5B
TCF7	0.893	transcription regulator		0.115	bias	3.39e-05	AXIN2,BCL11B,FOS,GATA3,PPARG,PRDM1,SOX2	124 (10)
FOXL2	0.473	transcription regulator		-0.202	bias	3.4e-05	EN2,FOS,IER3,IL11,MYB,NR4A3,NR5A1,S1PR1,SMAD6	102 (11)
EPHB1	-0.119	kinase		1.948	bias	3.63e-05	EGR1,FOS,IL6ST,SERPINE1	177 (22)
JMJD1C	-0.162	enzyme				3.63e-05	EGR1,ID1,LMO2,NOG	126 (10)
Mapk		group		0.547	bias	3.67e-05	APLN,ARC,BDNF,EGR1,F3,FOS,FURIN,NR4A3,OLIG2,SNAI2	165 (17)
EML4-ALK		fusion gene/product		0.707		3.73e-05	BCL2L11,CDKN2C,DUSP6,EGR1,IRF1,MITF,PPARG,SERPINE1,SOCS3	136 (16)
TCR		complex	Activated	2.542	bias	3.78e-05	ABCD1,ADM,BCL2L11,BCL3,EGR1,EOMES,FOS,GADD45G,GATA3,ID3,IRF1,PRDM1,RGCC,RUNX1,SMAD7,SOCS2,SOCS3,SPHK1,TLR4,ZAP70	185 (21)
trovafloxacin		chemical drug	Activated	2.828		3.98e-05	BHLHE40,ERRFI1,FOS,IRF1,PDE4B,SERPINE1,SOCS2,SOCS3	168 (11)
miR-34a-5p (and other miRNAs w/seed GGCAGUG)		mature microRNA		1.203	bias	4.34e-05	AXIN2,DLL1,JAG1,KAT2B,MYB,PPARG,PTCH1,SERPINB8,SHISA2,SOX2,TMEM154
F3	1.162	transmembrane receptor	Activated	2.822	bias	4.42e-05	DUSP6,DUSP9,EGR1,F3,FOS,SERPINE1,SPRY4,TNFRSF11A	169 (19)
HOXA10	1.573	transcription regulator		-1.155		4.47e-05	ADM,BCL2L11,CSF3R,CYP2E1,ID1,ID2,IGFBP5,IL11,KLF10,KLF9,MEIS2,PROS1,SHD
CBFB	0.776	transcription regulator		-1.294		4.48e-05	BCL2L11,COCH,HEY1,IL2RB,PPARG,RUNX1,RUNX3,SNAI2,SOCS2	82 (7)
NEDD9	1.753	other		1.667		4.48e-05	ADM,ALOX5,BHLHE40,CACNA1G,ERRFI1,FOS,FOXJ1,SERPINE1,STC1	157 (15)
PTPN3	0.745	phosphatase		1.4	bias	4.6e-05	IL11,JAG1,PDGFB,SERPINE1,SMAD7	177 (19)
E. coli serotype 0127B8 lipopolysaccharide		chemical - endogenous non-mammalian		1.485		4.73e-05	ADORA1,ADRA2A,AMER2,BDNF,DIO2,GPER1,HAS2,IL11,IRF1,PDGFB,SLC6A1,SOCS3,TLR4	181 (17)
TBX21		transcription regulator		0.057		4.91e-05	EOMES,GATA3,IL2RB,IL6ST,ITK,PRDM1,RUNX1,RUNX3	161 (17)
DLL1	-1.28	enzyme		-0.463	bias	5.09e-05	DLL1,GATA2,GATA3,HES1,JAG1,LFNG	85 (8)
10E,12Z-octadecadienoic acid		chemical - endogenous mammalian		0.63		5.16e-05	ADAM8,APLN,CACNA1G,CACNG4,CBR3,GPRIN3,IL6ST,LPIN1,NPTX1,NR4A3,PPARG,SLITRK4
SNCA	-0.24	enzyme		-0.321		5.23e-05	BCL11B,BDNF,BHLHE40,EFNA1,EMP1,FURIN,GRIN2D,HES1,IRF1,JPH2,KLF10,NEU4,NPTX1,RGMA,SERPINE1,SLITRK4,SP8,SPOCK2,SYNJ2,ZIC2
TCF		group				5.34e-05	DIO2,EGR1,EPHB3,FOS,ID3,LMO2,MSX2,PTCH1,SERPINE1	159 (14)
Pkg		group		1.387	bias	5.78e-05	ARC,BDNF,EDN1,EGR1,FOS	203 (22)
SOX2-OCT4-NANOG		complex		-1.342		5.78e-05	CDX2,HAND1,ISL1,OTX1,ZFHX3
desipramine		chemical drug		0.327		5.78e-05	ADRA2A,BDNF,FOS,PDE4A,PDE4B	163 (15)
CDKN2A	0.254	transcription regulator		0.75		6.1e-05	BCL11B,BCL2L11,CDKN2C,EFNA1,EGR1,FOS,GADD45G,GATA3,GPRC5A,ID1,IGFBP5,IL11,PAX5,PGF,PMEPA1,SERPINE1,SOX17,SOX2,TLR4	191 (21)
T-5224		chemical reagent		0	bias	6.29e-05	ABTB2,BDNF,DUSP6,EGR1,F3,FILIP1L,HAS2,ID2,RUNX1,SOCS3
rosiglitazone		chemical drug		0.532		6.36e-05	ABCG1,ACADL,ADAM8,ALOX5,BDNF,BMPR2,DIO2,EDN1,EGLN3,EOMES,F3,FOS,GATA3,HAS2,IGFBP5,IRF1,LFNG,LPIN1,PPARG,SERPINE1,SGK1,SOCS3,TLR4	184 (21)
TSC2	-0.061	other		-0.73	bias	6.56e-05	ARC,AXIN2,BCL3,C16orf74,CBLN1,EGR1,FOS,IGFBP5,NKD1,PRELP,RTN4RL1,SOCS3	187 (25)
LCK	0.163	kinase		0.896	bias	6.66e-05	ABCG1,EGR1,FOS,IL2RB,IRF1,PPARG,RUNX1,SOX2	153 (21)
MTOR	-0.101	kinase		0.594		6.81e-05	ACADL,ADM,BCL2L11,EFNA1,EOMES,FGFR3,GATA3,IL2RB,IQSEC2,IRF1,PDE4A,PPARG,PTH1R,S1PR1,SNAI2,SOCS3,TLR4,TNFRSF25,ZAP70	208 (20)
RARG	0.838	ligand-dependent nuclear receptor	Activated	2.579		6.9e-05	CDX1,CNR1,EGR1,FOS,GATA4,HAS2,OTX2,PITX2,SOX2	187 (20)
Jnk		group		1.375	bias	6.93e-05	APLN,BCL2L11,CRIP2,EDN1,EGR1,F3,FLI1,FOS,HES1,IL11,PDGFB,SERPINE1,SNAI2,SOCS3	173 (17)
STAT		group	Activated	2.401	bias	7e-05	FOS,IL6ST,IRF1,SMAD7,SOCS2,SOCS3
daporinad		chemical drug		1.408	bias	7e-05	AXIN2,BHLHE40,BHLHE41,ID1,SERPINE1,SOX2	183 (19)
KDM2B	-0.016	enzyme	Inhibited	-2.2	bias	7e-05	BDNF,CDX2,EOMES,FOS,GATA6,SOX17	161 (14)
GNRH		group		1.342	bias	7e-05	EGR1,FOS,IGFBP5,ISL1,SGK1,STC1	197 (19)
CTF1	0.369	cytokine				7e-05	FOS,GATA4,IL6ST,IRF1,PPARG,SOCS3	147 (17)
RUNX1	1.026	transcription regulator		-0.653		7e-05	BCL2L11,ENG,FAT4,GATA2,GATA3,ID2,KRT80,MYB,NR4A3,PTCH1,RGCC,RUNX1,SERPINE1,SOX17,UNC5B,ZFPM1	175 (12)
dexamethasone phosphate		chemical drug		0.555		7.19e-05	ERRFI1,GADD45G,ID3,PLEKHF1,SGK1	140 (7)
SULF2	0.168	enzyme		0.283	bias	7.19e-05	AXIN2,NOG,PDGFB,SOCS2,SOCS3	87 (7)
CRH		cytokine		1.211	bias	7.35e-05	BDNF,DIO2,EDN1,FOS,NTSR1,SGK1,SOCS3,TLR4	187 (19)
USP4	0.02	peptidase	Activated	2	bias	7.64e-05	ID1,ID3,LHX1,SOX17
LEPR	-0.203	transmembrane receptor		0.478		7.72e-05	ABCG1,ADAM8,CNR1,CYP2E1,EDN1,FOS,GADD45G,GATA4,ID2,PPARG,SERPINE1,SOCS2,SOCS3	165 (21)
FOXA1		transcription regulator		0.281		7.82e-05	ACTC1,CDX2,DCX,EN1,GRIN3A,HHIP,ISL1,JAG1,LYN,MYOCD,SNAI2,SPSB1	21 (2)
Bvht		other	Activated	2.121	bias	8.09e-05	ACTC1,CDX2,GATA4,HAND1,MSX2,NKX3-2,SNAI2,TBX1	42 (5)
atorvastatin		chemical drug		0.116		8.83e-05	ABCG1,BDNF,EDN1,EGR1,ENG,F3,FGF19,FOS,IER3,MYOCD,PPARG,SERPINE1,TLR4,TNFRSF11A	187 (20)
Smad		complex	Activated	2.164	bias	8.86e-05	ID1,ID2,ID3,SERPINE1,SMAD7
STK40	0.077	kinase	Activated	2.449	bias	8.9e-05	CDX2,DUSP6,LHX1,PPARG,SPRY4,TLR4,WNT3,WNT5B
CISH	-0.22	other		0.113	bias	8.9e-05	CSF3R,EDN1,EOMES,ID3,NR4A3,PRDM1,RGCC,SPHK1	154 (11)
Hif1		complex		0	bias	8.9e-05	ADM,APLN,BHLHE41,EDN1,KCNB1,LPIN1,OPRD1,SERPINE1
ENG	1.828	transmembrane receptor		-0.961		9.42e-05	ID1,PDGFB,RAC2,SERPINE1,SMAD6,SMAD7	129 (18)
MAP2K1	-0.11	kinase		1.871	bias	9.5e-05	ANKRD1,AXIN2,BCL2L11,DUSP5,DUSP6,F3,FOS,FURIN,MITF,OLIG2,SNAI2,TNFRSF11A,UNC5B	169 (19)
salmonella minnesota R595 lipopolysaccharides		chemical - endogenous non-mammalian	Activated	2.357	bias	9.66e-05	BCL3,CMPK2,EGR1,FOS,IRF1,JAG1,PDE4B,SERPINE1,SLFN5,SOCS3	176 (19)
GH1		growth factor		0		9.66e-05	EGR1,FOS,GATA2,GRIN2A,ID2,ID3,MYB,SOCS2,SOCS3,TFAP2A	149 (18)
dorsomorphin		chemical - kinase inhibitor	Inhibited	-2.18		9.77e-05	BDNF,CXXC5,EGR1,EOMES,FURIN,ID1,ID2,PPARG	166 (21)
EPAS1	0.655	transcription regulator	Activated	2.05	bias	9.93e-05	ADM,APLN,BHLHE40,CDCP1,EDN1,EGLN3,FOS,IGFBP5,IL2RB,PDGFB,PGF,PPARG,SERPINE1,SOX2,SPHK1	184 (24)
AGN194204		chemical drug		1.976	bias	0.000102	ABCG1,CDKN2C,EBF2,EMP1,FURIN,GATA3,GPRC5A,IL11,IL2RB,IRF1,KRT80,MITF,PPARG,PROS1
filgrastim		biologic drug		-0.747		0.000102	ALOX5,EMILIN2,GATA6,GUCA1A,HEY1,HHIP,IL2RB,KLF9,LPAR6,MYB,NR4A3,OLIG2,PDE4B,PDE4D,PLB1,PRRG4,RABGAP1L,S1PR1,SGK1,TLR4,TNFRSF25
bicuculline		chemical - endogenous non-mammalian		1.133	bias	0.000103	ARC,BDNF,DUSP6,EGR1,FOS,GADD45G,IER2	177 (15)
Alpha catenin		group	Inhibited	-2.547	bias	0.000104	ADAM8,AXIN2,BCL3,ENG,IL6ST,IRF1,LYN,NKD1,SGK1,SOCS3
miR-150-5p (and other miRNAs w/seed CUCCCAA)		mature microRNA		0.132	bias	0.000105	EDN1,MIAT,MYB,PDGFB
PRL		cytokine		1.429	bias	0.000105	CAMK2N1,CMPK2,EGR1,FILIP1L,FOS,HES1,ID1,ID2,ID3,IER3,IGFBP5,IRF1,MSX2,NEDD9,PROX1,SOCS2,SOCS3	159 (17)
DACH1	-0.558	transcription regulator		-1.432	bias	0.000109	EGR1,FOS,ID1,IER2,SERPINE1,SOX2	104 (9)
DIO3	0.488	enzyme		-0.599		0.00011	ADCYAP1R1,ALOX5,EMILIN3,GATA4,HR,KLF9,NKX1-2,NR5A1,RASL10A,SNED1,STC1,TBX1
NR3C1	-0.293	ligand-dependent nuclear receptor		-1.386		0.00011	ADM,BCL2L11,BDNF,BHLHE40,EDN1,EFNA1,EGR1,EMP1,ERRFI1,F3,FOS,GATA3,GRIN2A,IER2,IER3,IL11,IRF1,KLF9,LPIN1,MSX2,PDE4B,PLEKHF1,PPARG,RBMS3,SERPINB9,SERPINE1,SGK1,SNAI2,STC1,TNFRSF25	246 (21)
lysophosphatidic acid		chemical - other		1.599	bias	0.000112	ANKRD1,EDN1,EGR1,F3,FOS,PPARG,PRDM14,SERPINE1,SPHK1	157 (18)
isoproterenol		chemical drug		1.311	bias	0.000116	APLN,APLNR,BCL2L11,DIO2,EDN1,FOS,GATA4,MITF,MYOCD,NR4A3,PDGFB,TLR4	158 (22)
minocycline		chemical drug		-0.896	bias	0.000117	ALOX5,BDNF,FOS,GATA3,IL6ST,PDGFB,RGMA,TLR4	178 (18)
DLK1	0.303	other	Inhibited	-2.069		0.000125	HES1,HEY1,IRF1,PPARG,SNAI2,SOX2	178 (19)
RO4929097		chemical drug				0.000126	HES1,HEY1,JAG1	85 (8)
RNF111	-0.21	enzyme				0.000126	PMEPA1,SERPINE1,SMAD7	143 (18)
TRIM33	-0.217	transcription regulator				0.000126	GATA2,RUNX1,SERPINE1
CAMK1	-0.12	kinase				0.000126	GATA2,GATA3,GATA4
LGK-974		chemical drug				0.000126	AXIN2,NKD1,WNT3
6-cyano-7-nitroquinoxaline-2,3-dione		chemical reagent				0.000126	BDNF,EGR1,FOS	87 (9)
quisqualic acid		chemical - endogenous non-mammalian				0.000126	BDNF,EGR1,FOS	182 (21)
palbociclib		chemical drug		1.89		0.000128	ADM,EGR1,HES1,ID2,IL6ST,KLF10,SOCS3	199 (19)
GSK2816126		chemical drug	Activated	2.63		0.000128	FOXO6,HEY1,HIVEP3,KCNMB4,NOG,PTH1R,TNFRSF11A
IRAK4	0.001	kinase				0.000128	EDN1,EGR1,ERRFI1,FOS,IER2,IRF1,PDE4B,PPARG	179 (17)
EWSR1-FLI1		fusion gene/product		0.046	bias	0.000128	ADM,EDN1,FILIP1L,ID1,IGFBP5,PCDH18,S1PR1,SLFN5
IL5		cytokine	Activated	2.462	bias	0.00013	BCL3,CSF3R,DUSP5,DUSP6,EGLN3,EGR1,GADD45G,IER2,IER3,LFNG,PAX5,PDE4B,PRDM1,RIPOR2,SGK1,SOCS2	189 (19)
CHI3L1	0.33	enzyme				0.00013	BHLHE40,EMP1,IGFBP5,SERPINE1,TMEM158
EPCAM	-0.068	other	Inhibited	-2.213		0.00013	EGR1,FOS,ID1,SNAI2,SOX2	155 (16)
octreotide		biologic drug		-0.277	bias	0.00013	BMPR2,FOS,PPARG,SMAD6,SMAD7	151 (18)
THPO		cytokine		0.707	bias	0.00014	CMPK2,FLI1,FOS,GATA2,IRF1,PRDM14,RUNX1,SOCS3,SOX2	143 (19)
SPRY2	0.642	other		-0.6		0.000143	AXIN2,EOMES,FGFR3,FOS,ID2,SP8	118 (7)
CGA	0.029	other		0.552		0.000151	BDNF,GATA2,HR,ID1,ISL1,KLF9,NR5A1,SGK1,SHISA2	174 (16)
CALCA		other		0.2		0.000151	AHNAK,EDN1,EGLN3,FOS,ID2,IER3,IL2RB,JAG1,PPARG,PRDM1,SERPINB9,SERPINE1	183 (22)
EP300	-0.153	transcription regulator		0.035	bias	0.000152	ACADL,ARID5A,AXIN2,EDN1,EGR1,FOS,GATA3,ID1,ID2,ID3,PLEKHF1,RAPGEF3,SMAD6,SMAD7,SOCS3,SOX2,SPHK1,SPSB1,TLE2,WNT5B,YPEL2	188 (23)
UTP		chemical - endogenous mammalian		1.343		0.000156	F3,HAS2,KCNC4,SERPINE1,TLR4	183 (20)
BMPR1B	-0.145	kinase		1.969	bias	0.000156	ID1,ID3,MSX2,PPARG,SERPINE1	121 (16)
GPER1	1.492	G-protein coupled receptor		1.933	bias	0.000158	BHLHE40,DUSP5,EDN1,EGR1,ERRFI1,FOS,IER2	237 (21)
EPHA2	0.517	kinase		0.557		0.000163	EDN1,EGR1,FOS,IER3,SGK1,SOX2	170 (19)
TP73	0.257	transcription regulator		0.649		0.000163	ADORA2B,BCL11B,BCL2L11,BHLHE40,EDN1,EGR1,ENG,FGFR3,FOXJ1,GATA2,HES1,ID2,IER3,IGFBP5,JAG1,PDGFB,RUNX1,SERPINE1,SNAI2,TBX1	176 (20)
PF4		cytokine		1.294	bias	0.000166	CMPK2,F3,FLI1,GATA2,IRF1,PRDM14,SOX2,SPHK1
epigallocatechin-gallate		chemical drug		-1.916		0.000168	BHLHE41,EDN1,EGR1,F3,FGF19,FOS,HES1,IL6ST,IRF1,LTBR,MAP3K5,SERPINE1,SNAI2,TLR4	142 (15)
IL12 (complex)		complex		1.525	bias	0.000172	ACADL,BCL3,EOMES,FOS,FURIN,GADD45G,GATA3,IRF1,PRDM1,SOCS2,SOCS3,TLR4,TNFRSF25	165 (19)
BCL3	1.87	transcription regulator		-0.24		0.000174	DUSP5,EGR1,FOS,GATA3,ID1,ID2,IRF1	177 (17)
fluoxetine		chemical drug		0.614		0.000181	ARC,BDNF,DEPP1,EGR1,FOS,MITF,PDE4A,PDE4B	202 (20)
ADCYAP1		other		0.933		0.000183	ADCYAP1R1,BDNF,DIO2,EGR1,FOS,GATA3,GREM2,ID3,IER3,IRF1,NR5A1,RGCC,SEZ6L,SOCS3	176 (21)
NFKB1	0.14	transcription regulator	Activated	2.16	bias	0.000184	ADORA1,AHRR,ANKRD1,BAMBI,BCL3,BHLHE40,EGR1,FOS,GATA3,HAS2,IER3,IRF1,JAG1,MYB,NR4A3,SNAI2	194 (17)
cilostazol		chemical drug		-0.555		0.000185	ABCG1,BDNF,MITF,RAPGEF3,SERPINE1,TLR4	164 (19)
Nos		group		0.927	bias	0.000186	ARC,BDNF,EGR1,FOS	194 (23)
CGB3 (includes others)		other				0.000186	DUSP6,RUNX1,SGK1,WNT5B
reserpine		chemical drug		-0.064	bias	0.000186	ADRA2A,CNR1,EGR1,FOS
NFKBIA	0.608	transcription regulator	Activated	2.912		0.000187	ANKRD1,BCL3,BMPR2,DUSP6,EOMES,F3,FOS,FOXF2,GADD45G,HES1,HEY1,ID1,ID3,IER3,IL11,IRF1,OPRD1,PMEPA1,SGK1,SOCS3,TLR4	167 (20)
delta-9-tetrahydrocannabinol		chemical drug		0.334		0.000196	ARC,BDNF,CNR1,DUSP6,FOS,GRIN2A,OPRD1,SOCS3	169 (20)
KLF11	0.077	transcription regulator		1		0.000199	DIO2,EDN1,ENG,GREM1,INHBE,PDGFB,PPARG,SERPINE1,SMAD6,SMAD7	108 (7)
RARA	0.445	ligand-dependent nuclear receptor		0.684		0.000206	ALOX5,CDX1,EGR1,FOS,GATA3,GATA4,IRF1,NAV2,NEDD9,ONECUT2,OTX2,PITX2,PLXNA2,RUNX1,SOX17,SOX2,TFAP2A,TTC9	201 (22)
15-deoxy-delta-12,14 -PGJ 2		chemical - endogenous mammalian		1.075		0.000208	ACTC1,EGR1,FGF4,FOS,GATA6,IRF1,ISL1,MYB,NOG,OLIG2,PPARG,SERPINE1,SOCS3,SOX17	186 (21)
PRKACA	0.179	kinase		-0.147	bias	0.000209	BCL2L11,BDNF,DIO2,ID2,OXTR,SOCS3	185 (18)
BSCL2	0.294	other				0.000213	ANKRD1,CYP2E1,GREM1,IER3,IGFBP5,LPIN1,PPARG
amphetamine		chemical drug		1.488	bias	0.000213	ADORA2B,BDNF,EGR1,F3,FGF19,FOS,HIVEP3,SGK1	197 (22)
estradiol-17beta-benzoate		chemical reagent		1.268		0.000216	ARC,BDNF,GATA2,OLIG2,OTX2,OXTR,PITX1,RBMS3,SLC2A12,SOX3,SPSB1,STC1,UNC5B	47 (3)
pasireotide		biologic drug				0.000217	BMPR2,SMAD6,SMAD7
AGR2		other				0.000217	CDX2,EGR1,FOS	94 (7)
DVL2	-0.175	other				0.000217	AXIN2,PITX2,PLXNA2
Ige		complex	Activated	2.168	bias	0.00022	ADAM8,ALOX5,BCL2L11,BCL3,CMPK2,DUSP6,EDN1,EGR1,ERRFI1,HIVEP3,IER3,ITK,PDGFB,PPARG,RUNX1,SOCS3,SPHK1	163 (20)
IgG		complex		-0.415		0.00022	ADM,BCL3,BHLHE40,EDN1,EGLN3,EGR1,EMP1,FURIN,GPRC5A,IER2,IRF1,PMEPA1,PPARG,S1PR1,SERPINE1,SGK1,TLR4	182 (18)
STAT6	0.04	transcription regulator		-0.669		0.000223	AHNAK,ARID5A,BCL3,CHST1,CMPK2,EGR1,GADD45G,GATA3,IER2,IL6ST,IRF1,JAG1,MAP3K5,MYB,NEDD9,PROS1,SERPINE1,SOCS2,SPHK1,TNFRSF11A,ZNF608	188 (20)
CHUK	-0.235	kinase		0.942	bias	0.000227	CRLF1,DUSP6,EN2,F3,FOS,FOXF2,GRIN2A,HEY1,IL11,KLF10,OVOL1,SGK1,SOCS3	173 (15)
D-glucose		chemical - endogenous mammalian		1.658		0.000227	ABCG1,ACADL,APLN,BCL2L11,CBR3,CNR1,CYP2E1,EDN1,EGR1,FOS,GATA4,GREM1,ID1,IER2,IL6ST,JAG1,KAT2B,KCNQ1OT1,KLF10,MMP17,NR4A3,PPARG,RUNX1,SERPINE1,SGK1,SPHK1,TLR4,TNFRSF25,ZAP70	189 (22)
HMGA1	0.105	transcription regulator		0.18		0.000227	EGR1,FOS,GATA2,HAND1,ID3,IER2,IER3,PPARG,PTH1R,PTPRU,SOX17,SOX2	202 (20)
nitric oxide		chemical - endogenous mammalian		1.814		0.000227	DUSP6,EDN1,EGR1,EN2,FOS,HEY1,IER3,OPRD1,PGF,SGK1,ZFHX3	183 (21)
IL13		cytokine		1.541	bias	0.00023	ADAM8,ADORA1,ADORA2B,BCL3,BDNF,EGR1,F3,FGFR3,FOXJ1,GATA3,IL11,JAG1,PPARG,PTH1R,SERPINE1,SNAI2,SOCS3,SOX2,SPHK1,TLR4,TNFRSF11A	202 (18)
MED1	-0.172	transcription regulator		1.172	bias	0.000237	BCL3,BHLHE40,ESRRB,HAS2,ID2,IL2RB,INSM1,PPARG,PRDM1,PRDM14,RABGAP1L,SOX2,TBX3	128 (7)
cigarette smoke		chemical toxicant	Activated	2.429	bias	0.000237	ADM,AXIN2,EGR1,FOS,GADD45G,LRAT,PDGFB,PGF,RAPGEF3,RUNX3,SERPINE1,SMAD7,TLR4	177 (21)
PLCL1	0.669	enzyme		-1.067	bias	0.00024	BCL2L11,DIO2,ID1,PPARG	156 (19)
2-arachidonoylglycerol		chemical - endogenous mammalian		-0.102	bias	0.00024	CNR1,F3,LPIN1,PPARG
SNAI1	0.939	transcription regulator		1.209		0.00024	ANKRD1,FOS,ID1,ID4,OLIG2,SERPINE1,SLC28A3,SMAD6,SMAD7,SNAI2,SOX2	172 (22)
POU4F1	1.579	transcription regulator		0.895		0.000248	ACTC1,BNC1,GATA3,IRX1,IRX2,LHX1,RGMA,RUNX1,RUNX3
wortmannin		chemical drug		-1.032	bias	0.000248	BCL2L11,BDNF,CYP2E1,EGR1,F3,FOS,HAS2,IRF1,NR4A3,OPRD1,SERPINE1,SOCS2,SOCS3	180 (19)
SCD	0.004	enzyme		-0.632		0.000251	ACADL,CYP2E1,DIO2,EGR1,ENG,FOS,GATA3,HR,LPIN1,LRAT,PPARG,SOCS3	177 (21)
EGLN		group		-1.12	bias	0.000253	ADM,APLN,BCL11B,CDX1,EFNA1,EGLN3,GATA3,GREM2,MYOCD,SERPINE1,STC1	161 (14)
Immunoglobulin		complex		1.296		0.000257	ADM,APLN,APLNR,ARC,BCL2L11,BCL3,BDNF,CMPK2,CYP2E1,DUSP6,EGR1,ENG,EOMES,F3,FOS,FOXJ1,GATA2,GATA3,HEY1,IER3,IL2RB,IRF1,MYB,PAX5,PRDM1,PROS1,RAC2,S1PR1,SAMD11,SOCS3,SOX2,SPHK1,TNFRSF11A,ZAP70	214 (19)
PTX3	-0.812	other		-1.218	bias	0.000258	F3,FOS,GATA3,GATA4,TLR4	139 (10)
ADRA1B	1.992	G-protein coupled receptor				0.000266	ARC,BDNF,EGR1,FOS,IL6ST,MSX2	197 (24)
ADRA1D	0.602	G-protein coupled receptor				0.000266	ARC,BDNF,EGR1,FOS,IL6ST,MSX2	176 (20)
CREBBP	-0.234	transcription regulator		0.657	bias	0.000268	ARID5A,DCX,EGR1,EOMES,FGFR3,FOS,GRIN2A,GRIN2D,HAS2,IL2RB,IRF1,NR4A3,PLEKHF1,RAPGEF3,SOCS3,SPSB1,TLE2,WNT5B,YPEL2	183 (19)
COL18A1	0.12	other		-1.4	bias	0.00027	CDKN2C,EDN1,EFNA1,F3,FOS,ID1,ID3,SERPINE1	186 (24)
haloperidol		chemical drug		0.985	bias	0.00027	ARC,BDNF,EGR1,FOS,GGT1,GRIN2A,NR4A3,OLIG2	200 (24)
RAF1	-0.015	kinase	Activated	2.939	bias	0.000271	ANKRD1,BCL2L11,CDC42EP1,DIO2,DUSP5,DUSP6,EGR1,EMP1,FOS,ID3,IER2,IER3,PRDM1	201 (21)
PI3K (family)		group		1.818	bias	0.000283	ABCG1,ADM,BCL2L11,CDX2,EGLN3,FOS,PDGFB,SERPINE1,SNAI2	179 (21)
bisindolylmaleimide I		chemical drug	Inhibited	-2.345	bias	0.000283	EGR1,FOS,GATA4,HAS2,ID3,NR5A1,OXTR,S1PR1,SERPINE1	176 (20)
Akt		group		1.196		0.000285	ADM,ANKRD1,BCL2L11,BHLHE40,CHST3,F3,FOS,GATA2,HES1,IER3,IL2RB,MYB,PPARG,SERPINE1,SGK1,SNAI2,SOCS3,SOX2,TNFRSF11A	175 (22)
MTA1	-0.02	transcription regulator		-0.313		0.000298	ACTC1,EMP1,GPRIN3,PAX5,PITX2,SIX3
trichostatin A		chemical drug		1.439		0.0003	ANKRD1,ARC,BCL2L11,BDNF,COCH,CSF3R,EPHB3,F3,FGFR3,FOS,FOXF2,GADD45G,GATA3,GATA6,GGT1,GRHL2,HES1,ID1,ID2,ID3,IGFBP5,IRF1,ISL1,OXTR,PAX5,PPARG,PRDM1,RUNX3,SERPINE1,SEZ6L,SGK1,SPHK1,TLR4,WNT3,ZIC2	184 (17)
PTGS2	0.304	enzyme		1.344	bias	0.000304	AXIN2,CDKN2C,EGR1,FOS,GATA4,GRIN2A,IL11,IRX1,IRX2,NKD1,PPARG,STC1	202 (24)
15(S)-HETE		chemical - endogenous mammalian		0.935		0.000304	ABCG1,EGR1,F3,PPARG	144 (17)
NMDA Receptor		complex		-0.152	bias	0.000304	ARC,BDNF,FOS,GRIN2A	136 (18)
LYL1		transcription regulator				0.000304	EGR1,ID1,ID3,ID4
miR-100-5p (and other miRNAs w/seed ACCCGUA)		mature microRNA		-1.181	bias	0.000304	FGF16,FGFR3,ID1,SOX17
EPHX2	-0.002	enzyme		-0.141		0.000304	BDNF,DLL1,HES1,HEY1
FOXO4	-0.197	transcription regulator		0.98		0.000323	APLN,BCL2L11,IER3,JAG1,LRAT,OVOL1,SERPINE1,SESN3,SGK1	111 (7)
ERBB3	0.25	kinase		-0.522		0.000323	CDKN2C,EGR1,F3,HAS2,IER2,IGFBP5,SERPINE1,SGK1,SOCS3	192 (19)
RB1	-0.067	transcription regulator		-0.9		0.000324	ACTC1,BCL2L11,CDX1,CDX2,DIO2,EGR1,EOMES,F3,FOS,GPRC5A,HES1,ID1,ID2,IL6ST,KLF10,LRAT,MYB,NR4A3,PMEPA1,PPARG,REEP1,SERPINE1	205 (23)
NCOA2	-0.19	transcription regulator		0.765	bias	0.000329	ADORA1,CHST1,EGR1,ESRRB,FGF4,IRF1,LPIN1,MYB,NR4A3,PPARG,RAI1	166 (13)
CD40	0.319	transmembrane receptor	Activated	2.468	bias	0.000337	A4GALT,BCL2L11,DUSP6,F3,FOS,IL2RB,IRF1,KLF9,LTBR,PRDM1,SERPINE1,SMAD7,TNFRSF25	186 (20)
fingolimod phosphate		chemical - endogenous mammalian				0.000343	HAS2,SERPINE1,SPHK1
Smad1/5/8-Smad4		complex				0.000343	ID1,SMAD6,SMAD7
LTBP4	-0.005	growth factor				0.000343	GREM1,ID1,ID2
AP20187		chemical reagent				0.000343	BDNF,EGR1,FOS	132 (12)
raclopride		chemical drug				0.000343	BDNF,FOS,NR4A3	172 (17)
PCM1-JAK2		fusion gene/product				0.000343	GATA3,SOCS2,SOCS3
CHD7	0.298	enzyme		1.486	bias	0.00035	FGF4,GATA4,HEY1,JAG1,NR5A1
HLX	-0.482	transcription regulator		-0.555	bias	0.00035	ANKRD1,EGR1,HES1,PRDM1,UNC5B
2-methylthio-ATP		chemical reagent				0.000351	FOS,SERPINE1	144 (12)
ritanserin		chemical drug				0.000351	BDNF,PRKD1
Rbp		group				0.000351	PPARG,SOCS3
FBXO25	-0.092	enzyme				0.000351	EGR1,FOS
MAPK8IP2	0.013	other				0.000351	BDNF,FOS	136 (11)
H2BC3		other				0.000351	APCDD1,SOX17
sarpogrelate		chemical drug				0.000351	F3,SERPINE1
methiothepin		chemical drug				0.000351	F3,SERPINE1	115 (7)
AGI-1095		chemical reagent				0.000351	EGR1,F3	143 (13)
ADRB		group		-0.552		0.000358	ANKRD1,BDNF,BHLHE40,DIO2,FOS,GATA4,LPIN1,NR4A3,PDGFB,SMAD6	162 (16)
VHL	-0.117	transcription regulator	Inhibited	-2.176		0.000358	BCL2L11,BHLHE40,CDCP1,EGLN3,F3,FILIP1L,IER3,NEDD9,PDGFB,RUNX1	163 (13)
Salmonella enterica serotype abortus equi lipopolysaccharide		chemical toxicant	Activated	2.714	bias	0.000364	ADORA2B,EDN1,EGR1,F3,GPRC5A,HES1,HEY1,ID2,IRF1,SOCS3,SYNJ2	182 (16)
ionomycin		chemical reagent		1.488	bias	0.000366	AHNAK,BDNF,DUSP5,EGR1,FOS,GATA3,KCNN2,PAX5,PPARG,SGK1,SOCS2,STC1	179 (21)
TIMP3	-0.265	other		-1.633	bias	0.000372	BAMBI,ENG,FOS,SERPINE1,SMAD6,SMAD7	174 (19)
TEAD2	-0.014	transcription regulator		0	bias	0.000372	ADM,EDN1,FILIP1L,IGFBP5,PCDH18,SLFN5
SB 216763		chemical drug		0.762	bias	0.000372	AXIN2,BHLHE40,MSX2,NR4A3,PRDM1,SOX2	195 (18)
EMD	-0.032	other		1	bias	0.000379	EGR1,IER3,IRF1,SOX2
ETS1	-0.3	transcription regulator	Activated	2.184	bias	0.000383	EGR1,FLI1,GABRE,ID2,IL2RB,ITK,MYB,OPRD1,PRDM1,RUNX1,RUNX3,SERPINE1,ZAP70
LMO2	1.125	transcription regulator	Inhibited	-2.324		0.000387	AXIN2,BMPR2,CDKN2C,EGLN3,ENG,FGFR3,GATA3,HIVEP3,LTBR,LYN,MAP3K5,MITF,NLRP1,SIX3,ZFHX3	106 (4)
FOXO3	-0.525	transcription regulator		0.856		0.000389	APLN,BCL2L11,DEPP1,EGR1,FOS,GATA2,ID1,IER3,JAG1,LRAT,MYOCD,OVOL1,PRDM1,SERPINE1,SESN3,SGK1,SOX2	195 (18)
TREM1	0.426	transmembrane receptor	Activated	2.236	bias	0.000401	ADORA2B,EDN1,EGR1,F3,GPRC5A,GREM1,HES1,IRF1,PPARG,SYNJ2,TLR4,TMEM158	191 (20)
DKK1	-0.955	growth factor		0.591	bias	0.000402	AXIN2,BDNF,GATA3,MITF,PPARG,SNAI2,TBX3	182 (18)
NOTCH4	1.012	transcription regulator		-0.321	bias	0.000404	FURIN,HES1,HEY1,IRF1,SERPINE1	86 (7)
TEAD3	0.04	transcription regulator		0	bias	0.000414	ADM,EDN1,FILIP1L,IGFBP5,PCDH18,SLFN5
ADRA1A	0.206	G-protein coupled receptor				0.000414	ARC,BDNF,EGR1,FOS,IL6ST,MSX2	170 (20)
IL1		group	Activated	2.236	bias	0.000415	BDNF,BHLHE40,CBR3,EDN1,EGR1,F3,FOS,GGT1,IL11,IL2RB,IRF1,LRAT,PPARG,SERPINE1,SOCS3,SPHK1,TLR4	151 (17)
hyaluronic acid		chemical - endogenous mammalian		1.294	bias	0.000416	BCL3,FOS,NOG,PPARG,PROX1,SERPINE1,SOCS3,SPHK1,TLR4	172 (18)
KMT2A	-0.086	transcription regulator		1.633	bias	0.000421	ABTB2,BAHCC1,CDKN2C,EGR1,EPHB3,MEIS2,MSX2,PITX2	112 (5)
ZC3H12A	0.629	enzyme	Activated	2.143		0.000423	ARHGAP31,BCL3,DUSP5,ENG,FOS,LFNG,PPARG,RAC2,SMAD7,ZBTB46,ZNF608	158 (13)
WNT5A	-0.626	cytokine		-0.128		0.000439	AXIN2,DLL1,GREM1,ID2,ID3,IRF1,NR5A1,PGF,SOCS3,STC1,TLR4,TNFRSF11A	201 (20)
MAPK1	-0.076	kinase		1.335		0.000441	ARC,BDNF,EGLN3,EGR1,EMP1,FAM20A,FOS,GATA3,MITF,PDGFB,PITX2,PROS1,SERPINE1,SOCS2,SPRY4,SPSB1,STC1,TMEM158	191 (18)
GLI2	-0.16	transcription regulator		0.096	bias	0.000442	BNC1,CBFA2T3,GATA3,GATA4,HHIP,JAG1,MITF,OVOL1,PTCH1	21 (3)
losartan potassium		chemical drug		-1.247		0.000447	APLN,EDN1,EGR1,ENG,F3,FOS,KLF15,PTH1R,SERPINE1,SOCS3	168 (18)
Sos		group				0.000459	APLN,FBLIM1,FOS,GATA4,IGFBP5,NPTX1,PMEPA1,PTH1R,RAPGEF3,RGMA,RUNX1,SMAD7
BCOR	-0.232	transcription regulator		1	bias	0.000459	ADM,IGFBP5,IRX2,PRDM1,PTCH1,TLR4	7 (2)
SOX17	1.445	transcription regulator		1.172		0.000464	AXIN2,FOS,GATA4,GATA6,SOX2	194 (14)
mir-126		microRNA		0.042	bias	0.000464	GATA3,MITF,MYOCD,SNAI2,SOX2	128 (7)
DTNBP1	0.019	other		1.067	bias	0.000467	ACTC1,GRIN2A,GRIN2D,NPAS1
SIX1	0.651	transcription regulator	Inhibited	-2.121	bias	0.00047	ACTC1,BHLHE40,GATA3,KIFC3,LFNG,OTX1,OTX2,REEP1,SGCG
nicotine		chemical drug		0.832	bias	0.000471	BDNF,CYP2E1,EDN1,EGR1,FOS,GATA3,GRIN2A,HAND1,ID1,KCNB1,PTH1R,SERPINE1,TRPC6	185 (20)
L-type Calcium Channel		complex				0.000507	BDNF,EGR1,FOS	195 (23)
SMAD1/5		group				0.000507	ID1,ID2,ID3
SLC30A3	-0.15	transporter				0.000507	BDNF,DCX,GRIN2A
MAPK9	0.234	kinase		0.594		0.000513	BCL2L11,DIO2,EDN1,EGR1,EOMES,F3,FOS,IER2,IL11,PPARG,PTCH1	185 (18)
GHRL		growth factor		1.23		0.000516	ABCG1,BDNF,EDN1,FOS,PPARG,RAPGEF3,SOCS3	186 (20)
VDR		transcription regulator		0.18		0.000521	EDN1,EGR1,F3,GADD45G,GATA3,GATA6,ID1,IER3,IGFBP5,MSX2,NEDD9,PPARG,RGCC,SOCS3	168 (20)
BCR (complex)		complex		1.17	bias	0.000523	BCL2L11,BCL3,EGR1,FOS,IL2RB,KLF9,LFNG,PRDM1,RAC2,S1PR1,TNFRSF25,ZNF608	174 (20)
IL27		cytokine		1.388	bias	0.000525	DEPP1,EGR1,EOMES,FOS,GADD45G,GATA3,ID2,IRF1,PRDM1,SOCS3	160 (19)
HNF1B	-0.747	transcription regulator		1.316		0.00053	AXIN2,BHLHE40,FBLIM1,GATA6,ID1,ID3,ID4,JAG1,SNAI2
CRNDE	0.083	other		1.342	bias	0.00053	DUSP5,DUSP6,FGFR3,PGF,RAC2
RCAN1	0.563	other		0.271		0.00053	BDNF,CBFA2T3,F3,FOS,OVOL1	121 (14)
SOX10	0.2	transcription regulator				0.00053	FOS,IRF1,KCNB1,LHX1,MITF
STAT5B	-0.134	transcription regulator		0.903		0.000552	ACOT11,ACTC1,AHNAK,ANKRD1,FAM89A,FOS,GATA2,IL2RB,IRF1,KLF9,LMO2,LTBR,PAX5,SOCS2,SOCS3,TNFRSF11A,TNFRSF25	142 (20)
tetracycline		chemical drug		0.135		0.00056	BHLHE40,GATA2,JAG1,PCDH18,PDE4B,SERPINE1,ZIC5
APLN	-1.395	other		0.44	bias	0.000562	EGR1,FOS,GATA2,MYB,NKD1,SOX18	156 (15)
EPHB4	0.105	kinase	Activated	2.433	bias	0.000562	GATA2,GATA3,RUNX1,SHB,SMAD6,ZIC2
SRA1	0.045	transcription regulator				0.000568	DIO2,HES1,PPARG,SLC2A12
miR-293-5p (and other miRNAs w/seed CUCAAAC)		mature microRNA		0	bias	0.000568	ADORA1,ARC,FGF16,KLF15
A-Fos		chemical reagent		-0.528	bias	0.000568	ARC,BDNF,DUSP6,IER3
HMGA2	-0.019	enzyme		-0.849	bias	0.000568	ID2,KLF15,SNAI2,SOX2
tranylcypromine		chemical drug		-0.09		0.000568	BDNF,FOS,PDE4A,PDE4B
acetaldehyde		chemical - endogenous mammalian		1	bias	0.000568	CNR1,FOS,KLF9,PPARG	92 (6)
EDN1	-2.14	cytokine		0.641	bias	0.00057	APLN,EDN1,EGR1,ERRFI1,FOS,GATA4,HAND1,HEY1,MITF,SERPINE1,SOCS3,TRPC6	163 (22)
PI3K (complex)		complex		1.69	bias	0.000572	APLN,BCL2L11,FLI1,FOS,GATA2,GATA3,MAP3K5,MITF,PLB1,PRDM1,SERPINE1,SGK1,SOCS3,TLR4,TNFRSF11A	176 (16)
miR-124-3p (and other miRNAs w/seed AAGGCAC)		mature microRNA		-1.983	bias	0.000575	AHRR,ARHGAP29,BDNF,CAPRIN2,DLX2,EGR1,HES1,JAG1,KLF15,PGF,PRKD1,RASSF5,SNAI2
IL15	2.479	cytokine		1.022	bias	0.000581	BAMBI,BCL2L11,DUSP5,EDN1,EOMES,GATA3,GCNT1,GPRC5A,ID4,IL2RB,IRF1,LYN,PDE4B,PRDM1,RAC2,S1PR1,SERPINE1,SMAD7,SOCS2,TNFRSF25	177 (21)
BRD4	-0.039	kinase		1.095	bias	0.000583	BCL3,BHLHE40,FOS,ID2,INSM1,IRF1,MANEAL,MYB,PDGFB,PRDM1	96 (7)
EGFR	0.093	kinase		1.51	bias	0.000583	A4GALT,AXIN2,BCL2L11,CDCP1,EGR1,F3,FOS,GPER1,HAS2,ID1,IER2,IER3,IGFBP5,INSM1,IRF1,JAG1,RUNX1,SERPINE1,SNAI2,SOCS3,SOX2,SPHK1,UNC5B	201 (18)
PRKCA	-0.186	kinase		-1.727	bias	0.000596	EGR1,FOS,HES1,HEY1,ID1,ID2,ID3,RUNX1,SERPINE1	195 (17)
butyric acid		chemical - endogenous mammalian	Activated	2.11		0.000596	ABCG1,ALOX5,FOS,FURIN,GATA2,GATA3,GATA4,GATA5,GATA6,GGT1,GPRC5A,IL11,IRF1,MYB,PAX5,PPARG,PRDM1,SERPINE1,SGK1,SOCS3	208 (21)
TET3	-0.576	enzyme	Inhibited	-2.236	bias	0.000604	APLN,GATA4,ISL1,KLF9,SOX2	17 (3)
XDH	-0.147	enzyme		0.03		0.000604	ABCG1,F3,ID3,PPARG,SERPINE1	170 (18)
FOSB	-0.146	transcription regulator		-0.332	bias	0.000604	BDNF,F3,FOS,PPARG,SERPINE1	170 (17)
miR-199a-5p (and other miRNAs w/seed CCAGUGU)		mature microRNA		-1.912	bias	0.000606	CMPK2,GPRC5A,ID3,JAG1,MYOCD,NEDD9,WNT5B
PLG		peptidase		1.826	bias	0.000606	BDNF,EDN1,F3,MCOLN3,RAC2,RAPGEF3,SERPINE1	155 (17)
THRA	-0.111	ligand-dependent nuclear receptor		1.387		0.000613	CDX1,CDX2,ENG,FGFR3,FOS,FURIN,IRF1,KLF9,PPARG,SERPINE1	171 (21)
PTEN	-0.126	phosphatase		-1.548		0.000619	ABTB1,ADM,BCL2L11,BCL3,EDN1,EN1,ERRFI1,F3,FGF19,FGFR3,FOS,GATA2,GATA3,GGT1,ID4,IGFBP5,JAG1,LRAT,PPARG,PRDM1,RUNX1,SERPINE1,SMAD6,SNAI2,SOCS3,STARD8,TLE2	165 (20)
AKT1	0.087	kinase		0.302	bias	0.000633	ACTC1,ANKRD1,BCL2L11,EGR1,FOS,IGFBP5,IL11,KLF15,MYB,MYOCD,PPARG,SERPINE1,SNAI2,SOX2,UNC5B	175 (21)
trans-hydroxytamoxifen		chemical drug		-0.632		0.000649	ADM,EFNA1,EGR1,GPRC5A,IER3,RUNX1,S1PR1,SERPINB9,STC1,TTC9,UNC5B
IL10		cytokine		0.74		0.000663	ADM,BCL2L11,BCL3,CSF3R,DEPP1,F3,FOS,IL6ST,IRF1,LYN,NEDD9,NR4A3,PDE4B,PRDM1,SHB,SOCS3,SOX3,TLR4,TMEM158,TNFRSF11A	181 (19)
bleomycin		biologic drug		0.775	bias	0.000673	BHLHE40,DUSP5,FOXJ1,HEY1,ID1,JAG1,KLF15,NAV2,RGCC,SERPINE1,SLFN5,SOCS2,SOCS3,SPHK1	213 (18)
2-(4-amino-1-isopropyl-1H-pyrazolo[3,4-d]pyrimidin-3-yl)-1H-indol-5-ol		chemical reagent		-1.869		0.000679	ANKRD1,EDN1,EGR1,GREM2,HAS2,ID1,ID3,NR4A3,PMEPA1,RGCC,SMAD7	111 (7)
CaMKII		complex		0.762	bias	0.000684	BDNF,FOS,HAS2,IRF1	184 (21)
MAPK8IP1	-0.293	other				0.000684	BDNF,EOMES,FOS,GRIN2A	154 (17)
PRRX1	-0.181	transcription regulator		-0.341	bias	0.000684	FOS,PDGFB,PPARG,SOX2	151 (12)
GPNMB	0.174	enzyme				0.000684	DDIT4L,FOS,MITF,TNFRSF11A
KLF10	1.756	transcription regulator		-1.246		0.000684	GATA3,PPARG,SERPINE1,SMAD7	198 (17)
AXIN1	-0.097	other		-1.067	bias	0.000684	APCDD1,FOS,PITX2,PPARG	157 (15)
GNA13	-0.024	enzyme				0.000684	EGR1,FOS,MAP3K5,TRPC6	157 (19)
ELF5		transcription regulator				0.000684	GATA3,MEIS2,RUNX1,SNAI2
dihydrotestosterone		chemical - endogenous mammalian	Activated	2.252	bias	0.00069	ABCG1,ADM,AXIN2,BMPR2,DIO2,EFNA1,EGR1,FOS,ID2,IGFBP5,IL6ST,IRX2,JAG1,KLF15,MYB,OXTR,PCAT14,PMEPA1,PPARG,PROS1,RUNX1,SGK1,SNAI2,SOCS2-AS1,STARD8	218 (23)
etoposide		chemical drug		0.704	bias	0.000704	ABCG1,BCL2L11,BDNF,GADD45G,ID1,ID2,IER3,IL11,IRF1,LPAR6,SGK1,SPHK1	180 (17)
MAP2K1/2		group		1.105	bias	0.000707	ARC,BCL2L11,BDNF,EGR1,FOS,FURIN,JAG1	185 (22)
CCL5		cytokine		1.671	bias	0.000707	BDNF,DUSP6,EMP1,FOS,IER2,SGK1,TLR4	190 (21)
Y 27632		chemical drug		-0.873		0.000707	BMPR2,FOS,HAS2,MYOCD,PPARG,SERPINE1,SOX17	179 (22)
CCND1	0.799	transcription regulator		0.588		0.00071	AHNAK,CDKN2C,ERRFI1,GATA4,GPRC5A,ID1,ID3,IER3,LIN7B,MAP3K5,MEIS2,OVOL2,PMEPA1,PPARG,RBMS3,SOX2	122 (7)
MIR320		group				0.000714	EDN1,EMILIN2,NR5A1
HCRT	1.418	other				0.000714	BDNF,EGR1,FOS	193 (21)
DHH		peptidase				0.000714	HHIP,NR5A1,PTCH1
CAMK2A	0.151	kinase				0.000714	BDNF,FOS,WNT3	140 (10)
gamma-secretase inhibitor XX		chemical reagent				0.000714	HES1,HEY1,JAG1
glucocorticoid		chemical drug		-0.151		0.000725	ALOX5,APLN,BCL2L11,BCL3,BDNF,CNR1,EDN1,HAS2,IL11,LPIN1,PPARG,SERPINE1,SGK1,SOCS3,STC1	198 (21)
phytohemagglutinin		chemical drug	Activated	2.891	bias	0.000725	BCL3,EGR1,ENG,FGFR3,FOS,GATA2,GATA3,GGT1,KCNN2,MEIS2,OPRD1,PAX5,PGF,PRKD1,SPHK1	182 (19)
TMPRSS2-ERG		fusion gene/product	Activated	3		0.000748	ADORA2B,C16orf74,ID1,ID3,KLF9,LFNG,PLXNA2,PPARG,WNT5B
CIDEC		other	Inhibited	-2.219	bias	0.000774	ACADL,DIO2,EBF2,PPARG,SERPINE1	66 (6)
PTGER4		G-protein coupled receptor		-1		0.000788	CMPK2,EDN1,EGR1,HAS2,HIVEP3,IRF1,LPAR6,PDGFB,S1PR1,SLFN5	196 (18)
lithium chloride		chemical drug		0.24	bias	0.000791	AXIN2,BCL3,CACNA1G,FOS,GATA3,GATA4,HES1,MYB,PPARG	191 (19)
ETS		group				0.000816	EGR1,ENG,FOS,SERPINE1
NADPH oxidase		complex		0.849	bias	0.000816	EDN1,F3,FOS,SERPINE1	152 (19)
MGP		other		1	bias	0.000816	GATA4,JAG1,MSX2,MYOCD	51 (4)
DEF6	0.113	other		-0.684		0.000816	FOS,PRDM1,SNAI2,ZBTB46	98 (8)
SKI	0.171	transcription regulator		-1.976		0.000816	BCL11B,MITF,SERPINE1,SMAD7	80 (8)
erlotinib		chemical drug		0.196	bias	0.000822	BCL2L11,EGR1,F3,IL11,PDGFB,SERPINE1,SNAI2,TLR4	170 (20)
DIO2	2.131	enzyme				0.000828	ARC,DIO2,EGR1,FOS,GADD45G,GREM2,HR,IL11,KLF15,PTCH1
vismodegib		chemical drug	Activated	2.201		0.000871	GATA6,HHIP,PPARG,PTCH1,SOX2	73 (4)
1-methyl-4-phenyl-1,2,3,6-tetrahydropyridine		chemical toxicant	Activated	2.425	bias	0.000875	BDNF,CNR1,EGR1,FOS,PLEKHF1,SGK1,SOX21,TLR4	179 (19)
IRS1	0.496	enzyme		1.577		0.000882	ACTC1,CDKN2C,EGR1,FOS,GATA3,ID2,MYOCD,PPARG,SNAI2	202 (26)
RUNX3	1.93	transcription regulator		-1.227	bias	0.000882	BCL2L11,CDX2,CHST3,EOMES,IL6ST,JAG1,REEP1,RUNX1,SNAI2	97 (7)
NTRK2	0.132	kinase		-0.218	bias	0.000884	BCL2L11,BDNF,CDKN2C,EGR1,FOS,JAG1,SERPINE1	151 (20)
vancomycin		biologic drug	Activated	2.714		0.000899	ADORA2B,CDCP1,CMPK2,FBLIM1,FOS,IER3,IGFBP5,NAV2,RTN4RL1,SEZ6L,SOCS2,TNFRSF11A
IL17A		cytokine		1.479	bias	0.000911	BCL3,FOS,IRF1,JAG1,MSX2,PGF,PPARG,PRDM1,S1PR1,SERPINE1,SGK1,SOCS3,SPSB1,TLR4,TNFRSF11A	174 (21)
miR-125b-5p (and other miRNAs w/seed CCCUGAG)		mature microRNA	Inhibited	-2.158	bias	0.00093	ABTB1,ALOX5,APLN,FURIN,ID1,ID2,ID3,VSIR	139 (7)
TOX	-0.656	transcription regulator		1.067		0.000964	EOMES,ID2,ID3,PRDM1
TGFB1I1	0.323	transcription regulator		-0.905	bias	0.000964	FOS,ID1,SERPINE1,SMAD7	134 (13)
SIX5	-0.202	transcription regulator		0.762	bias	0.000964	COL9A2,EBF2,IGFBP5,MDFI
GNL3	-0.013	other		-1.982	bias	0.000964	CDX2,EOMES,GATA4,GATA6
PD184352		chemical drug		-1.225		0.000964	BCL2L11,EGR1,FOS,NR4A3	174 (21)
cannabidiol		chemical drug				0.000964	BDNF,ID1,ID2,SOCS3	139 (14)
diosgenin		chemical - endogenous non-mammalian		1		0.000964	ALOX5,EDN1,F3,SERPINE1	133 (10)
LNX2	0.8	other				0.000968	HES1,JAG1,LFNG
KLB	1.149	enzyme				0.000968	EGR1,FGF19,FOS	138 (11)
ELK3	0.856	transcription regulator				0.000968	EGR1,FOS,SERPINE1	91 (7)
F7	-0.119	peptidase		0.514	bias	0.000976	EGR1,F3,FOS,IER2,JAG1	171 (19)
CSF		group	Activated	2.449	bias	0.000979	IL6ST,PPARG,SERPINB8,SERPINB9,SERPINE1,SOCS3
FKBP10	-0.014	enzyme		-1.633	bias	0.000979	APLN,BCL3,CRLF1,IL11,SERPINE1,SPHK1
dalfampridine		chemical drug		1.633	bias	0.000979	ARC,DUSP6,EGR1,FOS,GADD45G,IER2
clozapine		chemical drug		1.097	bias	0.000979	BDNF,EGR1,FOS,GATA3,NR4A3,SGK1	194 (24)
valsartan		chemical drug		-1.759	bias	0.000979	EDN1,ENG,F3,FOS,PPARG,SERPINE1	146 (15)
cholecalciferol		chemical - endogenous mammalian		1.002	bias	0.000982	ALOX5,BDNF,EDN1,FOS,PPARG,PTH1R,RUNX3,SERPINB8,SERPINE1	181 (21)
HAVCR1		other		1.331		0.000988	BHLHE41,FGFR3,GATA3,IL6ST,IRF1,LYN,SNAI2,SOCS3	125 (14)
PRKCD	0.76	kinase		1.303	bias	0.00101	DUSP6,FOS,GPRC5A,GRHL2,NAV2,PTCH1,SERPINE1,SMAD6,SOX2,SPHK1,TTC9	160 (16)
NKX2-3		transcription regulator		-0.071		0.00101	ADM,BMPR2,C2CD4B,CMPK2,EDN1,HEY1,REEP1,SMAD7,SOX2,TMEM158,TRPC6,YPEL2
mycosporine-like amino acid		chemical reagent				0.00104	FOS,HAS2	152 (10)
mineralocorticoid		chemical drug				0.00104	APLN,SGK1
PRAG1	0.421	kinase				0.00104	HES1,HEY1
DLK2	-0.177	other				0.00104	HES1,HEY1	85 (8)
PSMD14	0.037	peptidase				0.00104	BCL2L11,BCL3	120 (7)
RNF43	-0.475	enzyme				0.00104	AXIN2,CYP2E1
TRPM3	-0.151	ion channel				0.00104	EGR1,FOS
Trk Receptor		group				0.00104	DUSP6,EDN1
defibrotide		biologic drug				0.00104	F3,SERPINE1
DDX6	-0.146	enzyme				0.00104	LPIN1,PPARG
BPTF	-0.2	transcription regulator				0.00104	EN1,EN2
TLE4	-0.284	transcription regulator				0.00104	PRDM1,SIX3	5 (2)
SOX21	-2.174	transcription regulator				0.00104	CDX2,SOX2
LYPD6	-0.685	other				0.00104	AXIN2,FZD4
RING1	-0.057	transcription regulator				0.00104	EN2,FOS
HNRNPF	0.076	other				0.00104	LPIN1,PPARG
mecamylamine		chemical drug				0.00104	BDNF,FOS	92 (7)
cycloserine		chemical drug				0.00104	BDNF,FOS	100 (10)
modafinil		chemical drug				0.00104	BDNF,FOS
Ala-Tyr-Pro-Gly-Lys-Phe-NH2		chemical reagent				0.00104	EGR1,FOS	179 (22)
3,7-dimethyl-1-propargylxanthine		chemical reagent				0.00104	F3,FOS	87 (7)
2-amino-3-phosphonopropionic acid		chemical - endogenous mammalian				0.00104	EGR1,FOS	87 (7)
CEBPD	-0.111	transcription regulator		0.777	bias	0.00105	CSF3R,CYP2E1,DEPP1,FOS,IGFBP5,MITF,PPARG,SNAI2	173 (15)
propylthiouracil		chemical drug		-1.023	bias	0.00105	BCL11B,BDNF,CDX2,CRLF1,DCX,DIO2,EMP1,FBLIM1,LHX1,MYOCD,SERTAD4,SHD
thioacetamide		chemical toxicant	Activated	2	bias	0.00109	BHLHE40,CDCP1,EMP1,FGFR3,FOS,IER3,LRAT,PDGFB,PRELP,RGCC,SMAD7,SOX2,TMC5	168 (12)
SUZ12	-0.104	enzyme				0.00109	CNR1,EVX1,FGF4,GATA4,GATA6,HAND1,NKD1,POU2F3,TBX3	144 (12)
MSX2	3.818	transcription regulator		-0.254	bias	0.00109	MSX2,PPARG,PROX1,PTH1R,SIX3
CGS 21680		chemical reagent	Inhibited	-2.129		0.00109	BDNF,EGR1,F3,FOS,GRIN2A	166 (18)
CD3		complex	Activated	3.647	bias	0.00109	BAMBI,BCL2L11,EOMES,FOS,GATA3,GPRC5A,HIVEP3,ID3,ID4,IGFBP5,IL2RB,IRF1,LYN,NLRP1,OPRD1,PDE4A,PDE4B,PDE4D,PPARG,RAC2,SOCS2,SOCS3,TNFRSF11A,TNFRSF25	128 (19)
5-O-mycolyl-beta-araf-(1->2)-5-O-mycolyl-alpha-araf-(1->1')-glycerol		chemical - endogenous non-mammalian		1.134	bias	0.00109	BCL3,IER3,NEU4,NR4A3,PDE4B,SOCS3,SPHK1	161 (10)
LDB1	0.162	transcription regulator	Inhibited	-2.138		0.00113	AXIN2,BMPR2,CDKN2C,EGLN3,ENG,FGFR3,HIVEP3,LTBR,LYN,MAP3K5,MITF,NLRP1,SIX3,ZFHX3
VIM	-0.04	other		1.183		0.00113	F3,LFNG,SNAI2,SOX2	190 (25)
bexarotene		chemical drug		1.035	bias	0.00115	BCL11B,DEPP1,DUSP5,GRIN3A,ID1,IER2,IL2RB,ISL1,KLF10,LRP4,PPARG
RETN		other		1.528	bias	0.00116	EDN1,FOS,FURIN,SERPINE1,SOCS3,TLR4	176 (20)
GAST		other		0.128	bias	0.00117	EGR1,FOS,HES1,IL11,JAG1,PPARG,RUNX3	167 (19)
LYN	1.037	kinase		-0.663		0.00117	BCL2L11,BCL3,BDNF,EGR1,MITF,SOCS3,SPHK1	175 (19)
CCN2	-0.773	growth factor		0.018	bias	0.00118	EGLN3,EGR1,HES1,MBNL2,PDGFB,PTH1R,SERPINE1,SOX2	207 (25)
SRF	-0.097	transcription regulator	Activated	2.604	bias	0.00119	ACTC1,ANKRD1,ARC,BCL2L11,DUSP5,EGR1,FILIP1L,FOS,GADD45G,GATA4,IER2,LRP4,MYB,MYOCD,NLRP1,RAI2	33 (3)
EGR1	1.841	transcription regulator		1.818	bias	0.00119	ARC,BCL2L11,EGR1,F3,ID1,MYB,PPARG,SERPINE1,SGK1,SNAI2,TLR4	213 (17)
YAP1	0.168	transcription regulator		0.638	bias	0.00122	ANKRD1,BCL2L11,CDX2,EDN1,EGR1,FOS,ID1,ID2,NR5A1,PDGFB,SERPINE1,SGK1,SMAD6,SMAD7,SNAI2,SOX2	178 (19)
BHLHE40	1.103	transcription regulator		1.299	bias	0.00125	ADORA2B,ALOX5,BDNF,BHLHE41,EGLN3,EOMES,ID1,IER3,IL2RB,IL6ST,LYN,MITF,MYB,PDE4B,SOCS3	165 (17)
testosterone		chemical - endogenous mammalian		0.607	bias	0.00125	ADRA2A,ANKRD1,APLN,BCL3,BDNF,BMPR2,CYP2E1,EGR1,FGFR3,FOS,GGT1,ID1,ID3,IGFBP5,PPARG,PTCH1,TLR4	175 (20)
CCL2	0.911	cytokine		-0.647		0.00125	ABCG1,EGLN3,F3,FOS,FOXJ1,PPARG,SERPINE1,SOX2	168 (19)
ITK	2.365	kinase		0.483	bias	0.00125	EOMES,FOS,GATA3,IL2RB,LPAR6,LYN,RUNX3	181 (21)
N-methyl-D-aspartate		chemical drug		0.204	bias	0.00126	ARC,BCL2L11,BDNF,EGR1,FOS,GRIN2A	163 (18)
BBP-398		chemical drug				0.00127	DUSP6,EGR1,SPRY4
STAT1/3/5 dimer		complex				0.00127	BCL3,SOCS2,SOCS3
PLCL2	-0.6	enzyme				0.00127	DIO2,ID1,PPARG
quizartinib		chemical drug				0.00127	ADM,COCH,GADD45G
DRD1	0.798	G-protein coupled receptor				0.00127	BDNF,EGR1,FOS	162 (15)
PAX4		transcription regulator				0.00127	ID2,INSM1,SNAI2
CD28		transmembrane receptor	Activated	3.533	bias	0.0013	BHLHE40,EOMES,FOS,GATA3,HIVEP3,IGFBP5,IRF1,OPRD1,PDE4A,PDE4B,PDE4D,PRDM1,RGCC,SOCS2,SOCS3,TNFRSF11A	171 (21)
PDGF-AA		complex		0.068	bias	0.00132	BDNF,FOS,ID4,SOX2	196 (24)
LHX2	0.457	transcription regulator				0.00132	BDNF,DIO2,FOXJ1,SIX3
IGFBP5	-1.001	other		1.998		0.00132	BHLHE40,EGR1,F3,SERPINE1	156 (16)
NOS1	-0.204	enzyme		1.103	bias	0.00132	ARC,BDNF,EGR1,FOS	197 (23)
PLK2	0.488	kinase		1	bias	0.00132	CMPK2,EDN1,IRF1,RGCC
arotinoid acid		chemical toxicant		1.176	bias	0.00132	CNR1,FOS,RUNX3,SOX17	90 (5)
NEUROG1		transcription regulator		-0.816		0.00137	DCX,GREM1,HAS2,MFAP4,NOG,RIPOR2
KRAS	-0.345	enzyme		0.355		0.00138	ABCG1,AHNAK,AXIN2,BMPR2,BNC1,CDKN2C,CHST3,CSF3R,DUSP5,DUSP6,EFNA1,EGR1,F3,FOS,GCNT1,GGT1,HES1,ID1,IER3,INSM1,IRF1,NKD1,PDE4B,PTCH1,SERPINE1,SNAI2,SOCS3,SOX17,UNC5B	188 (18)
cisplatin		chemical drug		0.854		0.00139	ANKRD1,BCL2L11,BHLHE41,C11orf96,CDCP1,DUSP6,EDN1,EGR1,F3,FBLIM1,FOS,GGT1,GRIN2A,ID2,IER3,IL6ST,IQSEC2,LPIN1,MBNL2,PDE4A,RUNX1,SERPINE1,SMAD6,SOCS3,SOX2,TFAP2A,TLR4,WNT3	190 (18)
tetrodotoxin		chemical drug		0.666		0.0014	ARC,BDNF,EGR1,ID1,KLHDC8A,PDE4B,RNF152,SLITRK4,TMEFF1	211 (22)
CX3CL1	0.945	cytokine				0.0014	APCDD1,DLX2,EOMES,GUCA1A,ID2,MCOLN3,MEIS2,PPARG,SPHK1
ciglitazone		chemical drug		0.619		0.0014	ABCG1,ACTC1,EOMES,GATA6,MITF,NOG,OLIG2,PPARG,SERPINE1	182 (18)
phenylephrine		chemical drug		1.747	bias	0.00143	ANKRD1,DIO2,EDN1,EGR1,FOS,GATA4,RAPGEF3	162 (22)
tacrolimus		chemical drug		-0.042		0.00144	BCL2L11,DCX,EDN1,EGR1,FOS,ID1,ID3,IL2RB,NPTX1,PRICKLE1,SMAD7,TMEFF1,TNFRSF25	188 (23)
IGF2		growth factor				0.00144	EGR1,GATA6,IER2,IER3,IGFBP5,IL11,KLF9,PDGFB,SERPINE1,SOCS3	158 (20)
ZMPSTE24	-0.031	peptidase		-0.314	bias	0.0015	FGF4,GADD45G,IGFBP5,SOCS2,SOCS3	138 (12)
SETD2	-0.127	enzyme		-1		0.0015	AXIN2,ENG,PRRX2,SERPINE1,SOX17
CEBPB	-0.046	transcription regulator	Activated	2.457	bias	0.00152	ADM,APCDD1,APLN,APLNR,BDNF,CDKN2C,CSF3R,CYP2E1,FOS,HAS2,ID1,IER3,KLF10,LPIN1,LYN,OXTR,PPARG,PRDM1,RAC2,SERPINE1,SGK1,SOCS3,TLR4	181 (21)
AMH	0.2	growth factor		1.928		0.00152	IER3,IRF1,SMAD6,SMAD9	106 (11)
LTBP1	-0.021	other		0.254		0.00152	BCL2L11,GATA3,SERPINE1,SMAD7	194 (20)
methyl-beta-cyclodextrin		chemical drug		1.131		0.00152	HAS2,PPARG,SERPINE1,SOX2	168 (22)
DSCAML1	0.193	other		-0.378	bias	0.00153	FOXJ1,GADD45G,ID3,KLF9,PAX5,PDGFB,SOX21
arsenite		chemical toxicant				0.00157	EGR1,FOS,HAS2,IER3,IRF1,PRKD1,SERPINE1,SNAI2	176 (20)
raloxifene		chemical drug		0.711		0.00157	BCL3,ENG,GPRC5A,HES1,IER3,PAX5,SERPINE1,SMAD7,STC1,TTC9	144 (12)
EGLN1	-0.265	enzyme		-0.075		0.0016	ADM,DLL1,EDN1,EGLN3,HES1,JAG1	168 (18)
BCR-ABL1		fusion gene/product		1.284	bias	0.00163	BCL2L11,CDKN2C,CSF3R,ID1,MYB,SNAI2,SOCS2	151 (16)
HIF3A	0.148	transcription regulator				0.00163	APLN,EDN1,SOX2	140 (11)
TLE1	0.264	transcription regulator				0.00163	EGR1,FOS,MEIS2	122 (7)
ETV6	0.6	transcription regulator				0.00163	FLI1,ID1,SPRY4
HES5		transcription regulator				0.00163	GATA2,MYB,RUNX1
monocrotaline		chemical toxicant		-1.874		0.00173	BMPR2,ID1,ID3,PDGFB,SMAD6,SMAD9	147 (11)
Histone h2a		group				0.00175	EGR1,IGFBP5,IRX2,PTCH1
ZNF503	-0.634	other		-0.305		0.00175	GATA3,ISL1,LRAT,SIX3
GAS6	-0.15	growth factor		1.268		0.00175	OLIG2,PROS1,SNAI2,SOCS3	145 (15)
miR-181a-5p (and other miRNAs w/seed ACAUUCA)		mature microRNA		-1.095	bias	0.00175	ADM,BCL2L11,CDX2,GATA6
REN		peptidase				0.00175	APLN,CYP2E1,F3,FOS	148 (15)
PRKAR2B	0.01	kinase		0.469	bias	0.00175	EGR1,FOS,NR4A3,PPARG	158 (11)
apomorphine		chemical drug		0.527		0.00175	BDNF,EGR1,FOS,IL6ST	180 (22)
oleic acid		chemical - endogenous mammalian		0.179		0.00179	ACADL,ALOX5,EDN1,EGR1,FOS,PPARG,SERPINE1,SPHK1,TLR4	186 (22)
SPI1		transcription regulator		1.581	bias	0.00182	CMPK2,CSF3R,DUSP6,FLI1,FOS,GATA2,HES1,ID2,ID3,LMO2,MYB,PRDM1,RUNX3,TLR4	137 (16)
tanshinone II		chemical - endogenous non-mammalian		-0.038	bias	0.00182	ABCG1,BDNF,EDN1,FOS,TLR4	148 (14)
ACVR1	0.234	kinase				0.00182	HHIP,ID1,ID2,NOG,PROS1	113 (12)
cyclopamine		chemical reagent	Activated	2.19	bias	0.00182	HHIP,OLIG2,PTCH1,SERPINE1,SOX2	12 (3)
LIPE	-0.533	enzyme				0.00187	ACADL,ANKRD1,EDN1,EGR1,FOS,ID2,PPARG,SMAD7,SOX18	183 (23)
TGFB3	0.497	growth factor	Activated	2.214	bias	0.00194	BHLHE40,ENG,FOS,GATA3,IL11,SERPINE1,SMAD7,SNAI2	164 (22)
DNMT3B	-0.407	enzyme		-0.896	bias	0.00195	ABCD1,ACTC1,ADORA1,CNR1,EMILIN2,FOXF2,GATA4,GATA5,S1PR1,SERPINB9
ZFP36	0.456	transcription regulator	Inhibited	-2.401	bias	0.00197	AHRR,FOS,IER3,IRF1,LMO2,PRDM1,TLR4	166 (19)
CXCL12	-0.069	cytokine	Activated	2.468	bias	0.00199	BCL3,EGR1,FOS,HES1,HEY1,ID1,MSX2,RUNX3,SOCS2,SOCS3,TNFRSF11A	204 (20)
Smad2/3-Smad4		complex		0.391	bias	0.002	IGFBP5,JAG1,SERPINE1,SMAD7	78 (6)
methylnitronitrosoguanidine		chemical toxicant		1.951	bias	0.002	EGR1,IRF1,KLF10,SERPINE1	87 (7)
imipramine		chemical drug				0.002	BDNF,DEPP1,EGR1,FOS	188 (17)
DLL4	-1.89	other		0.03		0.002	GATA3,HES1,HEY1,PDGFB,UNC5B	145 (10)
mir-19		microRNA		-1.158	bias	0.002	ALOX5,BCL2L11,F3,FZD4,SOCS3	99 (7)
NUP98-DDX10		fusion gene/product		-0.447		0.002	ALOX5,EGR1,HEY1,MYB,ZFHX3
mir-142		microRNA		0.128	bias	0.00201	IL2RB,IL6ST,IRF1,MYB,SOCS3,SOX2	93 (7)
ITGB3	0.597	transmembrane receptor		1.467		0.00201	FOS,HAS2,RUNX1,SERPINE1,SMAD7,SNAI2	163 (19)
caffeine		chemical drug		0.508		0.00201	BDNF,EGR1,F3,FOS,MITF,PPARG	171 (18)
BCL6	-0.082	transcription regulator	Inhibited	-2.149		0.00203	BCL3,DUSP6,GATA3,IL2RB,IRF1,LPIN1,MITF,MYB,PRDM1,SERPINE1,SOCS2,SOCS3	158 (18)
withaferin A		chemical reagent				0.00205	BCL2L11,RUNX1,SERPINE1	180 (19)
RBBP7	-0.167	transcription regulator				0.00205	EN1,EN2,GATA2
CBX2	-0.483	transcription regulator				0.00205	GATA4,NR5A1,RUNX1
DKK4		other				0.00206	AXIN2,NKD1
NLRP14		other				0.00206	PRDM1,PRDM14
HHIP	-1.263	other				0.00206	HHIP,PAX5	23 (3)
SUFU	-0.043	transcription regulator				0.00206	HHIP,PTCH1	21 (3)
ARID1B	0.084	transcription regulator				0.00206	ARC,FOS
PHF19	0.093	other				0.00206	FGF19,OTX2
GIPC1	0.136	other				0.00206	PROX1,SERPINE1
LAMTOR3	-0.031	other				0.00206	ESRRB,SOX2
atipamezole		chemical drug				0.00206	EGR1,FOS	85 (7)
hoechst 33342		chemical reagent				0.00206	FOS,SOX17
ibotenic acid		chemical toxicant				0.00206	BDNF,FOS
tramadol		chemical drug				0.00206	BDNF,FOS	87 (7)
yohimbine		chemical drug				0.00206	EGR1,FOS	139 (12)
DNMT1	-0.009	enzyme				0.00209	CNR1,FOXF2,GATA4,GATA5,PPARG,RGMA,SOX17
IHH		enzyme		0.87		0.00209	COL9A2,EN1,FGFR3,HHIP,LRRN2,PTCH1,PTH1R
DSCAM	0.272	other		-0.378	bias	0.00209	FOXJ1,GADD45G,ID3,KLF9,PAX5,PDGFB,RGMA
IKZF3	0.905	transcription regulator		-0.447	bias	0.00216	ALOX5,DEPP1,PROS1,SPSB1,TLR4,YPEL2
baicalin		chemical - endogenous non-mammalian		-1.091	bias	0.0022	BDNF,HES1,IGFBP5,RAI1,TLR4
EGR3	1.245	transcription regulator		0.246		0.0022	BHLHE40,HEG1,ID3,MYB,SOCS3	121 (11)
TFAP4	-0.234	transcription regulator		1.342		0.0022	CBFA2T3,EGR1,FOS,ID1,OVOL1
MYBL2	0.077	transcription regulator		-0.44	bias	0.0022	BCL2L11,FGF4,GATA2,ID1,IGFBP5
HNRNPK	-0.059	other				0.0022	FGF4,LPIN1,PPARG,PRELP,SOX2
TAF4	-0.003	transcription regulator		-1.98	bias	0.00222	BDNF,DLX2,GREM1,ID2,LRRC15,MSX2,RUNX1
NCOA3	-0.226	transcription regulator		1.798	bias	0.00222	ANKRD1,EOMES,ESRRB,FGF4,HES1,IRF1,PPARG	192 (20)
PAX6	-0.531	transcription regulator		-0.639		0.00223	EN1,EOMES,FAT4,FGF19,HAS2,HES1,ISL1,MITF,OTX2,SIX3,SOX2	24 (3)
halofuginone		chemical drug				0.00225	BHLHE40,EGR1,EMP1,FGFR3,HES1,LRAT,PRELP,RGCC,SMAD7
LLGL2	0.106	other	Activated	2	bias	0.00228	ANKRD1,CDKN2C,SERPINE1,SGK1
LDL		complex		1.895	bias	0.00228	ABCG1,BCL2L11,EGR1,F3,FOS,HAS2,ID1,NR4A3,PPARG,SERPINE1,SOCS3,SPHK1,TLR4	159 (18)
GNA14	0.843	enzyme				0.00232	ADM,ANKRD1,DUSP5,HAS2,SGK1,SPHK1	109 (7)
SHC1	0.108	other		-0.063		0.00232	BCL2L11,EGR1,FLI1,FOS,S1PR1,SERPINE1	131 (20)
mir-181		microRNA		-1.508	bias	0.00232	ADM,BCL2L11,CDX2,DUSP6,GATA6,SMAD7
IL4R	0.688	transmembrane receptor		1	bias	0.00235	ADAM8,ARC,GATA3,GRIN2A,PPARG,SOCS3,SOX2	187 (23)
RUNX1-RUNX1T1		fusion gene/product				0.00235	ALOX5,DUSP6,ID1,ID2,ID3,KCNE3,TPBGL	61 (7)
IL11RA	0.332	transmembrane receptor				0.00241	DUSP5,FOS,IL11,SOCS3,SOX2	157 (16)
BAPTA-AM		chemical reagent		0.277	bias	0.00241	BDNF,EGR1,FOS,SOCS2,SOCS3	194 (25)
zVAD-FMK		chemical - protease inhibitor	Activated	2		0.00241	BCL2L11,FOS,GATA3,IL6ST,TFAP2A	206 (24)
K+		chemical - endogenous mammalian		0.173	bias	0.00241	BCL2L11,BDNF,EGR1,FOS,NPTX1	193 (26)
GATA2	3.866	transcription regulator		0.234		0.00246	ALOX5,DDIT4L,DIO2,DLL1,EDN1,GATA2,GATA3,IL2RB,LMO2,MYB,PLB1,PPARG,PRRG4,RUNX1,SOX18,SOX2,ZFPM1	148 (11)
ZBTB7B	-0.2	transcription regulator		0	bias	0.00249	ACADL,DIO2,EOMES,GATA3,IL2RB,RUNX3
tyrphostin AG 1478		chemical drug	Inhibited	-2.408	bias	0.00249	EDN1,F3,FOS,HAS2,RUNX1,SPHK1	177 (20)
FOXG1	-0.407	transcription regulator				0.00252	BCL2L11,DLX2,SERPINE1	83 (6)
RXFP2		G-protein coupled receptor				0.00252	HR,SOX17,SOX18
PRKRA	-0.03	other				0.00252	IL11,IRF1,PROS1
NPPC	-0.528	other				0.00252	CHST3,EDN1,PPARG	88 (7)
SPINT1	0.039	other				0.00252	APCDD1,PROX1,SOX17
geranylgeranylacetone		chemical drug				0.00252	MITF,PRDM1,SOCS3
dextran sulfate		chemical drug				0.00253	ADAM8,ADORA2B,ENG,FGF4,FGFR3,ID3,PDGFB,PGF,S1PR1,SERPINE1,SOCS3,SOX3,SPHK1,TLR4	172 (20)
OXT	0.933	other		0.561	bias	0.00258	ACTC1,FOS,GATA4,OXTR	154 (13)
pilocarpine		chemical drug		-0.985	bias	0.00258	AXIN2,BDNF,EDN1,FOS	180 (21)
PLK1	-0.224	kinase				0.00263	ANKRD1,BCL2L11,IER3,SMAD7,SNAI2	162 (17)
H2AB3 (includes others)		other		1.342	bias	0.00263	ARC,BCL2L11,EFNA1,FOS,SERPINB9
AVP		other		1.363	bias	0.00263	ADM,APLN,EGR1,FOS,GATA2	164 (22)
mir-30		microRNA		0.622	bias	0.00263	ADRA2A,BCL2L11,KLF9,PRDM1,SERPINE1	147 (13)
ATP		chemical - endogenous mammalian		1.452	bias	0.00264	BCL2L11,BDNF,F3,FOS,GRIN2A,SERPINE1,SPHK1,TLR4	173 (16)
HDAC3	-0.05	transcription regulator				0.00264	ALOX5,FOS,PRDM1,SERPINE1,SMAD7,SMARCA2,TBX1	108 (14)
EIF2AK2	-0.124	kinase	Activated	2.169	bias	0.00264	BDNF,BHLHE40,EGR1,FOS,IRF1,NEDD9,SOCS3	173 (20)
olanzapine		chemical drug		-1.04		0.00264	BDNF,CHST3,FOS,IL2RB,KCNMB4,LRAT,NR4A3	144 (20)
TNFSF11	-1.056	cytokine	Activated	3.039	bias	0.00266	ADORA2B,AHRR,F3,FOS,IER3,IL11,ITPKB,PRDM1,SERPINB9,SERPINE1,SOCS3,TLR4,TNFRSF11A	176 (18)
CHD4	-0.067	enzyme		-1.342	bias	0.00266	ADORA1,ARC,ID2,ID4,SOCS2,SOCS3	74 (6)
Map3k7		kinase		1.633	bias	0.00266	BHLHE40,CMPK2,EDN1,HAS2,ID4,SPHK1	150 (13)
SP3	-0.052	transcription regulator		0.152	bias	0.00267	AHRR,CDKN2C,EGR1,F3,FOS,HAS2,IL2RB,OLIG2,OPRD1,SERPINE1,SGK1	202 (19)
JAK2	0.341	kinase	Activated	2.168	bias	0.00268	ALOX5,BCL2L11,EGR1,FOS,IRF1,LMO2,LYN,PAX5,SOCS3	168 (17)
Lh		complex		1.311	bias	0.00271	BDNF,DUSP9,DYRK3,EGR1,FOS,GADD45G,HAS2,MAP3K5,NR5A1,PDE4D,PRKD1,RAPGEF3,RUNX1,SGK1,TBX3	193 (18)
tributyltin		chemical reagent		0.841		0.00277	ABCG1,BMPR2,EBF2,GPRC5A,IL11,KRT80,MITF,PPARG	128 (7)
THRB	0.188	ligand-dependent nuclear receptor		1.117		0.00283	BCL3,ENG,FGFR3,FOS,FZD4,ID1,KLF9,NKD1,PITX2,PPARG,SERPINE1,TLE2,WNT5B	139 (14)
ERK		group		1.896	bias	0.00284	BCL2L11,DIO2,EDN1,EGR1,FOS,HEY1,IER3,JAG1,KLF10,PRDM1,SERPINE1,SNAI2	178 (24)
ADAM17	0.001	peptidase				0.00285	AXIN2,HES1,IL6ST,SOCS3,SOX2,TBX1	187 (23)
SQSTM1	-0.082	transcription regulator		1		0.00286	ARID5A,EDN1,EGLN3,IRF1,RGCC	113 (9)
advanced glycation end-products		chemical - endogenous mammalian		0.128	bias	0.00286	ABCG1,PDGFB,PPARG,SERPINE1,TLR4	126 (16)
LEP		growth factor		0.253	bias	0.00288	ACADL,ADAM8,AXIN2,BDNF,CYP2E1,DUSP6,EDN1,EGR1,F3,FOS,HES1,IRF1,ISL1,JAG1,KCNB1,PPARG,SERPINE1,SOCS3,UTS2R	175 (19)
collagenase		group	Activated	2	bias	0.0029	ADM,EGR1,IER3,IRF1	159 (11)
ROR1	0.043	kinase		1.951	bias	0.0029	CDKN2C,SERPINE1,SGK1,SNAI2	141 (16)
PRKG1	-0.039	kinase				0.0029	FOS,ID1,PPARG,SERPINE1	183 (22)
2,4-dinitrophenol-ovalbumin conjugate		chemical reagent		1	bias	0.0029	FOS,NKX3-2,PTCH1,ZFPM1
SRC	0.354	kinase	Activated	2.206	bias	0.00291	ABCG1,F3,FGF4,FOS,HAS2,ID1,PTH1R,TNFRSF11A	165 (21)
DDIT3	-0.402	transcription regulator		-1.572		0.00291	ANKRD1,BCL2L11,CAMK2N1,JAG1,PPARG,RUNX3,SNAI2,SOX2	166 (14)
CAV1	0.263	transmembrane receptor		0.847		0.00292	BCL2L11,EGR1,FOS,GRIN2A,ID1,SERPINE1,SMAD6,SNAI2,SOX2	171 (21)
IL1A	-1.269	cytokine		1.843	bias	0.00294	ADORA2B,BCL3,CYP2E1,FOS,IER3,IGFBP5,IL11,IRF1,PDGFB,PPARG,SERPINE1,TOX3	182 (18)
ID1	2.37	transcription regulator		0.796		0.00305	EGR1,EVX1,FAM110D,FGFR3,GATA3,SOX2	113 (7)
Il3		cytokine		1.943		0.00305	BCL2L11,BHLHE40,CSF3R,EGR1,FOS,MYB	178 (24)
HIPK2	0.123	kinase		0.816		0.00305	BDNF,EGR1,GATA2,GATA6,RAC2,ZFPM1	139 (11)
epoprostenol		chemical - endogenous mammalian				0.00306	EGR1,FOS,SERPINE1	146 (16)
glycerol		chemical - endogenous mammalian				0.00306	PPARG,PTCH1,TLR4
MAPK8IP3	0.132	other				0.00306	EN2,OTX1,PAX5
Smad2/3/4		group				0.00306	ID1,SERPINE1,SNAI2	91 (6)
L-685,458		chemical - protease inhibitor				0.00306	HES1,HEY1,ID1	85 (8)
WIN 55,212-2		chemical - other				0.00306	BDNF,CNR1,DCX
PRMT5	-0.11	enzyme		0.539		0.00311	AXIN2,PPARG,PRDM1,SMAD7,SOX2	199 (18)
SPHK1	2.971	kinase				0.00311	BCL2L11,EGR1,SERPINE1,SOCS3,SPHK1	171 (17)
CCN5		growth factor		-1.432		0.00311	AXIN2,GATA3,PPARG,SERPINE1,SNAI2	170 (18)
nitroprusside		chemical drug		0.463		0.00311	ADM,BDNF,DUSP6,EGR1,FOS	187 (20)
NAMPT	0.017	cytokine		0.44	bias	0.00312	AXIN2,BDNF,ID1,MITF,SOCS2,TFAP2A,WNT3	147 (11)
gefitinib		chemical drug				0.00313	ARC,BCL2L11,EFNA1,FRAT2,ID1,ID4,IGFBP5,PPARG,SPRY4,WNT5B	175 (13)
dimethyl sulfoxide		chemical drug	Activated	2.607	bias	0.0032	ALOX5,B3GNT8,CYP2E1,FOS,GATA4,KAT2B,PTH1R,SPNS2	106 (7)
Fgf		group				0.00325	FOS,MITF,OTX2,SPRY4	132 (13)
NCF1		enzyme		1.131	bias	0.00325	EDN1,F3,HAS2,SERPINE1	156 (17)
C1QA		other		-1		0.00325	EGR1,F3,SERPINE1,TLR4	170 (14)
HAND1	3.508	transcription regulator				0.00325	EDN1,HAND1,HEY1,PITX1
dinoprost		chemical - endogenous mammalian		-1.109		0.00325	ADM,EDN1,FOS,ID1,ID2,ID3	191 (23)
ADRA1		group				0.00338	EGR1,FOS	177 (22)
Ctnna		group				0.00338	AXIN2,SOX17
GPR17		G-protein coupled receptor				0.00338	FOS,RAPGEF3
DRD1/5		group				0.00338	BDNF,FOS	55 (5)
TTYH1	0.144	ion channel				0.00338	HES1,HEY1
Vla-4		complex				0.00338	F3,PDGFB
IL31RA		transmembrane receptor				0.00338	SOCS2,SOCS3
RIPK4	0.18	kinase				0.00338	GRHL3,OVOL1
LSP1		other				0.00338	BCL2L11,GATA2
KIDINS220	-0.194	transcription regulator				0.00338	EGR1,FOS	137 (11)
TWSG1	-0.153	other				0.00338	ID2,PAX5
triiodothyronine, reverse		chemical - endogenous mammalian				0.00338	DIO2,EGR1	112 (7)
COP1	0.044	enzyme		0.816		0.00347	CBFA2T3,FOS,HR,MYB,OVOL2,SOX3
ascorbic acid		chemical - endogenous mammalian		0		0.00348	IGFBP5,MSX2,PPARG,PRDM14,PTCH1,SERPINE1,ZAP70	153 (14)
hydrocortisone		chemical - endogenous mammalian		1.499		0.0036	ADM,ANKRD1,BMPR2,ERRFI1,IGFBP5,PPARG,PROX1,SERPINE1,TLE2	212 (20)
SND1	-0.095	enzyme				0.00363	EMP1,ID1,JAG1,SNAI2
ZIC3	-0.979	transcription regulator				0.00363	GATA4,GATA6,PITX2,SOX17
PSEN1	-0.118	peptidase		1.513		0.00363	ABCG1,ARC,BDNF,CDX1,CUEDC1,DCX,DLL1,EGR1,EMP1,FOS,FZD4,GRIN2A,HAND1,HES1,LFNG,PPARG	196 (25)
CITED2	-0.252	transcription regulator		-0.464	bias	0.00365	ABTB2,ADM,CDX2,CMPK2,EGLN3,F3,GATA6,IRF1,NR5A1,PITX2,PRRG4
CDK9	0.141	kinase				0.00366	FOS,FRAT2,GATA2,PPARG,RUNX1	87 (7)
RNF2	-0.069	transcription regulator				0.00366	CDX2,EOMES,GATA4,GATA6,HAND1
ADM	2.043	other		1.046		0.00366	ADM,EDN1,FOS,PPARG,SMAD7	171 (17)
salicylic acid		chemical drug		-1.187	bias	0.00366	ARC,BDNF,CYP2E1,F3,TLR4	180 (18)
ADP		chemical - endogenous mammalian				0.00367	F3,FOS,SERPINE1	174 (21)
MESP2	0.543	transcription regulator				0.00367	GATA4,MYOCD,SNAI2
BLOC1S5	0.055	other				0.00367	GRIN2A,GRIN2D,NPAS1
IKBKB	0.015	kinase	Activated	2.164	bias	0.00369	ANKRD1,DUSP6,EDN1,EGR1,F3,FOS,FOXF2,IL11,IRF1,SGK1,SMAD7,SOCS2,SOCS3	170 (17)
PRKCE	0.495	kinase	Activated	2.213	bias	0.0037	EGR1,FOS,IL2RB,IL6ST,KCNC4,PRKD1	164 (22)
CD40LG		cytokine		1.501	bias	0.00381	A4GALT,DUSP5,EGR1,F3,FOS,FURIN,ID2,ID3,IL2RB,IRF1,NR4A3,PRDM1,RUNX3,SERPINE1,TNFRSF11A,ZAP70	178 (21)
FLCN	-0.408	other		-1.499	bias	0.00385	ADM,BCL2L11,BHLHE40,BHLHE41,DUSP5,ENG,PITX2,SERPINE1	117 (7)
SP1	-0.171	transcription regulator		1.988	bias	0.00386	AHRR,ALOX5,BDNF,CDKN2C,EGR1,ENG,F3,FOS,FOXF2,HAS2,ID4,IL2RB,IRF1,OLIG2,OPRD1,PDGFB,PTH1R,SERPINE1,SGK1,SLC2A12,SMAD7	178 (20)
arachidonic acid		chemical - endogenous mammalian		1.054		0.00387	ABCG1,EDN1,EGR1,F3,FOS,PPARG,PRKD1	159 (19)
PTPN11	-0.1	phosphatase				0.00394	CDKN2C,CSF3R,EGR1,FOS,GATA2,SOCS3	181 (22)
PRMT1	-0.004	enzyme		1.783	bias	0.00394	EBF2,OLIG2,PPARG,SERPINE1,SMAD7,SNAI2	161 (16)
platelet activating factor		chemical - endogenous mammalian	Activated	2.213	bias	0.00396	EGR1,F3,FOS,SERPINE1,SOCS3	164 (18)
AIP	0.06	transcription regulator		-0.447		0.00396	AHRR,GPRC5A,HTR1D,PDE4B,S1PR1
Insulin		group	Activated	2.019		0.00396	ACTC1,APLN,APLNR,BDNF,BMPR2,CDX2,CYP2E1,EDN1,EGR1,ERRFI1,FOS,GATA3,HES1,IGFBP5,IL6ST,LPIN1,NR4A3,PLB1,PPARG,SERPINE1,SGK1,SMAD7,SOCS2,SOCS3	191 (21)
APOE	0.017	transporter		-1.147	bias	0.004	ACADL,EDN1,EGR1,ENG,F3,FOS,GATA3,LTBR,MYOCD,PLPPR3,PMEPA1,PPARG,SERPINE1,SLC6A1,SOCS3	152 (19)
SU6656		chemical toxicant		-1.982	bias	0.00404	ADM,EGR1,IER3,SOCS3	165 (22)
REST	-0.006	transcription regulator		-0.074	bias	0.00406	ALOX5,BDNF,CBLN1,DCX,EOMES,GATA4,GRIK3,GRIN2A,SOX18
JUND	0.639	transcription regulator				0.00419	BCL3,BDNF,F3,IL11,LY6K,SERPINB9	179 (17)
PRKAG3		kinase				0.00423	ANKRD1,DDIT4L,EGR1,GADD45G,ID1,IGFBP5,RGCC,SHISA2,SOX17
MYD88	0.673	other		1.625	bias	0.00425	AXIN2,BAMBI,BCL3,CMPK2,EGR1,FOS,IGFBP5,IRF1,JAG1,PDE4B,SERPINE1,SOCS3,ZAP70	156 (18)
L-methionine		chemical - endogenous mammalian		-1.165		0.00427	BDNF,CDKN2C,CYP2E1,F3,SMAD7	112 (11)
fluocinolone acetonide		chemical drug		-0.447		0.00427	KCNB1,KLF15,MXRA5,RGCC,SOCS3
glycine		chemical - endogenous mammalian				0.00434	BDNF,FOS,TLR4	158 (19)
VGLL3	0.147	other				0.00434	ADM,ANKRD1,SNAI2
Endothelin		group				0.00434	APLN,EDN1,FOS	151 (23)
PHB2	0.03	transcription regulator				0.00434	IL11,IL6ST,SOCS3
ITGAL		transmembrane receptor				0.00434	GATA3,HES1,HEY1	142 (11)
MAML1	-0.055	transcription regulator				0.00434	EGR1,HES1,HEY1	140 (11)
YY2	0.086	transcription regulator				0.00434	ESRRB,FOS,SOX2
sertraline		chemical drug				0.00434	BDNF,PDE4A,PDE4B
TNFRSF1A	0.486	transmembrane receptor		0.055		0.0044	BDNF,DIO2,EFNA1,GATA3,IER3,LMO2,SERPINE1,SOCS3,TLR4	176 (19)
MET	-0.415	kinase		-0.113	bias	0.0044	ARID5A,EDN1,FOS,GATA3,ONECUT2,RUNX1,SOCS3,SOX2	179 (19)
MBD3	0.038	other				0.00445	ACTC1,FZD4,LMO2,NKD1,PITX2,PRICKLE1
FTO	-0.122	enzyme		-0.152		0.00448	DACT1,NOG,PDE4B,SOX2
miR-92a-3p (and other miRNAs w/seed AUUGCAC)		mature microRNA		-0.759	bias	0.00448	ADM,BCL2L11,BMPR2,TBX3
PLAT	0.174	peptidase		1.628	bias	0.00448	BDNF,FOS,SERPINE1,TLR4	181 (20)
Yaf2		transcription regulator		-1	bias	0.00448	ACTC1,GATA6,OTX2,PITX2
PML-RARA		fusion gene/product				0.00448	EGR1,F3,FOS,JAG1	98 (7)
Tnf (family)		group	Activated	2.133	bias	0.00451	F3,IL6ST,JAG1,MSX2,PDGFB,PPARG,SERPINB8,SERPINB9,SERPINE1,SOCS3	159 (19)
bisphenol A		chemical - endogenous mammalian		1.23		0.00451	EGR1,FOS,GABRE,GPER1,KAT7,MBNL2,NR4A3,PPARG,SGK1,SOX2	200 (23)
colistin		biologic drug		1.633		0.00451	FOS,IGFBP5,NAV2,RTN4RL1,SEZ6L,SOCS2,TNFRSF11A
SATB1	0.313	transcription regulator		-0.02		0.00457	ABTB1,CSF3R,GATA3,GATA5,ID3,RIPOR2,RUNX1,S1PR1,SGK1
camptothecin		chemical drug		-0.607		0.00457	BAMBI,DUSP6,DYRK3,EDN1,F3,FLI1,FOS,GADD45G,HOXC13,ID1,ID3,IRF1,LDLRAD4,LPIN1,MBNL2,MYB,NLRP1,PSD4,SERPINB9,SERPINE1,SYNJ2,TMEM158	158 (14)
thapsigargin		chemical toxicant		0.544	bias	0.00459	ACADL,ARC,BDNF,DIO2,EGR1,ERRFI1,FOS,IER2,LPIN1,NR4A3,SGK1	183 (21)
trichloroethylene		chemical toxicant		-0.447		0.00461	CYP2E1,EGR1,ID2,LTBR,PTH1R
benzene		chemical toxicant		-0.447		0.00461	CYP2E1,EGR1,ID2,LTBR,PTH1R
levodopa		chemical - endogenous mammalian		-0.265		0.00462	ARC,CBR3,CMTM8,CNR1,COCH,DDIT4L,DUSP6,FOS,FRAT2,IER3,IGFBP5,KCNC4,KLF9,MBNL2,MEIS2,MITF,ONECUT2,PGPEP1,PLEKHA2,PRICKLE1,RAPGEFL1,RASSF5,ZFHX3	96 (7)
GNAS	0.258	enzyme		0.091	bias	0.00472	FOS,IL11,NR4A3,PDE4A,PPARG,PTCH1	210 (25)
mir-17		microRNA		-0.337	bias	0.00472	BCL11B,BCL2L11,CAPRIN2,MAP3K5,RUNX1,S1PR1
GNB2	0.078	enzyme				0.00495	ARC,IER3,PDE4B,PRDM1
PTCH1	-1.034	transmembrane receptor				0.00495	DLL1,GATA6,HHIP,PTCH1	142 (6)
rolipram		chemical drug		-0.264		0.00495	BCL2L11,BDNF,FOS,PDE4B	184 (19)
telmisartan		chemical drug		0		0.00496	APLN,APLNR,BDNF,PPARG,PTH1R	174 (15)
kanamycin A		chemical drug		1.633		0.00498	FOS,IGFBP5,NAV2,RTN4RL1,SEZ6L,SOCS2,TNFRSF11A
BT-GSI		chemical reagent				0.00501	HES1,HEY1
norethindrone acetate		chemical drug				0.00501	F3,SERPINE1
pyrvinium		chemical drug				0.00501	AXIN2,ID2
mGLUR Group I		group				0.00501	ARC,BDNF	85 (7)
tacedinaline		chemical drug				0.00501	ARC,FOS	167 (12)
5R-hydroxytriptolide		chemical drug				0.00501	IRF1,TLR4	132 (7)
CCAR1	-0.147	transcription regulator				0.00501	PPARG,SPHK1
ZMIZ1	0.731	transcription regulator				0.00501	HES1,SERPINE1
CMTM7	0.249	cytokine				0.00501	PAX5,PRDM1
ZNRF3	-0.108	enzyme				0.00501	AXIN2,CYP2E1
corticotropin		biologic drug				0.00501	FURIN,NR5A1
PAPPA	0.309	peptidase				0.00501	ABCG1,IGFBP5
HTR2C	-0.261	G-protein coupled receptor				0.00501	BDNF,PPARG	85 (7)
OLIG1	0.925	transcription regulator				0.00501	DLX2,OLIG2
DYNLL1	0.054	other				0.00501	BCL2L11,FOS	100 (12)
F2RL3		G-protein coupled receptor				0.00501	EGR1,FOS	128 (7)
GPS1	0.031	other				0.00501	AXIN2,FOS
HIVEP2	0.279	transcription regulator				0.00501	FOS,GATA3	92 (9)
RAB7A	0.119	enzyme				0.00501	EGR1,FOS	153 (15)
CHRD	1.394	other				0.00501	PTCH1,TBX1
NET1	-0.406	other				0.00501	SERPINE1,SNAI2	74 (7)
alpha-amino-3-hydroxy-5-methyl-4-isoxazolepropionic acid		chemical reagent				0.00501	BDNF,NPTX1
6,7-dinitroquinoxaline-2,3-dione		chemical reagent				0.00501	EGR1,FOS
GABA receptor		complex				0.00501	BDNF,NR4A3
leucine-2-alanine enkephalin		chemical drug				0.00501	KCNB1,OPRD1
Z-VEID-FMK		chemical reagent				0.00501	SPHK1,TFAP2A
resiniferatoxin		chemical drug				0.00501	BDNF,FOS	141 (14)
N-(1-carbamoyl-2-phenyl-ethyl) butyramide		chemical reagent				0.00508	PPARG,SOCS3,TLR4	87 (7)
Fgfr		group				0.00508	FOS,HEY1,SOX2	156 (19)
A-769662		chemical reagent				0.00508	ABCG1,PPARG,SERPINE1
NUMB	-0.009	other				0.00508	HES1,HEY1,TRPC6	86 (9)
ponesimod		chemical drug				0.00508	HAS2,S1PR1,SERPINE1
SMURF2	-0.089	enzyme				0.00508	NEDD9,SERPINE1,SMAD7	117 (16)
DPPA2	0.495	other				0.00508	GATA4,PITX2,TBX3
NEDD4	0.429	enzyme				0.00508	ABCG1,DUSP6,ERRFI1
thiazolidinedione		chemical drug				0.00508	ABCG1,NR4A3,SPHK1	64 (7)
homocysteine		chemical - endogenous mammalian		-0.156		0.00523	F3,GGT1,ID1,OXTR,PGF,SNAI2,SOCS3	162 (15)
PP2/AG1879 tyrosine kinase inhibitor		chemical drug		-1.413	bias	0.0053	BCL2L11,EDN1,FOS,ID1,LYN,SERPINE1	180 (22)
USF1	0.028	transcription regulator				0.0053	APLN,GATA3,GATA5,NR5A1,OPRD1,SERPINE1
IRF6	0.515	transcription regulator		1.254	bias	0.00532	CBFA2T3,GRHL3,OVOL1,PPARG,TLR4
ATF4	-0.067	transcription regulator		1.761	bias	0.00536	ANKRD1,CDC42EP1,IGFBP5,JAG1,KLF9,MITF,PPARG,PRRX2,SNAI2,TNFRSF11A	128 (9)
AKT inhibitor VIII		chemical reagent	Inhibited	-2		0.00545	BCL2L11,F3,HAS2,S1PR1	93 (7)
MEX3A	-0.333	other		0		0.00545	ACADL,KCNE3,PPARG,PRELP
PRDM16	1.645	transcription regulator				0.00545	DIO2,FOXJ1,GADD45G,SERPINE1
EIF2AK4	-0.137	kinase		0.152	bias	0.00545	EGR1,OLIG2,PPARG,PRDM1	76 (7)
PPARGC1A	-0.291	transcription regulator		0.659		0.00549	ACADL,CDC42EP1,DIO2,EBF2,EDN1,EMILIN2,FAM20A,FOS,IGFBP5,LPIN1,MITF,NR5A1,PPARG,SMAD7,SOCS3,SOX2,STC1	197 (22)
lithium		chemical drug		-1.409		0.00561	ADRA2A,BDNF,EGR1,FOS,NPTX1,PDE4D	171 (19)
PTF1A		transcription regulator		1.091	bias	0.00571	CDX2,GRIK3,ISL1,LHX1,RNF152
GRIN3A	2.222	ion channel		-0.788	bias	0.00575	ARC,BDNF,KLHDC8A,PDE4B,RNF152,SLITRK4,TMEFF1	90 (7)
PKNOX2	0.103	transcription regulator				0.0059	EGR1,IGFBP5,SNAI2
PLCG1	0.08	enzyme				0.0059	EGR1,FOS,SERPINE1	172 (22)
GFI1B	0.251	transcription regulator				0.0059	GATA2,GATA3,SOCS3	35 (4)
prazosin		chemical drug				0.0059	DIO2,EGR1,FOS	160 (16)
NCD-38		chemical reagent				0.0059	MYB,SOX2,TNFRSF11A
(1S,2R)-NCL-1		chemical reagent				0.0059	MYB,SOX2,TNFRSF11A
romidepsin		biologic drug				0.00593	BCL2L11,DUSP6,EGR1,FOS,GADD45G,PRDM1	188 (21)
CAMK4	-0.087	kinase		1.064	bias	0.00599	BDNF,DCX,F3,FOS	205 (22)
ALOX15	0.03	enzyme		0.09	bias	0.00599	ABCG1,AXIN2,ID3,PPARG	77 (7)
ARRB2	-0.241	other				0.00599	ADRA2A,EGR1,F3,SERPINE1	159 (19)
GNB1	-0.016	enzyme				0.00599	ARC,IER3,PDE4B,PRDM1
parthenolide		chemical drug		0.689	bias	0.00599	ANKRD1,AXIN2,MITF,NKD1
SYK	-0.243	kinase		1.976		0.00603	ARID5A,BCL2L11,EDN1,GATA3,IRF1,RGCC,YPEL2	190 (23)
NFATC2	-0.088	transcription regulator		1.48	bias	0.00612	BCL2L11,CMPK2,EDN1,GATA3,IER3,IRF1,MITF,PPARG,SOCS2,SOCS3	188 (20)
IRF8	0.593	transcription regulator		1.524	bias	0.00616	AHRR,CSF3R,EGR1,FOS,ID3,PRDM1,TLR4,ZFHX3	151 (19)
MYOC		other				0.00627	HHIP,IGFBP5,INHBE,LY6K,SOX3,STC1
PIK3R1	0.054	kinase		-0.928	bias	0.00627	ENG,F3,FOS,MITF,PPARG,SERPINE1	222 (20)
cinnamaldehyde		chemical toxicant		-0.092		0.00627	DUSP6,EGR1,FOS,PPARG,SLC2A12,TLR4	184 (17)
Pam3-Cys-Ser-Lys4		chemical reagent		0.152	bias	0.00639	BCL2L11,F3,HIVEP3,IER3,IRF1,PAX5,PRDM1,TLR4,TNFRSF11A	181 (23)
TICAM1	-0.079	other	Activated	2.078	bias	0.00642	BCL3,CMPK2,EGR1,IRF1,JAG1,PDE4B,SERPINE1,SOCS3	128 (16)
KDM5B	-0.418	transcription regulator		-1.348	bias	0.00642	EGR1,GATA4,ID2,ISL1,MYB,NEDD9,REEP1,SMARCA2	117 (7)
OGA	-0.224	enzyme		0.775		0.00646	ARHGAP29,CDKN2C,CMTM8,EPHB3,GADD45G,GPER1,GRIN3A,IGFBP5,IL6ST,ITPKB,LRP4,OTX2,SERPINB9,SOCS2,SOCS3,SOX2
HES1	2.164	transcription regulator		-0.243	bias	0.00655	DLL1,HES1,ISL1,PAX5,PPARG	37 (5)
OSMR	-0.308	transmembrane receptor				0.00655	ARTN,BCL3,FOS,IL6ST,SOCS3	143 (16)
carbon monoxide		chemical - endogenous mammalian		-1.982		0.00655	BDNF,EGR1,F3,SERPINE1,TLR4	181 (19)
mir-148		microRNA		-0.046	bias	0.00655	BCL2L11,EGR1,RUNX3,SNAI2
Tlr		group		0.254	bias	0.00661	ID2,IRF1,JAG1,PAX5,SOCS3,SPHK1,ZBTB46	175 (19)
calcimycin		chemical reagent		1.911	bias	0.00661	BCL2L11,EGR1,FOS,ID3,PPARG,SERPINE1,TLR4	155 (22)
TFRC	-0.23	transporter		-0.447	bias	0.00662	BCL2L11,FOS,GGT1,ID2,PPARG,SERPINB8
IL6R	0.299	transmembrane receptor		0.294	bias	0.00662	GREM1,IGFBP5,IL6ST,IRF1,SOCS3,TNFRSF11A	139 (17)
palmitic acid		chemical - endogenous mammalian		1.842		0.00675	ACADL,ADCYAP1R1,BCL2L11,CNR1,EGLN3,FOS,NR4A3,PPARG,SERPINE1,SOCS3,SPHK1,TLR4	155 (20)
ABT-737		chemical drug				0.00679	BCL2L11,IL11,IRF1	167 (18)
WLS	0.042	other				0.00679	BDNF,BMPR2,FGF4
TCF/LEF		group				0.00679	MITF,SERPINE1,SNAI2
TNFRSF11A	1.065	transmembrane receptor				0.00679	SOX2,TFAP2A,TNFRSF11A	142 (12)
NR6A1	-0.211	ligand-dependent nuclear receptor				0.00679	GATA3,RAI1,TLR4
PCDH11Y	0.241	other				0.00679	AXIN2,CDX1,FGF4
LHX1	1.5	transcription regulator		-0.378	bias	0.00692	GCNT1,GGT1,JAG1,OTX2,OVOL2,SHISA2,SOX17
nicotinic acetylcholine receptor		complex				0.00693	FOS,ID1	120 (10)
KMT5B	-0.054	enzyme				0.00693	MSX2,SGK1
ZNF521	0.187	transcription regulator				0.00693	PPARG,TNFRSF11A
WNT16		other				0.00693	ACADL,AXIN2
SOX2-OCT4		complex				0.00693	FGF4,SOX2
urotensin II		biologic drug				0.00693	ALOX5,UTS2R
NUDT16L1	-0.009	other				0.00693	ANKRD1,EDN1
PTPRB	0.186	phosphatase				0.00693	EDN1,PDGFB	95 (7)
IFNGR		complex				0.00693	IRF1,SOCS3	102 (11)
FMN1	-0.152	other				0.00693	EVX1,FGF4
STRA6	0.248	transporter				0.00693	PPARG,SOCS3
PROK1		growth factor				0.00693	IL11,SPHK1
MIB1	-0.295	enzyme				0.00693	HES1,HEY1	76 (5)
ZNF423	0.49	transcription regulator				0.00693	PPARG,SMAD6
MLLT3	-0.48	transcription regulator				0.00693	EDN1,SGK1
ITGB1BP1	0.079	other				0.00693	DLL1,HEY1	82 (7)
SOSTDC1	-0.15	growth factor				0.00693	MSX2,SOX2
Brd4		kinase				0.00693	FOS,SERPINE1	74 (7)
PDE4D	1.614	enzyme				0.00693	BCL2L11,MITF
6-methyl-2-(phenylethynyl)pyridine		chemical reagent				0.00693	BDNF,FOS	187 (16)
flupenthixol		chemical drug				0.00693	GRIN2A,GRIN2D
fluphenazine		chemical drug				0.00693	FOS,NR4A3
volinanserin		chemical drug				0.00693	EGR1,FOS	106 (7)
warfarin		chemical drug				0.00693	PDGFB,PROS1
20alpha-hydroxycholesterol		chemical - endogenous mammalian				0.00693	ABCG1,PTCH1
IL7	-1.377	cytokine		-0.64	bias	0.00695	BCL2L11,DUSP5,GATA3,LYN,PAX5,S1PR1,SMAD7,SOCS3	183 (17)
FGF21	-1.159	growth factor		1.55		0.007	DIO2,EGR1,FOS,SERPINE1,TBX1	187 (22)
miR-182-5p (and other miRNAs w/seed UUGGCAA)		mature microRNA		-0.447	bias	0.007	CMPK2,GADD45G,MITF,PGF,SLFN5
Sn50 peptide		chemical toxicant		-1.432	bias	0.007	KCNC4,OPRD1,PPARG,SERPINE1,STC1	178 (16)
TLR9		transmembrane receptor		1.735	bias	0.00704	EDN1,EGR1,FURIN,IER3,IRF1,PRDM1,SERPINE1,SOCS3,SPHK1,TLR4,ZAP70	149 (19)
NORAD	-0.095	other	Activated	2	bias	0.00716	BHLHE40,ID3,SGK1,SMAD6
HEY2	-0.621	transcription regulator		-1.451	bias	0.00716	ANKRD1,GATA4,GATA6,PROX1	27 (3)
PGF	1.009	growth factor				0.00716	ALOX5,EDN1,EGR1,SERPINE1	162 (20)
mir-25	-0.366	microRNA		0.117	bias	0.00716	ADM,BCL2L11,MITF,TBX3
KIN001-043		chemical drug		-1		0.00716	CDX2,GRHL2,ID1,SOX2	143 (12)
Histone h4		group				0.00722	FOS,HAS2,HES1,IRF1,PPARG,SOCS3,SPHK1,TBX1	182 (16)
IFNA2		cytokine	Activated	2.043	bias	0.00725	ALOX5,CMPK2,EGLN3,IL2RB,IRF1,LPAR6,LYN,RIPOR2,SERPINB9,SOCS2,SOCS3	183 (18)
SAMSN1	-0.544	other		1.633	bias	0.00736	ARID5A,CMPK2,EDN1,IRF1,RGCC,SOCS3	130 (7)
KLF5	-0.407	transcription regulator		0.487		0.00736	ID3,PDGFB,PPARG,RUNX1,SMAD7,SOX2	191 (20)
secondhand smoke		chemical toxicant				0.00746	CYP2E1,GATA3,PDGFB,PPARG,SOCS2	170 (14)
CXCR4	-0.624	G-protein coupled receptor		1.213	bias	0.00746	EGR1,F3,ID1,ID2,MSX2	183 (20)
GSTO1	0.273	enzyme		-1.069	bias	0.00746	DUSP6,F3,PDE4B,SLFN5,SMAD9
OTX2	-2.025	transcription regulator				0.00746	EN1,MITF,PRDM1,SIX3,SOX2	5 (2)
miR-17-5p (and other miRNAs w/seed AAAGUGC)		mature microRNA		-0.763	bias	0.00775	BAMBI,BCL2L11,BMPR2,PPARG,RUNX1,S1PR1	99 (7)
KDM4C	-0.33	enzyme				0.00775	PITX2,SOX2,WNT3
SALL4	-0.585	transcription regulator				0.00775	FGF4,ID2,SOX2
EIF4G2	0.01	translation regulator				0.00775	ESRRB,SOX2,TBX3
MAT1A		enzyme				0.00775	ACADL,CYP2E1,EGR1
ADRB3		G-protein coupled receptor				0.00775	DIO2,EGR1,FOS	179 (21)
CCN3	-0.414	growth factor				0.00775	GREM1,HES1,SERPINE1	124 (11)
AGTR1	-0.805	G-protein coupled receptor		1.964		0.0078	EDN1,FOS,SERPINE1,SGK1	184 (20)
PDPK1	-0.133	kinase				0.0078	ALOX5,S1PR1,SERPINE1,SOX2	222 (23)
SAHM1		chemical reagent	Inhibited	-2	bias	0.0078	BHLHE40,HES1,ID1,PPARG
N6AMT1	0.107	enzyme		1.555	bias	0.0078	ADRA2A,APCDD1,CDC42EP1,CYP2E1,EPHB3,KCNE3,PRELP,SHISA2
IL12 (family)		group	Activated	2.156	bias	0.0078	BCL2L11,BCL3,FURIN,GATA3,IRF1,KAT2B,SOCS2,TNFRSF25	164 (16)
vorinostat		chemical drug		0.635		0.00793	ABCG1,ARC,BCL2L11,EDN1,EGR1,IRF1,LTBR,MYB,PDGFB,PRDM1,SOCS3,ZFPM1	171 (18)
dactolisib		chemical drug		-1.413	bias	0.00796	ARTN,BCL2L11,CHST1,EGLN3,STC1	99 (7)
CD3E		transmembrane receptor				0.00796	FOS,ITK,MYB,SPHK1,ZAP70	149 (17)
methylmercury		chemical toxicant		-1.342		0.00796	CYP2E1,EGR1,ID2,LTBR,PTH1R
NCOA1	0.243	transcription regulator		-0.537		0.00811	EGR1,EOMES,FOS,FRAT2,HAS2,LPIN1,PPARG,SERPINE1	188 (17)
DUSP1	0.246	phosphatase		0.32		0.00811	CMPK2,DUSP6,IER3,IRF1,PDGFB,PRDM1,SERPINE1,SOCS3	163 (15)
ANGPT2		growth factor		1.009	bias	0.00815	AXIN2,BCL2L11,EDN1,GATA4,GATA6,LYN,PROS1,SERPINE1,TLR4,WNT3	141 (18)
PPIF	0.022	enzyme		0		0.00816	CHST1,HEY1,MEIS2,PITX2,TBX1,TFAP2A
RGS4	3.524	enzyme		0		0.00816	CBLN1,ESRRB,FBLIM1,ID4,MBNL2,RAB36
metronidazole		chemical drug		1.633		0.00825	FOS,IGFBP5,NAV2,RTN4RL1,SEZ6L,SOCS2,TNFRSF11A
isobutylmethylxanthine		chemical toxicant		0.822	bias	0.0084	APLN,BDNF,BMPR2,EGR1,FOS,MITF,PDE4D,PPARG,SERPINE1,SGK1	216 (26)
TLR7		transmembrane receptor		1.718	bias	0.0084	ACTC1,DIO2,FGF19,IER3,IRF1,MLPH,MYRFL,SPRY4,TMEM154,ZAP70
CIP2A	-0.075	other	Inhibited	-2.236		0.00847	CRLF1,FAM110D,IER3,LRP4,NPTX1
diphenyleneiodonium		chemical reagent		-1.467	bias	0.00847	EGR1,F3,FOS,SERPINE1,TRPC6	155 (19)
ATF2	-0.371	transcription regulator				0.00858	DUSP5,EGR1,FOS,MEIS2,PPARG,SNAI2	174 (19)
Interferon alpha		group		1.886	bias	0.00864	A4GALT,BCL3,CYP2E1,DUSP6,F3,FILIP1L,FOS,GATA3,IL11,IL2RB,IL6ST,IRF1,RABGAP1L,SERPINB9,SLFN5,SOCS2,SOCS3,SPRY4,TLR4	187 (18)
Fibrin		complex				0.00879	F3,SERPINE1,TLR4	149 (17)
LMX1B	1.85	transcription regulator				0.00879	EN1,EN2,HES1
IL31		other				0.00879	BDNF,SOCS2,SOCS3	169 (17)
CCK		other				0.00879	CNR1,EGR1,FOS	183 (25)
FGF4	1.19	growth factor				0.00879	FOS,JAG1,SOX17	76 (7)
SLC2A4	-1.035	transporter				0.00879	BDNF,PPARG,SLC2A12
miR-19b-3p (and other miRNAs w/seed GUGCAAA)		mature microRNA				0.00879	ALOX5,BCL2L11,BMPR2
CSNK2A1	-0.101	kinase				0.00879	DUSP6,EOMES,SNAI2	132 (7)
Sch-23390		chemical drug				0.00879	BDNF,EGR1,FOS	199 (22)
Ro41-5253		chemical reagent				0.00879	F3,IRF1,PPARG	134 (12)
lipoarabinomannan		chemical - endogenous non-mammalian				0.00879	IER3,IRF1,TLR4	145 (12)
NFATC3	-0.055	transcription regulator				0.009	EDN1,F3,FOS,MYOCD,PPARG	120 (7)
kainic acid		chemical toxicant		1.38	bias	0.00902	BDNF,CNR1,DCX,EGR1,ERRFI1,FGFR3,FOS,LMO2,TMEM158	177 (20)
resiquimod		chemical drug		0.651	bias	0.00904	ADAM8,CMTM8,GATA3,HES1,HEY1,IER3,LYN,PAX5,PRDM1,TLR4,TMEM154,TNFRSF11A	182 (19)
JUNB	0.715	transcription regulator		1.504	bias	0.00907	BCL3,BDNF,HES1,ID2,SERPINE1,SGK1,SNAI2,TBX3	180 (19)
Li+		chemical reagent				0.00913	EDN1,FOS
FAM172A	-0.321	transcription regulator				0.00913	GATA4,NR5A1
ANO1	0.03	ion channel				0.00913	MYOCD,SOX2
HJV		transmembrane receptor				0.00913	ID1,SMAD7
ZNF382	-0.283	transcription regulator				0.00913	ID1,MITF
TAF1C	0.227	transcription regulator				0.00913	CBFA2T3,OVOL1
ARHGEF1	-0.062	other				0.00913	FOS,TRPC6	96 (9)
FANCA	0.017	other				0.00913	EGR1,HES1	74 (7)
RLN1		other				0.00913	HAS2,OXTR
SMARCA1	-0.025	transcription regulator				0.00913	EN1,EN2
SOX18	1.051	transcription regulator				0.00913	IL6ST,PROX1
RGS19	0.177	enzyme				0.00913	AXIN2,GATA4
ANK3	-0.641	other				0.00913	IQCJ-SCHIP1,SHD
EFEMP1	-0.384	enzyme				0.00913	SERPINE1,SMAD7	82 (6)
G3BP1	-0.098	enzyme				0.00913	MSX2,SOX2
WNT7B	-0.857	other				0.00913	AXIN2,PTCH1
MAD2L2	0.137	enzyme				0.00913	EGR1,SNAI2
CCDC80	-0.132	other				0.00913	AXIN2,PPARG	124 (7)
proteasome inhibitor		chemical drug				0.00913	OPRD1,PPARG
FM19G11		chemical reagent				0.00913	EGLN3,SOX2	92 (6)
citalopram		chemical drug				0.00913	FOS,TFAP2A
venlafaxine		chemical drug				0.00913	BDNF,FOS	47 (4)
AGI-1067		chemical drug				0.00913	EGR1,F3	143 (13)
N-methyl-3,4-methylenedioxyamphetamine		chemical drug				0.00913	BDNF,FOS	148 (12)
buserelin		biologic drug				0.00913	EGR1,FOS	174 (22)
cordycepin		chemical drug				0.00913	ADORA1,FOS
SUPT16H	-0.085	transcription regulator				0.00937	DUSP5,EGR1,ID2,LY6K,PLXNA2,PROS1,RIPOR2
EHF		transcription regulator		1.633		0.00947	ALOX5,GATA2,GRHL3,JAG1,LYN,SERPINE1
FANCC	-0.034	other		1.067		0.00956	AXIN2,FZD4,HES1,JAG1,NKD1	104 (7)
topotecan		chemical drug		0.333		0.00963	BCL3,DUSP5,EGR1,ENG,FGFR3,MBNL2,MYB,PDE4B,RBMS3	127 (7)
CSF3		cytokine	Activated	2.06		0.00976	CSF3R,DUSP6,EDN1,EGR1,FOS,GADD45G,GATA4,PPARG,SOCS3,TLR4	152 (23)
celecoxib		chemical drug		0.386		0.00977	ALOX5,F3,FOS,PPARG,SERPINE1,TLR4,TNFRSF11A	183 (22)
bosentan		chemical drug				0.00991	EDN1,F3,GATA4	135 (13)
G-1		chemical reagent				0.00991	ARC,FOS,GPER1	100 (7)
MAP3K3	0.039	kinase				0.00991	FOS,HAS2,SNAI2	152 (19)
NTRK1		kinase				0.00991	BDNF,EGR1,FOS	202 (24)
ACVR1C	-0.026	kinase				0.00991	FOS,SERPINE1,SMAD7	166 (24)
HOXA5		transcription regulator				0.00991	EGR1,IER2,KLF10
LILRB1		transmembrane receptor				0.00991	ADM,FGFR3,PRDM1
paroxetine		chemical drug				0.00991	ADM,BDNF,ID2
bisindolylmaleimide iv		chemical drug				0.00991	CYP2E1,EGR1,FOS	178 (24)
mir-150		microRNA		0.292	bias	0.00993	EDN1,FZD4,MIAT,MYB
CDK8	-0.129	kinase		-0.686	bias	0.00993	ESRRB,FGF4,PRDM14,TBX3
DRD2	-0.3	G-protein coupled receptor				0.00993	BDNF,FOS,PMEPA1,SERPINE1	178 (18)
Ifn gamma		complex		0.91	bias	0.00994	EDN1,IGFBP5,NR4A3,PPARG,SOCS3,TLR4	182 (19)
simvastatin		chemical drug		-1.937		0.0101	ABCG1,ADCYAP1R1,CACNA1G,EDN1,F3,FOS,IRF1,SERPINE1,SOCS3,TLR4
selumetinib		chemical drug		-1.219		0.0101	BCL2L11,FGFR3,FOS,LYN,MITF
miR-21-5p (and other miRNAs w/seed AGCUUAU)		mature microRNA		-0.602	bias	0.0101	BMPR2,JAG1,MITF,PRRG4,SMAD7
PAX5	1.426	transcription regulator				0.0101	GPRIN3,GRHL3,IL6ST,PAX5,PRDM1
USF2	-0.014	transcription regulator				0.0101	APLN,GATA3,NR5A1,OPRD1,SERPINE1
TAL1	-0.972	transcription regulator		-0.747		0.0103	CACNG4,GATA2,GATA3,HIVEP3,ID2,MYB,NR4A3,PTPRU,RUNX1,TMEFF1
valproic acid		chemical drug		-1.957		0.0105	ABCG1,BCL2L11,BDNF,COCH,CRLF1,EDN1,GRHL2,ID2,LRAT,PDGFB,PPARG,PRKD1,RUNX3,SERPINE1,SGK1,SMAD9,SOX2
N-acetylsphingosine		chemical reagent	Activated	2		0.0107	FOS,MAP3K5,SERPINE1,SPHK1
allopurinol		chemical drug		-0.243		0.0109	BDNF,CDCP1,F3,FBLIM1,IER3,TLR4
RGS2	-0.152	enzyme		0	bias	0.0109	ADM,EFNA1,ERRFI1,F3,FBLIM1,PPARG
GSK3B	-0.196	kinase		-0.6		0.011	DLL1,FOS,GATA4,MYB,NTSR1,SERPINE1,SNAI2
Relaxin		group				0.0111	EDN1,GATA4,HAS2
E2F5	0.029	transcription regulator				0.0111	FOXJ1,MYB,SERPINE1
HIF1AN	0.132	enzyme				0.0111	ADM,EGLN3,HEY1
TNFRSF11B	0.307	transmembrane receptor				0.0111	IL11,MSX2,TNFRSF11A
HSD17B4	0.036	enzyme				0.0111	ALOX5,FGF4,PTCH1
ketamine		chemical drug				0.0111	ARC,BDNF,FOS
IFNAR1	-0.106	transmembrane receptor		0.53	bias	0.0112	CMPK2,DLL1,DUSP6,IRF1,RIPOR2,SERPINE1,SMAD7,SOCS3
Igm		complex				0.0114	BCL2L11,EGR1,ID3,PAX5,PRDM1
GDNF	0.299	growth factor		0.068	bias	0.0114	BDNF,EGR1,GATA2,SPHK1,STC1
GnRH-A		chemical reagent	Activated	2.216		0.0114	EGR1,FOS,IER2,SERPINB9,SERPINE1
gemfibrozil		chemical drug		0.73	bias	0.0114	ACADL,FURIN,PPARG,SERPINE1,SOCS3
hydroxypropyl-beta-cyclodextrin		chemical drug		-0.555	bias	0.0114	ABCG1,APLN,ENG,LPIN1,TLR4
miR-29b-3p (and other miRNAs w/seed AGCACCA)		mature microRNA		-0.128	bias	0.0114	AXIN2,BCL2L11,EOMES,FRAT2,ID2,PDGFB
KDR	0.191	kinase				0.0115	EPHB3,F3,SNAI2,SOX18
ZFTA-RELA		fusion gene/product	Activated	2	bias	0.0115	BCL3,IRF1,PDGFB,SMAD7
sphingosylphosphocholine		chemical - endogenous mammalian				0.0116	DUSP6,FOS
dopamine receptor		group				0.0116	FOS,NR4A3
Agtr1b		G-protein coupled receptor				0.0116	F3,FOS
Pde		group				0.0116	FOS,NR4A3
cytidylyl-3'-5'-guanosine		chemical reagent				0.0116	BCL2L11,PRDM1
ZBED2	0.029	transcription regulator				0.0116	CMPK2,GATA6
NEK7	-0.279	kinase				0.0116	EDN1,RGCC
DUSP16	-0.443	phosphatase				0.0116	GATA3,IRF1
SFRP2	0.696	transmembrane receptor				0.0116	SNAI2,SOX2
ASF1A	0.028	other				0.0116	SOX17,SOX2
MC1R	0.379	G-protein coupled receptor				0.0116	MITF,NR4A3
SCUBE3	0.395	other				0.0116	SERPINE1,SNAI2
MCAM	0.553	other				0.0116	ID1,SNAI2
CCL7		cytokine				0.0116	F3,SOX18
ILF2	-0.017	transcription regulator				0.0116	FOS,SOX2
thiocoraline		chemical reagent				0.0116	HES1,HEY1
muscimol		chemical drug				0.0116	BDNF,FOS
JNK-IN-8		chemical drug				0.0116	AXIN2,SOX2
MI-503		chemical reagent				0.0116	ADM,COCH
KDM1A	-0.055	enzyme		-0.252		0.0116	ADM,BCL3,EOMES,GATA3,GATA4,GATA5,ID2,MSX2,ONECUT2,PRICKLE1,SERPINE1,SMAD7,SOCS2,SOX2
cocaine		chemical drug	Activated	2.047	bias	0.0116	ARC,BDNF,BHLHE40,CNR1,DUSP5,EGR1,FOS,NR4A3,PDGFB
mir-34		microRNA		0.199	bias	0.012	DLL1,EMP1,HEY1,KLF10,MYB,SOX17
F2RL1	-0.779	G-protein coupled receptor				0.012	BCL3,BDNF,DUSP6,F3,FOS,LRAT
MSTN		growth factor		1.387		0.012	FOS,IGFBP5,KLF10,PPARG,SMAD9
cyclosporin A		biologic drug		1.092		0.0122	ADORA1,ADORA2B,BCL2L11,BDNF,EDN1,EGR1,F3,FBLIM1,FOS,ID3,IER3,LYN,MYOCD,RUNX1,SERPINE1,SPHK1
thyroid hormone receptor		group				0.0124	FOS,HR,KLF9
CDC73	-0.168	other				0.0124	GATA2,IRF1,RUNX1
Trp53cor1		other				0.0124	BNC1,NPAS1,NPTX1
mir-9		microRNA				0.0124	MEIS2,PRDM1,RUNX1
KISS1		other				0.0124	EGR1,FOS,OTX2
mir-154		microRNA				0.0124	BCL2L11,FZD4,KLF10
P2RY2	-0.811	G-protein coupled receptor				0.0124	F3,HAS2,SERPINE1
EXT1	-0.1	enzyme				0.0124	EVX1,KLF15,PPARG
HMOX1	0.009	enzyme		0		0.0124	ABCG1,BDNF,CYP2E1,ENG,FOS,ID1,ID3
omeprazole		chemical drug				0.0124	ADORA1,EGR1,FOS,PRRX2
acetovanillone		chemical drug		-1.067	bias	0.0124	CACNA1G,EDN1,F3,SERPINE1
corticosterone		chemical - endogenous mammalian		0.676		0.0125	ARC,BDNF,DIO2,EDN1,FOS,KLF9,PPARG,SGK1
TLR3	-0.368	transmembrane receptor		1.556	bias	0.0125	CMPK2,EDN1,FOS,FURIN,ID1,IER3,IRF1,SERPINB9,SERPINE1,SOCS3,TLR4
N-cor		group				0.0125	AXIN2,HES1,PDGFB,SGK1,SNAI2,TBX1
TBP	-0.033	transcription regulator				0.0127	FOS,GATA4,IER3,NKD1,PPARG
H89		chemical drug		-0.147	bias	0.0129	BDNF,EGR1,FOS,IGFBP5,IL11,MITF,RUNX1,SERPINE1
tyrphostin AG490		chemical drug		-1.314	bias	0.0131	EDN1,FOS,IRF1,LMO2,LYN,SOCS3
IL24		cytokine		-1.091	bias	0.0133	BCL2L11,GADD45G,PAX5,PRDM1
TWIST2	0.016	transcription regulator		0.927		0.0133	DUSP5,DUSP6,SNAI2,SOX2
ATN1	0.121	transcription regulator				0.0134	BDNF,BHLHE40,CBLN1,CNR1,IGFBP5,NPTX1,SOCS2
MEF2C	-0.285	transcription regulator		1.195	bias	0.0134	ACTC1,ARC,BDNF,FOS,GATA4,IL11,PTH1R
G protein alphai		group		1.342	bias	0.0134	FOS,IL11,NR4A3,SOCS3,SPHK1
ETS2	0.157	transcription regulator		1.432	bias	0.0134	CDX2,DUSP6,ESRRB,FOS,SOX2
SOD2	-0.195	enzyme				0.0137	ACADL,ID2,INHBE,KCNN2,SERPINE1,SOX2
picrotoxin		chemical toxicant				0.0137	ADRA2A,FOS,PDE4D
DCAF1	-0.163	kinase				0.0137	KLF10,SOCS2,SOCS3
MEIS2	-1.66	transcription regulator				0.0137	ID1,ID3,PTCH1
MTA2	-0.09	transcription regulator				0.0137	ACTC1,GATA2,ID2
DTX1	0.449	transcription regulator				0.0137	DUSP6,EGR1,SPRY4
HEY1	4.492	transcription regulator				0.0137	GATA4,GATA6,PROX1
PLK4	-0.196	kinase				0.0137	CMPK2,EDN1,IRF1
irinotecan		chemical drug				0.0137	F3,SNAI2,SOCS3
poly rI:rC-RNA		biologic drug		1.206	bias	0.0138	ARID5A,CMPK2,DIO2,DLL1,DUSP5,EGR1,FLI1,FOS,GRIN2A,IL11,IRF1,JAG1,LYN,MYB,NEDD9,NR4A3,SLFN5,SNAI2,SOCS3,SOX2,STON2,TLR4
pioglitazone		chemical drug		-0.811		0.014	ABCG1,EGR1,FOS,HAS2,LPIN1,NR4A3,PPARG,SERPINE1,TNFRSF11A
IL3		cytokine		0.556	bias	0.0143	ARHGAP29,BCL2L11,EGR1,FOS,GADD45G,GATA2,KLF9,LYN,NEDD9,PROX1,SOCS3,TLR4,TNFRSF11A
NR2F1		ligand-dependent nuclear receptor				0.0143	EGR1,ID2,JAG1,LFNG
JAK3	0.013	kinase				0.0143	GADD45G,GATA3,IRF1,SOCS3
NAP1L1	0.021	other				0.0143	IGFBP5,SOX17
ANKRD17	-0.017	other				0.0143	ARID5A,SOCS3
LINC01139	0.314	other				0.0143	BHLHE40,EGR1
ELOVL2	-0.004	enzyme				0.0143	BDNF,EGR1
Shc		group				0.0143	FOS,PPARG
LY6K	1.284	other				0.0143	LY6K,SERPINE1
CD244		transmembrane receptor				0.0143	EGR1,FOS
GFPT1	-0.056	enzyme				0.0143	HAS2,PPARG
PDGFA	0.069	growth factor				0.0143	EGR1,SOX2
AGRP		other				0.0143	DIO2,FOS
mir-506		microRNA				0.0143	SNAI2,TLR4
HOXB3	1.737	transcription regulator				0.0143	EFNA1,OTX2
GPC1	0.086	transmembrane receptor				0.0143	EFNA1,SOX17
AEBP1	0.202	peptidase				0.0143	ABCG1,PPARG
SIAH1	-0.032	enzyme				0.0143	EGLN3,SMAD7
diltiazem		chemical drug				0.0143	EDN1,FOS
calmidazolium		chemical drug				0.0143	EGR1,FOS
farglitazar		chemical drug				0.0143	EDN1,SGK1
urea		chemical - endogenous mammalian				0.0143	CYP2E1,EGR1
cortistatin A		chemical reagent				0.0143	BHLHE40,IRF1
midazolam		chemical drug				0.0143	ARC,BDNF
acetic acid		chemical - endogenous mammalian				0.0143	EGR1,FOS
calcium chloride		chemical drug				0.0143	ID3,STC1
SS18-SSX1		fusion gene/product				0.0143	AXIN2,SOX2
22(S)-hydroxycholesterol		chemical - endogenous mammalian				0.0143	ABCG1,PTCH1
RXRA	0.411	ligand-dependent nuclear receptor		0.391		0.0147	ABCG1,ENG,FGF19,FOS,HAS2,IER3,KLF9,NAV2,NEDD9,PDGFB,PPARG,TFAP2A
AGER	-0.127	transmembrane receptor		1.698		0.0149	EGR1,F3,PDGFB,SERPINE1,TLR4
TFAP2C	0.286	transcription regulator	Activated	2.2		0.0149	CDX2,EOMES,IGFBP5,JAG1,PITX2
INHA	0.123	growth factor		-0.928		0.0149	COCH,EMILIN2,HAS2,SERPINE1,SGK1,SMAD7
ATG7	-0.085	enzyme		-0.896		0.0149	ADORA2B,BCL2L11,CMPK2,SNAI2,SOCS3,TLR4
MAPK3	0.004	kinase		1.863	bias	0.0149	ARC,BCL2L11,EGR1,FOS,FURIN,PDGFB
phosphate		chemical - endogenous mammalian		1.342		0.0149	DIO2,DUSP6,EGR1,SPRY4,STC1,ZFHX3
choline fenofibrate		chemical drug				0.0152	F3,FURIN,SERPINE1
TLX1	1.326	transcription regulator				0.0152	GATA2,GRIN3A,MYB
entolimod		biologic drug				0.0152	IER3,IRF1,SOX3
HMGN1	0.073	transcription regulator				0.0152	CBR3,FOS,SHISA2
ADA	0.069	enzyme				0.0152	ADORA1,ADORA2B,SERPINE1
SFN	0.883	other				0.0152	F3,SGK1,SNAI2
TAF6	-0.065	transcription regulator				0.0152	BCL11B,HES1,IRF1
SMARCC1	-0.075	transcription regulator				0.0152	LPIN1,PAX5,SOX2
alendronic acid		chemical drug				0.0152	EPHB3,ID1,NLRP1
phorbol 12,13-didecanoate		chemical toxicant				0.0152	KCNN2,PTH1R,SGK1
candesartan		chemical drug		-1.948	bias	0.0153	ADM,ENG,FOS,SERPINE1
cycloheximide		chemical reagent	Activated	2.35		0.0155	ACTC1,ADM,BDNF,DIO2,EDN1,EGR1,FOS,GADD45G,IGFBP5,PDGFB,PPARG,PRDM1,SERPINE1,SOCS3
Sb202190		chemical drug		-1.86	bias	0.0155	ALOX5,EGR1,FOS,RUNX1,SERPINE1,SGK1,SNAI2
NEUROG3	-4.284	transcription regulator		0.849	bias	0.0156	CBLN1,DEPP1,DLL1,EN1,ISL1,SNAI2
mir-182		microRNA		-0.728		0.0157	FOXF2,GADD45G,PGF,SOCS3,TLR4
FBXW7	0.338	enzyme		-0.555	bias	0.0157	BCL2L11,HEY1,PPARG,SERPINE1,TLR4
androgen		chemical drug		0.447		0.0162	AXIN2,BDNF,CDX1,FGF4,FOS,GGT1,IGFBP5,RUNX1
MYF6		transcription regulator		0	bias	0.0162	APLN,BDNF,DLL1,FGF4,PDGFB,SERPINE1
roscovitine		chemical drug		-0.152	bias	0.0163	BCL2L11,CDX2,OPRD1,PPARG
SRC (family)		group				0.0163	EGR1,ID1,KCNB1,SOX2
DUX4		transcription regulator		1	bias	0.0163	ACTC1,FZD4,IGFBP5,NOG
PIK3CA	0.102	kinase				0.0165	FGF4,JAG1,PDGFB,SERPINE1,SNAI2
SFTPA1		transporter		-1.342		0.0165	CRLF1,EGR1,FOS,KCNMB4,SERPINE1
nifedipine		chemical drug		0.14		0.0165	BDNF,EDN1,FOS,IGFBP5,SGK1
cholesterol		chemical - endogenous mammalian		0.565		0.0165	ABCG1,F3,MITF,NR4A3,PPARG,PTCH1,RGCC,SLC28A3,SOCS3,TLR4
ASXL2	-0.271	other				0.0167	KLF15,PPARG,SERPINE1
citarinostat		chemical drug				0.0167	FILIP1L,MSX2,NEDD9
curdlan		chemical - endogenous non-mammalian				0.0167	FOS,IL2RB,JAG1
VIP		other		-1.146		0.0169	FOS,GATA3,IL11,IRF1,TLR4,TNFRSF11A
UDP		chemical - endogenous mammalian				0.0173	HAS2,SERPINE1
2-chloro-N(6)cyclopentyladenosine		chemical reagent				0.0173	F3,SPHK1
DLX6-AS1	3.36	other				0.0173	HES1,SOX2
PARP14	-0.061	enzyme				0.0173	F3,ID3
IRX4	3.23	transcription regulator				0.0173	HAND1,IRX2
DPY30	0.044	other				0.0173	ID1,ID3
HUWE1	-0.142	transcription regulator				0.0173	ABCG1,CDKN2C
CYSLTR2	0.029	G-protein coupled receptor				0.0173	EGR1,MITF
TXK	1.217	kinase				0.0173	EOMES,IL2RB
RLIM	-0.196	enzyme				0.0173	SERPINE1,SMAD7
CHRM3	-0.341	G-protein coupled receptor				0.0173	EGR1,FOS
PDE3B	0.369	enzyme				0.0173	SERPINE1,SOCS3
LGALS7/LGALS7B		other				0.0173	EGR1,SERPINE1
RUVBL2	0.035	transcription regulator				0.0173	AXIN2,CDKN2C
SART1	-0.065	other				0.0173	SERPINE1,SOX2
MEOX1		transcription regulator				0.0173	GATA4,NKX3-2
ST3-Hel2A-2		chemical reagent				0.0173	FOS,IER3
AFP		transporter				0.0173	EGR1,FOS
TBX1	1.042	transcription regulator				0.0173	OTX1,PITX2
FOXJ1	-1.214	transcription regulator				0.0173	DLX2,FOXJ1
OSTM1	-0.488	other				0.0173	FOS,PRDM1
CNB-001		chemical reagent				0.0173	ALOX5,BDNF
WNT10B	0.823	other				0.0173	ACADL,PPARG
Ncoa6		transcription regulator				0.0173	FOS,SERPINE1
COL17A1	0.04	other				0.0173	AXIN2,FZD4
acriflavine		chemical toxicant				0.0173	ADORA2B,SOCS3
capsazepine		chemical toxicant				0.0173	FOS,IL11
clonidine		chemical drug				0.0173	EGR1,FOS
lidocaine		chemical drug				0.0173	FOS,GATA3
phospholipid		chemical - endogenous mammalian				0.0173	ALOX5,F3
scopolamine		chemical drug				0.0173	BDNF,FOS
lamivudine		chemical drug				0.0173	PDE4B,SERPINE1
allopregnanolone		chemical - endogenous mammalian				0.0173	FOS,GRIN2A
IKBKG	-0.025	kinase		1.709	bias	0.0173	DUSP6,FOS,FOXF2,IL11,PPARG,SGK1,SOCS3
heparin		chemical - endogenous mammalian		0.9		0.0173	ACADL,F3,FOS,HAS2,IL6ST
TBX5	-0.686	transcription regulator		1.969	bias	0.0173	ACTC1,ANKRD1,GATA4,IL11,IRX4
FHL2	-0.32	transcription regulator				0.0174	BCL2L11,MITF,MSX2,S1PR1
bicalutamide		chemical drug		-1.94	bias	0.0174	FOS,GATA4,PMEPA1,SOCS2-AS1
ziritaxestat		chemical drug		1		0.0174	ABTB1,GPRC5A,SGK1,STON2
lysophosphatidylcholine		chemical - other		-1.172	bias	0.0182	BDNF,EGR1,F3,PPARG,SERPINE1
carbon tetrachloride		chemical toxicant		0.4	bias	0.0183	BCL2L11,CNR1,CYP2E1,FOS,IGFBP5,INHBE,PDGFB,PPARG,SMAD7,SPHK1
ADAMTS18	0.678	peptidase				0.0183	COL9A2,FBLIM1,GATA3
vemurafenib		chemical drug				0.0183	DUSP6,ID2,MITF
NFATC4	-0.624	transcription regulator				0.0183	BDNF,PPARG,TRPC6
gamma-secretase inhibitor compound E		chemical reagent				0.0183	DCX,HES1,HEY1
SFRP4		transmembrane receptor				0.0183	AXIN2,GREM1,GREM2
RACK1	0.068	enzyme				0.0183	ADCYAP1R1,FOS,PTCH1
CBFA2T3	1.383	transcription regulator				0.0183	CBFA2T3,ID2,OVOL1
CX3CR1		G-protein coupled receptor		1.414		0.0183	EGR1,EMP1,FOS,GUCA1A,OTX1,PTCH1,RAI1,YPEL2
glutamine		chemical - endogenous mammalian		0.938		0.0184	ACTC1,BCL2L11,FOS,PDGFB,SNAI2,SOX2
plicamycin		chemical drug		-0.816	bias	0.0184	CYP2E1,F3,ID1,PRDM1,SERPINE1,SOCS3
mir-183		microRNA		-0.325		0.0185	CMPK2,EGR1,FOXF2,SLFN5
MMP1		peptidase		1.067	bias	0.0185	EGR1,FOS,MYOCD,SERPINE1
2,3-bis(4-hydroxyphenyl)-propionitrile		chemical reagent		-0.152		0.0185	ARC,BDNF,FOS,GATA4
salirasib		chemical drug		-1	bias	0.0185	ADM,BHLHE40,SERPINE1,STC1
SOX11	-0.774	transcription regulator		1	bias	0.0185	EGR1,FGFR3,IER2,IL6ST,PAX5,PRDM1,PTH1R
mir-155		microRNA		-0.52		0.0185	DUSP5,EDN1,MYB,PPARG,S1PR1,SERPINE1,SOCS3
9-hydroxy-(S)-10,12-octadecadienoic acid		chemical - endogenous mammalian				0.0188	SERPINE1
garcinoic acid		chemical - endogenous non-mammalian				0.0188	PPARG
N(6)-methyl-2'-deoxyadenosine		chemical reagent				0.0188	SOCS3
CSDE1 HNRNPD PABP PAIP1 SYNCRIP		complex				0.0188	FOS
ergosterol		chemical - endogenous mammalian				0.0188	BCL2L11
6'-OH-BDE-99		chemical - endogenous mammalian				0.0188	ARC
6-OH-BDE-47		chemical - endogenous mammalian				0.0188	ARC
CYM-5541		chemical reagent				0.0188	SNAI2
CYM-5478		chemical reagent				0.0188	SNAI2
PD-1/PD-L1 inhibitor 3		chemical reagent				0.0188	PRDM1
AI-14-91		chemical reagent				0.0188	RUNX1
peptide YY 3-36		biologic drug				0.0188	FOS
euxanthone		chemical - endogenous non-mammalian				0.0188	STC1
Becn2		other				0.0188	CNR1
lapachol		chemical - endogenous non-mammalian				0.0188	SERPINE1
hexacosanoyl-coenzyme A		chemical - endogenous non-mammalian				0.0188	ALOX5
Integrinβ		group				0.0188	NOG
growth factor receptor		group				0.0188	FOS
Hdac-Rcor-Rest-Sin3a		complex				0.0188	BDNF
selective serotonin reuptake inhibitor		chemical drug				0.0188	BDNF
1,1,1-trichloroethane		chemical toxicant				0.0188	CYP2E1
MK 212		chemical drug				0.0188	FOS
HAS2-AS1	0.223	other				0.0188	HAS2
WSX1-gp130		complex				0.0188	GATA3
GSK 189254		chemical drug				0.0188	FOS
(-)-OSU 6162		chemical drug				0.0188	FOS
pridopidine		chemical drug				0.0188	FOS
uridine triacetate		chemical drug				0.0188	BDNF
EMC2	-0.221	other				0.0188	TRPC6
FSIP1		other				0.0188	SNAI2
MYEOV	1.969	other				0.0188	HES1
SRF-ELK1		complex				0.0188	FOS
KREMEN1	0.938	other				0.0188	AXIN2
OPCML	0.142	other				0.0188	SNAI2
Ctf2		cytokine				0.0188	SOCS3
DMTN	0.458	other				0.0188	ITPKB
SLC22A16		transporter				0.0188	FGF4
CARF	0.078	transcription regulator				0.0188	BDNF
TBX18	0.084	transcription regulator				0.0188	SNAI2
PHF20L1	-0.12	other				0.0188	SOX2
RIF1	-0.233	other				0.0188	PRDM1
HSPA6	1.423	enzyme				0.0188	SPHK1
CLK1	-0.172	kinase				0.0188	F3
HDAC class I inhibitors		chemical drug				0.0188	SNAI2
CCDC47	-0.088	other				0.0188	TRPC6
PFKP	0.04	kinase				0.0188	F3
FGF14		growth factor				0.0188	FOS
EMC6	0.321	other				0.0188	TRPC6
Gata6os		other				0.0188	GATA6
Crhr		group				0.0188	BDNF
FERD3L		transcription regulator				0.0188	HES1
Evx1os		other				0.0188	EVX1
tandutinib		chemical drug				0.0188	ID1
hispidulin		chemical drug				0.0188	EGR1
vasopressins		biologic drug				0.0188	FOS
black cohosh extract		chemical drug				0.0188	SERPINE1
lymphokine		group				0.0188	F3
mediator		complex				0.0188	FOS
Lectin		group				0.0188	F3
GDF1		growth factor				0.0188	SOX17
ARHGEF17	-0.182	other				0.0188	FOS
PRCC	0.029	other				0.0188	SERPINE1
FANCL	0.259	enzyme				0.0188	HES1
DYNLRB1	0.076	other				0.0188	SERPINE1
GTF2H2	-0.34	transcription regulator				0.0188	KLF9
BSN	-0.26	other				0.0188	BDNF
KIFAP3	0.114	other				0.0188	FOS
PPY		other				0.0188	FOS
LINC01133		other				0.0188	AXIN2
TUNAR	0.463	other				0.0188	SOX2
GPHA2	-0.346	other				0.0188	FOS
CLK4	-0.251	kinase				0.0188	F3
mir-617		microRNA				0.0188	SERPINE1
miR-411-3p (and other miRNAs w/seed AUGUAAC)		mature microRNA				0.0188	SPRY4
mir-1906		microRNA				0.0188	TLR4
miR-212-5p (miRNAs w/seed CCUUGGC)		mature microRNA				0.0188	PTCH1
miR-450b-5p (miRNAs w/seed UUUGCAG)		mature microRNA				0.0188	RUNX1
mir-450		microRNA				0.0188	RUNX1
mir-433		microRNA				0.0188	GATA3
miR-10396a-3p (and other miRNAs w/seed GCCCCGG)		mature microRNA				0.0188	IL11
KREMEN2	0.395	other				0.0188	AXIN2
RGS14	-0.141	enzyme				0.0188	BDNF
N-nonyl-1-deoxynojirimycin		chemical reagent				0.0188	SOCS3
IFI6	-0.124	other				0.0188	BCL2L11
NPVF		other				0.0188	FOS
miR-5587-3p (miRNAs w/seed CCCCGGG)		mature microRNA				0.0188	WNT5B
HCN1	0.109	ion channel				0.0188	BDNF
3,4-diaminopyridine		chemical drug				0.0188	BDNF
Scd2		enzyme				0.0188	PPARG
ZNF613	0.016	transcription regulator				0.0188	ID2
FBXW2	0.004	enzyme				0.0188	MSX2
GPRASP1	0.063	transporter				0.0188	CNR1
Neat1		other				0.0188	CDX2
KCNA1	-0.597	ion channel				0.0188	KCNB1
Zfp54		other				0.0188	PPARG
SLC1A2	0.402	transporter				0.0188	FOS
GPHB5		other				0.0188	FOS
SCN7A		ion channel				0.0188	FOS
EBF1-FOXO1-TCF3		complex				0.0188	PAX5
PDGF-Rβ dimer		complex				0.0188	SNAI2
NOTCH2NLA/NOTCH2NLB	-1.872	other				0.0188	HES1
ANKS1A	-0.189	other				0.0188	FOS
20-hydroxyprostaglandin E2		chemical - endogenous mammalian				0.0188	PPARG
GRIN2A	-1.205	ion channel				0.0188	BDNF
INVS	-0.258	transcription regulator				0.0188	NKX3-2
Zfp55		other				0.0188	PPARG
Ikzf1		transcription regulator				0.0188	FGFR3
GLCCI1	-0.397	other				0.0188	BCL2L11
SPACA6	0.337	other				0.0188	PRDM1
EPGN		growth factor				0.0188	FOS
WDR83OS		other				0.0188	TRPC6
TAX1BP3	0.254	transcription regulator				0.0188	FOS
FANCE	-0.042	other				0.0188	HES1
holothurian glycosaminoglycan		chemical - endogenous non-mammalian				0.0188	F3
ZC3H8	-0.052	transcription regulator				0.0188	GATA3
RAB5B	-0.119	enzyme				0.0188	FOS
GDF10	2.092	growth factor				0.0188	SERPINE1
cytarabine/filgrastim/fludarabine phosphate		biologic drug				0.0188	FOS
Gm38438		other				0.0188	SOX3
LHX9		transcription regulator				0.0188	NR5A1
chemotherapy/tretinoin		chemical drug				0.0188	KAT2B
GTx-560		chemical reagent				0.0188	PROS1
NTSR1	1.072	G-protein coupled receptor				0.0188	BDNF
ZNF433	-0.023	transcription regulator				0.0188	ALOX5
CHRM2		G-protein coupled receptor				0.0188	EGR1
KAT6B	-0.489	enzyme				0.0188	SMARCA2
CP-673451		chemical reagent				0.0188	SOX2
PSAT1	-0.128	enzyme				0.0188	IRF1
flavanols		chemical - endogenous non-mammalian				0.0188	BDNF
CYFIP1	0.018	translation regulator				0.0188	ARC
EEF2	-0.08	translation regulator				0.0188	BDNF
CML advanced glycation end products		chemical reagent				0.0188	EGR1
SR11256		chemical reagent				0.0188	EDN1
UNC0224		chemical reagent				0.0188	BDNF
CGP 52608		chemical reagent				0.0188	ALOX5
KH-CB19		chemical drug				0.0188	F3
24-methylenecycloartanyl ferulate		chemical reagent				0.0188	PPARG
ketone body		chemical - endogenous mammalian				0.0188	CYP2E1
nitroaspirin		chemical drug				0.0188	F3
NBI 27914		chemical drug				0.0188	FOS
guanfacine		chemical drug				0.0188	FOS
triparanol		chemical drug				0.0188	PTCH1
2,5-dihydroxymethylcinnamate		chemical - kinase inhibitor				0.0188	EDN1
tecalcet		chemical reagent				0.0188	EDN1
ondansetron		chemical drug				0.0188	FOS
cyclothiazide		chemical drug				0.0188	EGR1
flurothyl		chemical drug				0.0188	FOS
L 733060		chemical reagent				0.0188	FOS
selfotel		chemical drug				0.0188	FOS
(R)-5-(2-azetidnylmethoxy)-2-chloropyridine		chemical drug				0.0188	FOS
galnon		chemical reagent				0.0188	FOS
atomoxetine		chemical drug				0.0188	BDNF
PHA-408		chemical drug				0.0188	ENG
Laminin 511		complex				0.0188	NOG
zolpidem		chemical drug				0.0188	BDNF
Ro 5-3335		chemical reagent				0.0188	RUNX1
rivastigmine		chemical drug				0.0188	BDNF
arachidonyl-2-chloroethylamide		chemical reagent				0.0188	EGR1
MIR10396B		microRNA				0.0188	IL11
dihydrokainic acid		chemical reagent				0.0188	FOS
ONO-8711		chemical drug				0.0188	FOS
2-nitrophenyl EGTA		chemical reagent				0.0188	AHNAK
2,5-dihydroxybenzoic acid		chemical - endogenous mammalian				0.0188	ABCG1
LINC02599		other				0.0188	SNAI2
ETV6-PDGFRB		fusion gene/product				0.0188	ID1
CIC-DUX4		fusion gene/product				0.0188	DUSP6
ZBTB16-RARA		fusion gene/product				0.0188	DUSP6
STAT3 inhibitor IX		chemical reagent				0.0188	HAS2
N-acetylserotonin		chemical - endogenous mammalian				0.0188	BDNF
CTOP		chemical reagent				0.0188	FOS
Ac-DEVD-CHO		chemical reagent				0.0188	FOS
ibutamoren		chemical drug				0.0188	FOS
SMAD3-EP300		complex				0.0188	SERPINE1
limonoate D-ring-lactone		chemical - endogenous non-mammalian				0.0188	TLR4
alpha-tocotrienol/beta-tocotrienol/delta-tocotrienol/gamma-tocotrienol		chemical drug				0.0188	F3
LY 354740		chemical drug				0.0188	FOS
droxidopa		chemical drug				0.0188	FOS
S(-)-carbidopa		chemical drug				0.0188	FOS
10-hydroxydecanoic acid		chemical - endogenous non-mammalian				0.0188	IRF1
NADP		chemical - endogenous mammalian				0.0188	F3
sarcosine		chemical - endogenous mammalian				0.0188	FOS
glycan		chemical - other				0.0188	F3
PPARG	1.103	ligand-dependent nuclear receptor	Activated	3.021		0.0188	ABCG1,ACADL,CDKN2C,EDN1,EGLN3,FOXO6,GATA2,HES1,HR,IGFBP5,PPARG,PRDM1,SERPINE1,SGK1,SOCS3,TLR4,VSIR
RARB	0.282	ligand-dependent nuclear receptor	Activated	2.433		0.0189	CDX1,EGR1,GATA4,ID1,ID3,OTX2,PITX2,SOX2
PTHLH		other				0.0191	FOS,IL11,MSX2,RUNX1,SERPINE1
ZBTB17	0.04	transcription regulator				0.0191	BHLHE40,CAMK2N1,CRLF1,EGR1,IER3
chloroquine		chemical drug		-0.2		0.0191	BCL2L11,GATA4,S1PR1,SOCS3,SOX2
fingolimod		chemical drug				0.0191	BDNF,MITF,S1PR1,SERPINE1,SPHK1
leukotriene D4		chemical - endogenous mammalian		0.985	bias	0.0197	EGR1,F3,NEDD9,NR4A3
TSHZ3	1.01	transcription regulator		1.98		0.0197	CXXC5,HS3ST4,IER2,SPSB1
ICAM1	0.043	transmembrane receptor	Activated	2	bias	0.0197	FOS,HES1,HEY1,SNAI2
carboplatin		chemical drug		1	bias	0.0197	CDCP1,HAS2,IER3,SOX2
methylprednisolone		chemical drug		-0.851		0.0197	BDNF,DUSP6,EFNA1,EMP1,F3,FOS,ID1,ID3,IL6ST,IRF1,KLF15,KLF9,LYN,PLLP,PRDM1,RGCC,SERPINB9,SERPINE1,SGK1,TLR4
SPARC	0.009	other		0.929		0.0199	BHLHE40,HES1,SERPINE1,SNAI2,TBX3,TMC5
MAC		complex				0.02	EGR1,IRF1,RGCC
MDM4	0.102	transcription regulator				0.02	AXIN2,EN1,RAC2
mir-132		microRNA				0.02	BDNF,GRIN2A,PTCH1
USP18	0.326	peptidase				0.02	BCL2L11,IRF1,SOCS3
PAX2	1.515	transcription regulator				0.02	GRIK3,MITF,PAX5
Rhox5		transcription regulator				0.02	KLF9,PPARG,PTPRU
MECOM	0.453	transcription regulator				0.02	GADD45G,GATA2,SERPINE1
VTN		other				0.02	BHLHE40,F3,SERPINE1
NPPA		other				0.02	ADM,EDN1,EGR1
S100A12		other				0.0205	ABCG1,PDGFB
GADD45G	-4.827	other				0.0205	ARC,FOS
RBBP4	-0.136	enzyme				0.0205	EN1,EN2
ACVR2A	-0.245	kinase				0.0205	ID1,ID2
SH3KBP1	-0.128	other				0.0205	PRDM1,SERPINE1
PIAS2	0.099	transcription regulator				0.0205	FOS,IRF1
RB1CC1	-0.063	other				0.0205	SERPINE1,SMAD7
EFNB1	0.597	other				0.0205	EPHB3,SHB
HSPB8	-0.107	kinase				0.0205	BMPR2,MITF
GATA5	4.386	transcription regulator				0.0205	ACTC1,EDN1
Col17a1		other				0.0205	AXIN2,FZD4
bisphenol A diglycidyl ether		chemical reagent				0.0205	EGLN3,SERPINE1
riluzole		chemical drug				0.0205	BDNF,GRIN3A
trientine		chemical drug				0.0205	IGFBP5,SERPINE1
YBX1	-0.044	transcription regulator				0.0206	F3,FOS,ID1,PDGFB,PLXNA2,ZAP70
CNTF	-0.733	cytokine		0.295		0.0207	CNR1,EGR1,FOS,IL6ST,IRF1,OLIG2,SLC6A1,SOCS2,SOCS3
FOSL2	0.57	transcription regulator				0.0209	BDNF,DIO2,F3,LY6K
carbonyl cyanide m-chlorophenyl hydrazone		chemical toxicant		1	bias	0.0209	DUSP5,ERRFI1,SERPINE1,TMEM154
NR3C2	-0.689	ligand-dependent nuclear receptor				0.0212	EDN1,EGR1,KLF9,PGF,SERPINE1,SGK1,SPHK1
EHMT1	-0.017	transcription regulator	Activated	2.449	bias	0.0214	A4GALT,CDKN2C,EFNA1,PSD4,RGCC,TLE2
KIT	0.358	transmembrane receptor				0.0214	BCL2L11,IRF1,MITF,SNAI2,SOCS2,SOCS3
AICAR		chemical - endogenous mammalian		0.887		0.0214	ABCG1,CHST1,GATA3,PPARG,SERPINE1,SOCS3
ADIPOQ	-0.367	other		1.21		0.0217	BCL3,CYP2E1,EGR1,F3,FGFR3,FOS,FZD4,PPARG,SOCS3,WNT5B
SCH 58261		chemical reagent				0.0218	BDNF,EGR1,FOS
ITGAV	0.337	transmembrane receptor				0.0218	FOS,HAS2,SERPINE1
APEX1	-0.021	enzyme				0.0218	ALOX5,EGR1,FOS
NCOA4	0.372	transcription regulator				0.0218	FGFR3,GATA4,JAG1
irbesartan		chemical drug				0.0218	FOS,SERPINE1,SMAD6
butylated hydroxyanisol		chemical toxicant				0.0218	FOS,IRF1,SOX2
HOXA9	0.822	transcription regulator				0.0219	BCL2L11,GATA2,ID2,IER2,LYN,MYB,SERPINB9,SPNS2
docosahexaenoic acid		chemical drug		-0.239		0.0219	BDNF,FOS,PPARG,SERPINE1,SMAD6,SMAD7,SOCS3,SPHK1
IFI16	0.032	transcription regulator		0.555	bias	0.0219	CSF3R,EDN1,GATA4,ID2,IL2RB
mycophenolic acid		chemical drug		1.346	bias	0.0219	ADM,EDN1,ID2,ID3,SERPINE1
AR	-0.043	ligand-dependent nuclear receptor		0.498	bias	0.022	ABCG1,ADM,ANKRD1,BCL2L11,BMPR2,CXXC5,EDN1,EGR1,GADD45G,IGFBP5,MYB,NR5A1,PMEPA1,PROS1,PTCH1,SERPINE1,SGK1,SNAI2,SOCS2-AS1,TLR4,TMEM158,TPBGL
TNFSF13B		cytokine	Activated	2.588		0.0226	APLN,BCL2L11,DUSP5,F3,ID1,PGF,PRDM1
NFKB2	-0.359	transcription regulator		-0.277		0.0226	BCL2L11,COCH,FOS,GRIN3A,IGFBP5,KCNMB4,MYB
lenalidomide		chemical drug		1.372		0.0228	BCL11B,CDKN2C,DEPP1,FZD4,MYB,PROS1,SPSB1,TLR4,WNT3,YPEL2
mifepristone		chemical drug		-0.975		0.0232	ADM,DIO2,EGR1,EPHB3,ERRFI1,F3,FOS,HAS2,MYB,OXTR,SERPINE1,SOX17
estrogen		chemical drug		1.27	bias	0.0232	BCL3,BDNF,EGR1,FOS,GRIN2D,HIVEP3,IGFBP5,MYB,OXTR,S1PR1,SERPINB9
N-acetyl-L-cysteine		chemical drug		-1	bias	0.0233	ADM,ADORA2B,BCL2L11,DUSP6,EDN1,EGR1,FOS,MYOCD,SERPINE1,TLR4
RET	-0.307	kinase				0.0234	ACTC1,DUSP6,EGR1,FOS,INSM1,ISL1,STC1
LRP6	-0.161	transmembrane receptor				0.0234	AXIN2,FOS,GATA3,SOX3
SERPINF1	-0.264	other		-0.845		0.0234	AXIN2,BDNF,OLIG2,PPARG
GNRH1	0.314	other		1.201	bias	0.0234	EGR1,FOS,IGFBP5,NR5A1
EBI3	0.722	cytokine		0.152	bias	0.0234	EOMES,FOS,GADD45G,IRF1
Cdk		group				0.0236	GADD45G,NEDD9,PLEKHF1
SSRP1	-0.034	transcription regulator				0.0236	DUSP5,EGR1,ID2
vitamin K3		chemical drug				0.0236	EGLN3,EGR1,FOS
thyroid hormone		chemical - endogenous mammalian		-0.243		0.0239	ABCG1,BDNF,DIO2,EGR1,FOS,HR,ID1,KLF9
PP2A		complex				0.0239	ARC,LYN
perhexiline		chemical drug				0.0239	DEPP1,HES1
cucurbitacin I		chemical reagent				0.0239	BCL2L11,SOCS3
trypsin		group				0.0239	F3,FOS
Atrial Natriuretic Peptide		group				0.0239	EDN1,SERPINE1
ADAP1	0.545	other				0.0239	FOS,RGCC
harmine		chemical - endogenous non-mammalian				0.0239	BDNF,FOS
TCF21		transcription regulator				0.0239	NR5A1,PITX2
PAK4	-0.055	kinase				0.0239	PPARG,SNAI2
CTNNBIP1	0.09	other				0.0239	AXIN2,NEDD9
CHRM1		G-protein coupled receptor				0.0239	EGR1,FOS
FZD7	-0.257	G-protein coupled receptor				0.0239	JAG1,SNAI2
THBS2	0.049	other				0.0239	HES1,HEY1
CRY2	-0.241	enzyme				0.0239	FOS,SGK1
OTX1	-1.229	transcription regulator				0.0239	EN1,MITF
VLDLR	-0.587	transporter				0.0239	FOS,SERPINE1
FGF18	0.601	growth factor				0.0239	BAMBI,NOG
PLA2G2E		enzyme				0.0239	ADAM8,SERPINE1
CRY1	0.322	enzyme				0.0239	FOS,SGK1
abscisic acid		chemical - endogenous non-mammalian				0.0239	PPARG,TLR4
SB 239063		chemical drug				0.0239	HAS2,RUNX1
Complement		complex				0.0239	F3,PDGFB
N,N-dimethylsphingosine		chemical reagent				0.0239	FOS,SPHK1
ryanodine		chemical - endogenous non-mammalian				0.0239	BDNF,FOS
CCN1	-0.3	other		0	bias	0.024	BCL2L11,IL6ST,MSX2,SERPINE1,TLR4
CDX2	3.232	transcription regulator				0.0241	AXIN2,CDX1,CDX2,DLL1,PRDM1,SOX17,SOX2
ZBTB16		transcription regulator		0.115		0.0242	FGFR3,GATA3,ID2,ID3,IL6ST,PAX5,PDGFB,RUNX3,TNFRSF25
KITLG	-0.736	growth factor	Activated	2.599	bias	0.0245	ALOX5,BCL2L11,CSF3R,EGR1,FOS,ID2,IL11,MYB,PDGFB,SNAI2
mir-204		microRNA				0.0248	BDNF,ID2,NOG,SMAD9
PLAG1	-0.459	transcription regulator		1.982	bias	0.0248	CHST1,CRIP2,CRLF1,EGR1
Ccl2		cytokine		0	bias	0.0248	PPARG,SOX2,TBX3,TLR4
anisomycin		chemical - endogenous non-mammalian		1.927		0.0248	EGR1,FOS,IRF1,SERPINE1
MYCN	-0.31	transcription regulator		-0.669		0.0251	ABCD1,BCL11B,EMP1,GATA2,GATA4,GATA6,ID2,MITF,MSX2,OTX1,SERPINE1,SOX17
IFT88	0.048	other				0.0255	PGF,PPARG,PTCH1
GAB2	-0.114	other				0.0255	FOS,SERPINE1,SMAD7
ZBTB7A	0.073	transcription regulator				0.0255	BCL2L11,FOS,RUNX3
cicaprost		chemical drug				0.0255	ADAM8,HAS2,IL11
bile acid		chemical - endogenous mammalian				0.0255	CDX2,DIO2,FGF19
EBF1	0.13	transcription regulator		0.861	bias	0.0257	GATA3,IRF1,PAX5,PPARG,PRDM1,SOCS3,TLR4
5-hydroxytryptamine		chemical - endogenous mammalian		1.438	bias	0.0258	ARC,BDNF,EGR1,F3,FOS,SERPINE1
benzo(a)pyrene		chemical toxicant		-1.109	bias	0.0261	BCL2L11,FGFR3,FOS,HAS2,IER3,NR5A1,PRKD1,SERPINE1,SNAI2
TAC1	-0.623	other		1.408	bias	0.0261	FOS,NKX3-2,PTCH1,SERPINE1,ZFPM1
Calmodulin		group		-1	bias	0.0261	BDNF,F3,RIMBP2,YPEL2
GIP		other		1.131	bias	0.0261	FOS,PPARG,SERPINE1,SOCS3
IDH1	-0.011	enzyme				0.0261	ABCG1,EGR1,PPARG,PTCH1
AMPK		complex		0.537		0.0267	BCL2L11,EGR1,KCNB1,LPIN1,PPARG,SERPINE1
HFE	-0.371	transmembrane receptor		0.816		0.0267	BHLHE40,EGR1,FURIN,GADD45G,LPIN1,SOCS3
LMNA	0.189	other				0.0268	BAMBI,EDN1,GATA4,GATA6,ID3,IRF1,KLF15,LRP4,PPARG,SMARCA2
BDNF	-1.234	growth factor		1.39	bias	0.0272	ARC,BCL2L11,BDNF,BHLHE40,CNR1,DUSP6,EGR1,FOS,GRIN2A,KLF10,NR4A3,ZFPM1
Actin		group				0.0275	ARC,KCNB1
Ptprd		phosphatase				0.0275	GADD45G,IGFBP5
GPRC6A		G-protein coupled receptor				0.0275	DIO2,EGR1
AMBRA1	0.059	other				0.0275	SERPINE1,SMAD7
TRPV1	-0.04	ion channel				0.0275	FOS,IL11
JUP	0.057	other				0.0275	AXIN2,CDX1
miR-126a-5p (and other miRNAs w/seed AUUAUUA)		mature microRNA				0.0275	MITF,SNAI2
F10		peptidase				0.0275	EGR1,F3
MGAT3	0.701	enzyme				0.0275	HES1,HEY1
IQGAP2	-0.085	other				0.0275	FGF4,NKD1
CSF3R	1.55	transmembrane receptor				0.0275	CSF3R,FOS
ACVR1B	-0.089	kinase				0.0275	SERPINE1,SMAD7
WNT3	4.096	other				0.0275	PTCH1,WNT3
salmeterol		chemical drug				0.0275	SOCS3,TLR4
quetiapine		chemical drug				0.0275	BDNF,NR4A3
naltrindole		chemical drug				0.0275	BDNF,OPRD1
growth factor		group				0.0275	FOS,SPHK1
onapristone		chemical drug				0.0275	RUNX1,SPHK1
indican		chemical - endogenous mammalian				0.0276	EGLN3,GATA3,SLCO4C1
APOB	0.333	transporter				0.0276	LPIN1,MSX2,PPARG
NF1	-0.065	other				0.0276	AXIN2,OLIG2,PDGFB
choline		chemical - endogenous mammalian				0.0276	CYP2E1,ERRFI1,OXTR
eplerenone		chemical drug				0.0276	EDN1,PPARG,SERPINE1
adenosine		chemical - endogenous mammalian				0.0276	FOS,SERPINE1,SOCS3,TLR4
NOTCH3	0.299	transcription regulator		1.967	bias	0.0276	HES1,HEY1,ID1,SNAI2
TFE3	-0.4	transcription regulator		1.98	bias	0.0276	ESRRB,PPARG,SERPINE1,SMAD7
CSF1	-0.494	cytokine	Activated	2.319	bias	0.0281	BCL2L11,DUSP5,DUSP9,EGR1,FOS,IL2RB,IL6ST,PPARG,RUNX1,TNFRSF11A
FOXC2	-0.546	transcription regulator		1.387	bias	0.0284	DLL1,FGFR3,LFNG,PPARG,TBX1
metformin		chemical drug		-0.605		0.0287	ABCG1,BAMBI,BCL3,EOMES,F3,FOS,GADD45G,RTN4RL1,SERPINE1,SOCS3
Nr1h		group		1.403		0.029	ABCG1,ACADL,BCL3,EDN1,PTCH1,RUNX3,TLR4
miR-30c-5p (and other miRNAs w/seed GUAAACA)		mature microRNA		-1.195	bias	0.029	ADRA2A,BDNF,CDCP1,HES1,HEY1,PDGFB,PPARG
methamphetamine		chemical drug		-0.535		0.029	BDNF,EGR1,FOS,GRIK3,OTX2,PTCH1,RAI1
GHR	-0.094	transmembrane receptor				0.0291	PPARG,SNAI2,SOCS2,SOCS3
CSHL1		growth factor		1.91	bias	0.0291	FOS,IRF1,SOCS2,SOCS3
PTGES	0.174	enzyme				0.0291	EGR1,GATA4,PPARG,SERPINE1
STK11	-0.014	kinase		-0.392		0.0293	BCL2L11,CSF3R,HHIP,ID1,IGFBP5,IL2RB,MMP17,NEDD9,PPARG,SERPINE1,SNAI2
ARID1A	-0.197	transcription regulator	Activated	2.36		0.0295	AXIN2,FOXJ1,FZD4,GATA3,HES1,HS3ST4,NTSR1,SOX2,WNT3
3M-002		chemical reagent		-1.633		0.0296	ACTC1,DIO2,FGF19,MLPH,MYRFL,SPRY4
8-bromoguanosine 3',5'-cyclic monophosphate		chemical reagent				0.0297	EDN1,FOS,TRPC6
asoprisnil		chemical drug				0.0297	IL2RB,MAP3K5,SGK1
MIR124		group				0.0297	JAG1,SNAI2,SPHK1
miR-221-3p (and other miRNAs w/seed GCUACAU)		mature microRNA				0.0297	BCL2L11,FOS,MITF
miR-450a-5p (and other miRNAs w/seed UUUGCGA)		mature microRNA				0.0297	JAG1,SERPINE1,SNAI2
TRIB3	0.165	kinase				0.0297	BCL2L11,ID1,PPARG
andrographolide		chemical drug				0.0297	CNR1,GATA3,OXTR
phorbol 12,13-dibutyrate		chemical - endogenous non-mammalian				0.0297	FOS,SERPINE1,SPRY4
LIN28B	-0.199	other				0.0306	APELA,AXIN2,SOX2,WNT3
sorbitol		chemical - endogenous mammalian				0.0314	ERRFI1,SGK1
N'-((4-oxo-4H-chromen-3-yl)methylene)nicotinohydrazide		chemical reagent				0.0314	IER3,PRDM1
LPAR1	-0.741	G-protein coupled receptor				0.0314	F3,SPHK1
PIAS4	-0.198	transcription regulator				0.0314	IRF1,SERPINE1
CBX8	-0.801	other				0.0314	FGF4,PRDM1
ITIH1		other				0.0314	PPARG,SPHK1
SP2	0.009	transcription regulator				0.0314	FOS,SERPINE1
CRTC1	0.018	transcription regulator				0.0314	BDNF,NEDD9
PDE5A	-0.261	enzyme				0.0314	PDE4A,PDE4B
CAMKK2	-0.108	kinase				0.0314	BDNF,KCNB1
SCH772984		chemical drug				0.0314	FOS,SNAI2
finerenone		chemical drug				0.0314	HHIP,IL11
mirtazapine		chemical drug				0.0314	BDNF,CYP2E1
sea cucumber body wall meal		chemical reagent				0.0314	ABCG1,PPARG
24-hydroxycholesterol		chemical - endogenous mammalian				0.0314	ABCG1,PTCH1
CALC		group				0.0314	EDN1,FOS
TEAD1	0.74	transcription regulator		0.378	bias	0.0317	ACADL,ADM,EDN1,FILIP1L,IGFBP5,PCDH18,SLFN5
CREM	0.069	transcription regulator		0.954		0.0317	ACTC1,ARC,BHLHE40,DIO2,EGR1,ERRFI1,FOS
mirdametinib		chemical drug				0.0318	BCL2L11,ESRRB,TBX3
crizotinib		chemical drug				0.0318	ID1,MITF,SERPINE1
deferasirox		chemical drug				0.0318	FOS,PPARG,SERPINB8
IKZF2	-0.1	transcription regulator				0.0318	GATA3,IRF1,RUNX3
PRKAR1A	0.125	kinase				0.0318	GATA4,MYOCD,PPARG
ADGRE2	0.576	other				0.0318	CXXC5,FOS,TLR4
UBE2I	-0.017	enzyme				0.0318	IRF1,PPARG,SGK1
ozone		chemical toxicant				0.0318	F3,FOS,SOCS3
mir-8		microRNA		-1.124	bias	0.0322	DDIT4L,ERRFI1,FOXF2,GATA4,SNAI2,SOX17,SOX2,YPEL2
PPP2CA	-0.019	phosphatase		-0.152	bias	0.0322	BCL2L11,IL2RB,IRF1,SOCS3
miR-204-5p (and other miRNAs w/seed UCCCUUU)		mature microRNA	Inhibited	-2	bias	0.0322	ID2,NOG,PPARG,SMAD9
SIN3A	-0.382	transcription regulator				0.0322	BDNF,KLF10,SERPINE1,SMAD7
napabucasin		chemical drug		0	bias	0.0322	ENG,ID1,JAG1,SOX2
CD38	-0.022	enzyme		1.83	bias	0.0326	EGLN3,GADD45G,LFNG,PAX5,PRDM1,SOCS2,SOCS3
ESRRA	0.185	transcription regulator		1.706	bias	0.0327	ADAM8,APLN,APLNR,EFNA1,FRAT2,PPARG,RAPGEFL1,SHB,TNFRSF11A,UNC5B
TLR2	0.812	transmembrane receptor		0.059	bias	0.033	BDNF,FOS,GATA3,GRIN2A,IRF1,OXTR,SOCS3,TLR4
MAX	-0.085	transcription regulator				0.0334	ACTC1,EDN1,ID1,ID2,KLF10
JQ1		chemical reagent		-1.534	bias	0.0336	BCL2L11,FOS,GADD45G,PRDM1,RUNX3,SOCS3,TLR4
tributyrin		chemical drug		1.067	bias	0.0338	ADM,EDN1,ID2,ID3
NPY	0.204	other				0.0338	BDNF,DIO2,FOS,LPIN1
TRIM28	-0.022	transcription regulator				0.0338	BCL2L11,MAP3K5,MITF,SOX2
birabresib		chemical drug		-1		0.0338	INHBE,NOG,RBMS3,SHD
BACH2	-0.212	transcription regulator		-1.284		0.0338	EGLN3,GATA3,ID3,PRDM1
rotenone		chemical toxicant	Inhibited	-2		0.0338	FOS,GADD45G,MSX2,PDGFB
lomustine		chemical drug	Activated	2	bias	0.0338	CDCP1,FBLIM1,ID1,IER3
nitrofen		chemical toxicant				0.0341	APLNR,EGR1,FGFR3
ISLR	-0.254	other				0.0341	ANKRD1,FOS,SNAI2
NVP-TAE684		chemical drug				0.0341	BCL2L11,MITF,SERPINE1
ethylene glycol tetraacetic acid		chemical reagent				0.0341	EGR1,FOS,NR5A1
formaldehyde		chemical - endogenous mammalian				0.0341	EGR1,FOS,SGK1
ezetimibe		chemical drug				0.0341	ACADL,CYP2E1,PPARG
gentamicin		chemical drug		0.905		0.0348	EGR1,FOS,IGFBP5,IRF1,NAV2,PLLP,PTH1R,RGCC,RTN4RL1,SEZ6L,SOCS2,TNFRSF11A
IL10RA	0.904	transmembrane receptor		-1.265		0.0351	ABCG1,ALOX5,CSF3R,EDN1,IRF1,KCNE3,MYB,S1PR1,SERPINB9,SOCS3,STARD8
prostaglandin A2		chemical - endogenous non-mammalian				0.0354	LPAR6,NR4A3
cyclic GMP		chemical - endogenous mammalian				0.0354	FOS,SERPINE1
WP1066		chemical drug				0.0354	EDN1,ZIC5
Retnla		other				0.0354	HES1,JAG1
POU3F2	-0.863	transcription regulator				0.0354	FGF4,MITF
HIRA	-0.079	transcription regulator				0.0354	PGF,SPHK1
H1-2	0.138	other				0.0354	AXIN2,IER3
RAX	-0.183	transcription regulator				0.0354	HES1,OTX2
TBX3	4.069	transcription regulator				0.0354	GATA6,SOX2
IFT57	-0.078	other				0.0354	BDNF,PTCH1
TGFBR3	-0.363	kinase				0.0354	SERPINE1,SNAI2
MS4A1		other				0.0354	PAX5,PRDM1
PCYT2	-0.14	enzyme				0.0354	ABCG1,PPARG
RCOR1	-0.069	transcription regulator				0.0354	SERPINE1,SMAD7
cyclopiazonic acid		chemical - endogenous non-mammalian				0.0354	EGR1,FOS
2-acetylaminofluorene		chemical toxicant				0.0354	DLL1,JAG1
glyburide		chemical drug				0.0354	FOS,PPARG
mannose		chemical - endogenous mammalian				0.0354	FOS,HAS2
NDRG1	0.503	kinase		1.886		0.0354	BCL2L11,ERRFI1,FOS,SNAI2
capsaicin		chemical drug		-1.413		0.0354	BDNF,FOS,PPARG,SGK1
ZEB1	0.012	transcription regulator		-0.831		0.036	ANKRD1,EDN1,GATA3,GRHL2,SERPINE1
flutamide		chemical drug		-0.447		0.036	DCX,FOS,IL6ST,NR5A1,PTCH1
spironolactone		chemical drug		0.277		0.036	EDN1,HHIP,IL11,PGF,PPARG
IRF2BP1	-0.036	transcription regulator				0.0364	EMP1,FOS,SESN3
NSUN6	-0.115	enzyme				0.0364	CDKN2C,SERPINE1,SGK1
TRH	1.059	other				0.0364	DIO2,FOS,MITF
NGFR	0.519	transmembrane receptor				0.0364	BDNF,FOS,SERPINE1
RAD21	-0.134	transcription regulator				0.0364	BDNF,BMPR2,SNAI2
thalidomide		chemical drug				0.0364	FOS,PDGFB,SERPINE1
HAND2	1.197	transcription regulator				0.0372	ACTC1,GREM1,HAND1,IL11
TSH		complex		1.901	bias	0.0372	EGR1,FOS,IGFBP5,SOCS3
cysteinyl-leukotriene		chemical - endogenous mammalian				0.0372	FOS
primidone		chemical drug				0.0372	FOS
ginsenoside Rh2		chemical - endogenous non-mammalian				0.0372	FOS
adenanthin		chemical reagent				0.0372	MAP3K5
epratuzumab		biologic drug				0.0372	PRDM1
MAP3K		group				0.0372	BDNF
GST		complex				0.0372	IL11
MSK1/2		group				0.0372	FOS
PLA2		group				0.0372	FOS
Smad3-Smad4		complex				0.0372	BCL2L11
endrin		chemical toxicant				0.0372	PPARG
glemanserin		chemical drug				0.0372	NR4A3
eculizumab		biologic drug				0.0372	F3
CYP4A		group				0.0372	SGK1
macimorelin		biologic drug				0.0372	EDN1
NPS		other				0.0372	FOS
GNAS-AS1	0.108	other				0.0372	GATA3
Morrbid		other				0.0372	BCL2L11
GMNC		other				0.0372	FOXJ1
polytef		chemical drug				0.0372	F3
anthocyanins		chemical drug				0.0372	BDNF
pinitol		chemical drug				0.0372	CYP2E1
Smr3b/Vcsa2		other				0.0372	ADORA2B
Rab11		group				0.0372	TRPC6
Hoxaas3		other				0.0372	RUNX1
MTNR1A	-1.103	G-protein coupled receptor				0.0372	DIO2
LPIN2	0.443	phosphatase				0.0372	LPIN1
GSDMB	-0.133	other				0.0372	ALOX5
SOCS7	-0.387	other				0.0372	PPARG
RBM15	-0.163	other				0.0372	HES1
smilagenin		chemical drug				0.0372	BDNF
STEAP1	0.052	transporter				0.0372	PPARG
RETSAT	-0.19	enzyme				0.0372	PPARG
PPP2R2D	-0.075	other				0.0372	PPARG
MARCHF6	-0.15	enzyme				0.0372	DIO2
RAI1	1.433	other				0.0372	BDNF
L3MBTL1	-0.297	other				0.0372	RUNX1
ERBB		group				0.0372	MITF
METTL8	-0.324	enzyme				0.0372	PPARG
EVX1	6.636	transcription regulator				0.0372	EN1
SGS742		chemical drug				0.0372	BDNF
CTDSPL2	-0.181	phosphatase				0.0372	ID1
MTNR1B	0.948	G-protein coupled receptor				0.0372	DIO2
MRGPRX1	0.029	G-protein coupled receptor				0.0372	EGR1
AGO3	-0.068	translation regulator				0.0372	BCL2L11
Myosin2		complex				0.0372	PPARG
PROTEASE		group				0.0372	F3
CLK		group				0.0372	F3
OMG		G-protein coupled receptor				0.0372	FOS
HIP1	0.185	other				0.0372	BDNF
TNKS2	-0.217	enzyme				0.0372	AXIN2
INTERLEUKIN		group				0.0372	FOS
ginsenoside Rh1		chemical - endogenous non-mammalian				0.0372	BDNF
IL3RA	-0.489	transmembrane receptor				0.0372	PROX1
FANCF	0.151	other				0.0372	HES1
FGF20		growth factor				0.0372	SOX2
HLTF	-0.539	transcription regulator				0.0372	SERPINE1
NMB	0.106	other				0.0372	FOS
IGFALS		other				0.0372	PPARG
miR-301a-5p (and other miRNAs w/seed CUCUGAC)		mature microRNA				0.0372	EGLN3
miR-411-5p (and other miRNAs w/seed AGUAGAC)		mature microRNA				0.0372	SPRY4
miR-532-5p (and other miRNAs w/seed AUGCCUU)		mature microRNA				0.0372	RUNX3
mir-139		microRNA				0.0372	EOMES
mir-652		microRNA				0.0372	JAG1
mir-134		microRNA				0.0372	BDNF
COPS4	-0.043	peptidase				0.0372	STON2
Id		group				0.0372	ACTC1
naphthol AS-E phosphate		chemical reagent				0.0372	HAS2
ECE1	0.021	peptidase				0.0372	EDN1
NU 7442		chemical drug				0.0372	EGR1
REG3A		enzyme				0.0372	SOCS3
SYNJ2BP	-0.169	other				0.0372	LFNG
VPS35	-0.173	transporter				0.0372	PPARG
EHD3	0.262	other				0.0372	CACNA1G
ARHGEF28	0.508	other				0.0372	FOS
KIF3B	-0.048	transporter				0.0372	GRIN2A
KCNE2		ion channel				0.0372	KCNE3
β-catenin-BCL9-PYGO-TCF/LEF		complex				0.0372	AXIN2
GAD1	0.376	enzyme				0.0372	FOS
MAML3	0.482	transcription regulator				0.0372	HES1
HES7		transcription regulator				0.0372	HES1
POU4F3		transcription regulator				0.0372	FOS
GABRG2	0.064	ion channel				0.0372	FOS
ING2	-0.352	transcription regulator				0.0372	SERPINE1
PTPRT	-0.296	phosphatase				0.0372	SOCS3
CUX2	0.971	transcription regulator				0.0372	DLL1
DOCK3	0.068	other				0.0372	GRIN2D
AGO4	1.334	translation regulator				0.0372	BCL2L11
CREB5	0.643	transcription regulator				0.0372	PPARG
ICAM3	0.306	transmembrane receptor				0.0372	PPARG
RAMP3	0.401	G-protein coupled receptor				0.0372	FOS
TH		enzyme				0.0372	FOS
GRAP		other				0.0372	FOS
KMT5A	0.412	enzyme				0.0372	RUNX1
N-[4-chloro-3-(trifluoromethyl)phenyl]-2-propoxybenzamide		chemical reagent				0.0372	BDNF
TFA-12		chemical reagent				0.0372	HES1
UBE2V1	-0.189	transcription regulator				0.0372	FOS
EVC	0.543	other				0.0372	PTCH1
GABRA2		ion channel				0.0372	TLR4
parsatuzumab		biologic drug				0.0372	HES1
LOC100359583/Ptma		other				0.0372	BCL2L11
CRTAP	0.065	other				0.0372	SERPINE1
RNF11	0.173	enzyme				0.0372	SERPINE1
MAML2	-0.674	transcription regulator				0.0372	HES1
INTU	-0.347	other				0.0372	PTCH1
H1f4		other				0.0372	AXIN2
H1-5	0.186	other				0.0372	AXIN2
HUS1	0.005	kinase				0.0372	BCL2L11
PEX14	0.013	transcription regulator				0.0372	BDNF
ZFYVE16	0.003	other				0.0372	SERPINE1
miR-101b-3p (miRNAs w/seed UACAGUA)		mature microRNA				0.0372	STC1
RP11_469A152	-0.035	other				0.0372	SOX2
ERH	-0.003	other				0.0372	SOCS3
GDC-0623		chemical drug				0.0372	BCL2L11
RK-24466		chemical drug				0.0372	RUNX1
XMD 8-92		chemical drug				0.0372	SNAI2
gamitrinib-TPP-OH		chemical reagent				0.0372	SOX2
GSK2578215A		chemical drug				0.0372	RAPGEF3
iCRT5		chemical reagent				0.0372	AXIN2
iCRT3		chemical reagent				0.0372	AXIN2
1-(3-chlorophenyl)piperazine		chemical drug				0.0372	FOS
NPC 15437		chemical drug				0.0372	FOS
phenoxyacetic acid		chemical reagent				0.0372	MYB
canertinib		chemical drug				0.0372	F3
palytoxin		chemical toxicant				0.0372	DUSP6
sibutramine		chemical drug				0.0372	SERPINE1
milrinone		chemical drug				0.0372	F3
dilazep		chemical drug				0.0372	F3
foscarnet		chemical drug				0.0372	STC1
butyrine		chemical - endogenous mammalian				0.0372	MYB
bivalirudin		biologic drug				0.0372	F3
AG-270		chemical drug				0.0372	FOS
chlordiazepoxide		chemical drug				0.0372	FOS
GYKI 52466		chemical drug				0.0372	FOS
(S)-2-((6Z,15Z)-20- hydroxyicosa-6,15-dienamido)succinate		chemical reagent				0.0372	SGK1
5,5-dimethyl-1-pyrroline-1-oxide		chemical reagent				0.0372	FOS
biliverdine		chemical - endogenous mammalian				0.0372	TLR4
trichosanthin		chemical drug				0.0372	JAG1
nisoldipine		chemical drug				0.0372	FOS
lavendustin A		chemical drug				0.0372	EDN1
Cavtratin		chemical - kinase inhibitor				0.0372	PDGFB
EWSR1-WT1		fusion gene/product				0.0372	EGR1
GSK2656157		chemical drug				0.0372	BDNF
(-)-epigallocatechin-3-O-(3''-O-methyl)-gallate		chemical - endogenous non-mammalian				0.0372	TLR4
E2f-Dp1		complex				0.0372	PPARG
gamma tocopherol		chemical drug				0.0372	PPARG
endomorphin-2		chemical - endogenous mammalian				0.0372	EDN1
C29		chemical reagent				0.0372	TNFRSF11A
ropinirole		chemical drug				0.0372	EGR1
indolo(3,2-b)carbazole		chemical reagent				0.0372	SOCS2
tegaserod		chemical drug				0.0372	FOS
veratridine		chemical toxicant				0.0372	FOS
teleocidins		chemical toxicant				0.0372	FOS
D-lysergic acid diethylamide		chemical drug				0.0372	SGK1
oleylamide		chemical - endogenous mammalian				0.0372	PPARG
dihydrolipoic acid		chemical - endogenous mammalian				0.0372	MITF
epoxyeicosatrienoic acid		chemical - other				0.0372	ALOX5
cyclosporin H		chemical reagent				0.0372	EGR1
5-thio-D-glucose		chemical reagent				0.0372	FOS
tibolone		chemical drug				0.0372	SERPINE1
isosakuranetin		chemical - endogenous mammalian				0.0372	FOS
KMT2D	-0.176	transcription regulator		1.294	bias	0.0374	ARTN,CRIP2,GRHL3,IRF1,PPARG,PRR15,SMAD6,TOX3
NONO	-0.001	transcription regulator		-0.485	bias	0.0385	CDX2,CMPK2,PDE4A,PDE4B,PDE4D,SLFN5
NCOR1	-0.125	transcription regulator		0.13	bias	0.0388	BCL3,CSF3R,HAS2,PPARG,PRDM1
ISL1	1.141	transcription regulator		0.692		0.0388	ACTC1,BNC1,LHX1,RUNX1,RUNX3
(S,R)-3-(4-hydroxyphenyl)-4,5-dihydro-5-isoxazole acetic acid, methyl ester		chemical reagent				0.0389	IL11,IL6ST,LTBR
WNT4	0.704	cytokine				0.0389	AXIN2,ID1,LHX1
NR1D1	0.242	ligand-dependent nuclear receptor				0.0389	EGR1,FOS,TLR4
tempol		chemical drug				0.0389	F3,SERPINE1,SGK1
FLI1	1.432	transcription regulator				0.0389	EGR1,FLI1,ID2,MSX2
IL6ST	1.011	transmembrane receptor				0.0389	EGR1,IRF1,SERPINE1,SOCS3
leukotriene C4		chemical - endogenous mammalian				0.0397	EGR1,FOS
desoxycorticosterone		chemical - endogenous mammalian				0.0397	FOS,SERPINE1
pCPT-cAMP		chemical - kinase inhibitor				0.0397	EGR1,FOS
bevacizumab		biologic drug				0.0397	PGF,SNAI2
picropodophyllin		chemical drug				0.0397	PRDM1,SOX2
Integrin		complex				0.0397	FOS,SOCS3
VSIR	2.178	other				0.0397	PPARG,VSIR
UCN2		other				0.0397	FOS,TLR4
ALDH1A1		enzyme				0.0397	CNR1,PPARG
mir-379		microRNA				0.0397	SNAI2,SPRY4
PPP2R5C	-0.035	other				0.0397	BCL2L11,BCL3
ALK	0.39	kinase				0.0397	SERPINE1,SOX2
NBEAL2	-0.001	other				0.0397	GATA2,MITF
CNOT3	-0.074	other				0.0397	PAX5,TNFRSF11A
ITPR1	-0.575	ion channel				0.0397	BDNF,FOS
S1PR3	0.212	G-protein coupled receptor				0.0397	FOS,SNAI2
Go6983		chemical drug				0.0397	FOS,PPARG
NO 1886		chemical drug				0.0397	ACADL,CHST1
amlodipine		chemical drug				0.0397	EDN1,IGFBP5
KT5823		chemical - kinase inhibitor				0.0397	EDN1,FOS
glutamyl-Se-methylselenocysteine		chemical - endogenous mammalian				0.0397	EGR1,ID1
LDLR	0.304	transporter		0.747		0.0406	ABCG1,AXIN2,EGR1,ENG,F3,GADD45G,IER3,MSX2,PPARG
DOCK8	-0.216	other		1	bias	0.0407	ARID5A,CMPK2,EDN1,IRF1
COLQ	-0.036	other		-0.686		0.0407	BDNF,LRP4,PRELP,SGCG
calphostin C		chemical drug		-0.132	bias	0.0407	AXIN2,FOS,PPARG,S1PR1
PP1		chemical drug				0.0414	BCL2L11,FOS,SERPINE1
NR0B1		ligand-dependent nuclear receptor				0.0414	ESRRB,KCNN2,NR5A1
HSPA9	-0.083	other				0.0414	HES1,NAV2,NEDD9
ARRB1	0.354	transcription regulator				0.0414	EGR1,F3,SERPINE1
PCGF2	0.116	transcription regulator				0.0414	GATA3,HES1,JAG1
plerixafor		chemical drug				0.0414	EDN1,ISL1,SOX2
H-7		chemical - kinase inhibitor				0.0414	EGR1,FOS,SERPINE1
alitretinoin		chemical drug		1.157	bias	0.0418	ABCG1,FOS,IL2RB,IRF1,PPARG,RUNX3,WNT5B
SNAI2	1.196	transcription regulator				0.0426	ANKRD1,BCL2L11,ID4,SNAI2
sodium arsenite		chemical drug		0.152		0.0426	EGR1,FOS,PPARG,SOCS3
concanavalin a		chemical drug		0.371	bias	0.0434	BCL2L11,EGR1,GATA3,IRF1,PRDM1,SOCS3
SIRT1	-0.644	transcription regulator		-1.038		0.0438	ABCG1,ACADL,APLN,BDNF,CDKN2C,CMPK2,CNR1,FGFR3,GATA4,GATA5,HIVEP3,ID1,SERPINE1,SOCS3
KDM3A	-0.138	transcription regulator				0.0439	ADM,EDN1,SERPINE1
ASXL1	-0.159	transcription regulator				0.0439	KLF15,PPARG,SERPINE1
CEACAM1	-0.044	transporter				0.0439	DLL1,HEY1,IL2RB
BAG1	0.014	other				0.0439	BCL2L11,FOS,SNAI2
chloropromazine		chemical drug				0.0439	DEPP1,FOS,NR4A3
carbamylcholine		chemical drug				0.0439	ARC,EGR1,FOS
propofol		chemical drug				0.0439	EGR1,FOS,TLR4
PAX5-ELN		fusion gene/product				0.0439	IL2RB,RAPGEF3,RBMS3
naringenin		chemical - endogenous non-mammalian				0.0439	BDNF,LYN,TLR4
PLC		group				0.0441	FOS,TNFRSF11A
Angiotensin II receptor type 1		group				0.0441	EDN1,SERPINE1
Sox2ot		other				0.0441	DCX,SOX2
FZD8	-0.416	G-protein coupled receptor				0.0441	GATA4,IGFBP5
OIP5-AS1	-0.278	other				0.0441	KLF10,OTX2
hemoglobin		complex				0.0441	ADM,EDN1
ghrelin		biologic drug				0.0441	EGR1,FOS
ARHGDIG	0.11	other				0.0441	DUSP6,EDN1
miR-128-3p (and other miRNAs w/seed CACAGUG)		mature microRNA				0.0441	ADORA2B,DCX
MXI1	-0.071	transcription regulator				0.0441	ID1,ID2
PDGFRA	-0.516	kinase				0.0441	FOS,NOG
SOD3	-0.092	enzyme				0.0441	EDN1,MITF
TACR1	-1.505	G-protein coupled receptor				0.0441	F3,FOS
EREG		growth factor				0.0441	HAS2,PGF
FABP5	0.076	transporter				0.0441	PPARG,SOCS3
PTGFR		G-protein coupled receptor				0.0441	FOS,OXTR
SH3BP2	-0.036	other				0.0441	FOS,MITF
DMH1		chemical reagent				0.0441	BDNF,FURIN
silicon dioxide		chemical drug				0.0441	EGR1,FOS
nimodipine		chemical drug				0.0441	BDNF,FOS
magnolol		chemical - endogenous non-mammalian				0.0441	FOS,TLR4
SKF-38393		chemical reagent				0.0441	EGR1,FOS
acadesine		chemical drug				0.0441	EGR1,F3
SASH1	-0.641	other		1	bias	0.0445	ARID5A,CMPK2,EDN1,IRF1
PSEN2	-0.053	peptidase		1.387		0.0448	CDX1,DLL1,EMP1,FZD4,HAND1
F2R	-0.299	G-protein coupled receptor	Activated	2.211	bias	0.0448	BCL2L11,EGR1,F3,FOS,MYOCD
PKD1	0.185	ion channel	Inhibited	-2.804		0.0452	FGFR3,GREM1,IER2,JPH2,NEDD9,PDE4B,PITX2,SYNJ2
PARP1	-0.047	enzyme		0.194	bias	0.0461	FOS,HAS2,HES1,MITF,SOCS2,TLR4
PPARGC1B	-0.045	transcription regulator		1	bias	0.0464	ACADL,DIO2,EGLN3,MITF
Laminin (complex)		complex				0.0466	ID2,SERPINE1,SNAI2
MALAT1	-0.014	other				0.0466	BCL2L11,EDN1,SNAI2
CDK2AP1	0.212	other				0.0466	NKD1,PITX2,PRICKLE1
D-galactosamine		chemical - endogenous mammalian				0.0466	CYP2E1,FOS,TLR4
L-glutamic acid		chemical - endogenous mammalian		0.882	bias	0.0474	BCL2L11,BDNF,EGR1,FOS,GRIN2A,MITF
PELP1	-0.036	other				0.0474	CXXC5,FGFR3,FOS,KAT2B,MLPH,PPARG
CD36	1.493	transmembrane receptor	Activated	2.19	bias	0.0479	GPR78,IL11,PDGFB,PPARG,SERPINE1
KDM3B	-0.105	enzyme				0.0484	ADRA2A,AXIN2,GATA2,TSHZ3
SERPINE1	1.69	other		0		0.0484	ANKRD1,EGR1,FOS,IER3
PAX7	2.983	transcription regulator		1.941	bias	0.0484	CRLF1,ID2,ID3,PPARG
neomycin		chemical drug				0.0487	HES1,HEY1
C2CD5	-0.082	other				0.0487	DIO2,TBX1
Ctbp		group				0.0487	GATA3,HEY1
CBX7	0.44	other				0.0487	ANKRD1,PRDM1
SEL1L	-0.031	other				0.0487	OLIG2,SOX2
CDK5R1	-0.137	kinase				0.0487	FOS,SERPINE1
mir-203		microRNA				0.0487	HES1,JAG1
miR-486-5p (and other miRNAs w/seed CCUGUAC)		mature microRNA				0.0487	EMP1,GABRE
AICDA	0.819	enzyme				0.0487	SOCS3,ZFHX3
[truncated: 35 more rows]

## Sheet: TCam-2ActA
© 2000-2022 QIAGEN. All rights reserved.
Upstream Regulator	Expr Log Ratio	Molecule Type	Predicted Activation State	Activation z-score	Flags	p-value of overlap	Target Molecules in Dataset	Mechanistic Network
SMAD3	0.956	transcription regulator	Activated	2.422	bias	2.02e-09	ADAMTS5,CDKN2B,ELN,HAS2,IL11,LEFTY2,NOX4,NR5A1,PMEPA1,SERPINE1,TGFB1	25 (20)
TGFB3	-0.306	growth factor	Activated	2.565	bias	4.7e-08	ADAM19,CDKN2B,ELN,FOSL2,IL11,SERPINE1,TGFB1	32 (18)
TGFB1	1.043	growth factor	Activated	3.392	bias	7.95e-08	ADAM19,APLNR,BDNF,CDKN2B,DACT1,ELN,FILIP1L,FOSL2,FSCN1,GPRC5B,HAS2,IL11,MPZ,MUC4,NOX4,PHACTR1,PMEPA1,SERPINE1,SLC16A2,TGFB1,ZEB1	28 (20)
GCG		other		1.71	bias	1.36e-07	ACKR3,ELN,FOSL2,GREM2,IGF1R,TGFB1	12 (3)
RNF111	0.139	enzyme				4.26e-07	CDKN2B,PMEPA1,SERPINE1	15 (9)
ACVR1C	0.169	kinase		1.982	bias	5.87e-07	CDKN2B,LEFTY2,SERPINE1,ZEB1	16 (5)
ERBIN	0.127	other				7.44e-07	CDKN2B,MPZ,SERPINE1	15 (7)
aldosterone		chemical - endogenous mammalian		0.907	bias	1.04e-06	BDNF,ELN,HAS2,IGF1R,IL11,SERPINE1,TGFB1	22 (14)
Histone h3		group				1.14e-06	ACKR3,BDNF,CDKN2B,IGF1R,MPZ,MUC4,PAX5,RUNX1T1,TGFB1,ZEB1	28 (10)
AHR	0.115	ligand-dependent nuclear receptor		0.474	bias	1.34e-06	ACKR3,ADAM19,ADAMTS5,CDKN2B,ELN,ITK,MPZ,NFASC,SERPINE1,TGFB1	22 (4)
FGF2	-0.387	growth factor		0.83	bias	1.51e-06	ADAMTS5,BDNF,ELN,HAS2,IGF1R,LEFTY2,MPZ,SERPINE1,TGFB1,ZEB1	23 (16)
SMAD4	0.021	transcription regulator		1.844	bias	1.71e-06	BDNF,CDKN2B,FSCN1,HAS2,IL11,MUC4,SERPINE1,TGFB1	30 (16)
TSHR		G-protein coupled receptor				3.48e-06	IGF1R,IL11,SLC16A2
Y 27632		chemical drug		-1.109	bias	3.74e-06	CDKN2B,HAS2,SERPINE1,SOX5,TGFB1	21 (17)
HRAS	-0.053	enzyme		1.709	bias	3.8e-06	CDK18,CDKN2B,ELN,FOSL2,HAS2,IGF1R,PMEPA1,SERPINE1,SOX5,TGFB1,TOX2	34 (17)
NVP-TAE684		chemical drug				3.96e-06	CDKN2B,FOSL2,SERPINE1,ZEB1
M344		chemical reagent		1	bias	5.39e-06	ADAM19,BDNF,SERPINE1,TGFB1
forskolin		chemical toxicant		1.131	bias	7.4e-06	BDNF,CDKN2B,FOSL2,GPRC5B,HAS2,IGF1R,IL11,MPZ,NR5A1,SERPINE1,ZEB1	29 (17)
DRD2	0.353	G-protein coupled receptor				7.87e-06	BDNF,PMEPA1,SERPINE1,TGFB1	28 (15)
eicosapentenoic acid		chemical drug		0.447		9.8e-06	BDNF,ELN,IL1RAP,SERPINE1,TGFB1	24 (16)
Smad2/3/4		group				1.17e-05	CDKN2B,NOX4,SERPINE1	22 (7)
desoxycorticosterone		chemical - endogenous mammalian				1.42e-05	NOX4,SERPINE1,TGFB1	16 (9)
KLF2	-0.191	transcription regulator		-0.958		1.46e-05	ACKR3,APLNR,CDKN2B,ELN,SERPINE1,TGFB1	15 (3)
beta-estradiol		chemical - endogenous mammalian	Activated	2.15	bias	1.75e-05	ACKR3,ADAMTS5,BDNF,CDK18,CDKN2B,FOSL2,FSCN1,HAS2,HR,IGF1R,IL11,LEFTY2,MPZ,NR5A1,PHACTR1,SERPINE1,SHISA2,SOX5,TGFB1,ZEB1	33 (20)
FSH		complex		0.443	bias	1.91e-05	BDNF,FILIP1L,FOSL2,GPRC5B,IGF1R,NR5A1,SERPINE1,ZEB1	23 (14)
trichostatin A		chemical drug		0.315		1.93e-05	ADAMTS5,BDNF,CDKN2B,FOSL2,IL1RAP,MUC4,NFASC,PAX5,ROBO1,SERPINE1,TGFB1,ZEB1	31 (15)
TGFB2	0.331	growth factor		1.176	bias	2e-05	HAS2,MUC4,RUNX1T1,SERPINE1,TGFB1	28 (15)
SMAD2	0.015	transcription regulator		1.98	bias	2.09e-05	CDKN2B,HAS2,LEFTY2,MUC4,SERPINE1	24 (13)
LY294002		chemical drug		-1.424	bias	2.19e-05	ACKR3,BDNF,CDKN2B,HAS2,IGF1R,NR5A1,SERPINE1,TGFB1,ZEB1	29 (19)
INHBA	0.645	growth factor		1.452	bias	2.32e-05	AGO1,CDKN2B,LEFTY2,NR5A1,PCDH9,SERPINE1	17 (5)
ZNF451	0.06	enzyme				2.35e-05	CDKN2B,SERPINE1
FKBP10	0.04	enzyme	Inhibited	-2	bias	2.66e-05	IL11,NOX4,SERPINE1,SLC16A2
ERK1/2		group		1.616	bias	2.71e-05	BDNF,HAS2,IGF1R,IL11,NOX4,SERPINE1,ZEB1	28 (17)
TNF	1.001	cytokine	Activated	3.184	bias	3.09e-05	ACKR3,ADAMTS5,ARHGEF40,BDNF,FOSL2,FSCN1,GPRC5B,HAS2,IGF1R,IL11,MUC4,NOX4,NR5A1,ROBO1,SERPINE1,SLC16A2,TGFB1	34 (19)
PTPN3	0.165	phosphatase				3.17e-05	CDKN2B,IL11,SERPINE1	17 (7)
TP63	0.216	transcription regulator		0.062		3.36e-05	CDK18,CDKN2B,ELN,FOSL2,FSCN1,IL1RAP,SERPINE1,TGFB1,ZEB1	19 (7)
U0126		chemical drug		0.464	bias	3.46e-05	ACKR3,APLNR,BDNF,CDK18,ELN,IL1RAP,NR5A1,SERPINE1,SPNS2
SKI	0.216	transcription regulator				3.64e-05	MPZ,MUC4,SERPINE1	12 (4)
RAS		group				3.71e-05	CDKN2B,IL11,MUC4,SERPINE1,ZEB1	24 (18)
diphenyleneiodonium		chemical reagent	Inhibited	-2	bias	3.86e-05	IGF1R,NOX4,SERPINE1,TGFB1	23 (16)
STAT3	-0.037	transcription regulator		1.174	bias	4.1e-05	CDKN2B,FSCN1,HAS2,IGF1R,IL11,NOX4,PAX5,SERPINE1,TGFB1,ZEB1	22 (18)
IGF1	-0.013	growth factor		0.844	bias	4.61e-05	BDNF,ELN,IGF1R,MPZ,NOX4,NR5A1,SERPINE1,SLC1A6,TGFB1	29 (18)
COL1A2	0.146	other				4.68e-05	SERPINE1,TGFB1
AGT		growth factor	Activated	2.098	bias	5.47e-05	ADAMTS5,BDNF,ELN,GFOD1,HAS2,IGF1R,NOX4,ROBO1,SERPINE1,TGFB1,ZEB1	24 (15)
miR-145-5p (and other miRNAs w/seed UCCAGUU)		mature microRNA		-1.972	bias	5.72e-05	FSCN1,IGF1R,NR5A1,SERPINE1	21 (7)
losartan potassium		chemical drug		-0.64	bias	5.79e-05	IGF1R,NOX4,SERPINE1,TGFB1,ZEB1	24 (19)
FOXO1	0.352	transcription regulator		1.695	bias	6.11e-05	CDKN2B,IGF1R,LEFTY2,PAX5,SERPINE1,SOX5,TGFB1,ZEB1	27 (16)
ERBB2	0.119	kinase		0.522	bias	6.2e-05	ADAM19,ADAMTS5,CDKN2B,FSCN1,HAS2,IGF1R,NOX4,PMEPA1,SERPINE1,SLC1A6,ZEB1	28 (18)
SB-431542		chemical reagent	Inhibited	-2.207	bias	7.01e-05	ADAMTS5,IL1RAP,LEFTY2,SERPINE1,TGFB1	21 (9)
CDKN2A	-0.077	transcription regulator		0.193		7.07e-05	CDKN2B,IGF1R,IL11,NOX4,PAX5,PMEPA1,SERPINE1	23 (16)
lovastatin		chemical drug		-1.486	bias	7.23e-05	BDNF,MPZ,NOX4,SERPINE1,TGFB1	23 (15)
Smad2/3-Smad4		complex				7.43e-05	CDKN2B,NOX4,SERPINE1
bucladesine		chemical toxicant		-0.447	bias	7.45e-05	BDNF,FOSL2,HAS2,IGF1R,SERPINE1,TGFB1,ZEB1	25 (16)
APOE	-0.115	transporter		-1.067	bias	7.45e-05	ADAMTS5,IGF1R,NOX4,PCDH9,PMEPA1,SERPINE1,TGFB1	27 (14)
SMAD7	0.561	transcription regulator	Inhibited	-2.208	bias	7.69e-05	CDKN2B,MUC4,PMEPA1,SERPINE1,TGFB1	20 (13)
PD 123319		chemical drug				8.24e-05	FOSL2,SERPINE1,TGFB1	13 (5)
PTHLH		other				8.54e-05	CDKN2B,FOSL2,IL11,SERPINE1
EGF	0.056	growth factor	Activated	2.5	bias	8.61e-05	FOSL2,HAS2,IGF1R,LEFTY2,MUC4,NR5A1,SERPINE1,TGFB1,ZEB1	34 (21)
TGFA	-0.49	growth factor		1.966	bias	8.96e-05	FOSL2,MUC4,SERPINE1,TGFB1
ITGB1	0.025	transmembrane receptor		0.447		9.48e-05	ADAM19,ADAMTS5,ROBO1,SERPINE1,TGFB1
WT1	0.426	transcription regulator				9.59e-05	IGF1R,IL11,IL1RAP,NR5A1,SERPINE1,TGFB1	20 (11)
E. coli B5 lipopolysaccharide		chemical - endogenous non-mammalian		1.633	bias	9.8e-05	ACKR3,IL11,IL1RAP,PAX5,SERPINE1,TGFB1	22 (13)
NCF1		enzyme				0.00011	HAS2,SERPINE1,TGFB1	23 (12)
Vegf		group		1.134	bias	0.000117	ACKR3,APLNR,ELN,GPRC5B,IL11,SHISA2,TGFB1,ZEB1
CCN6	-0.584	growth factor				0.000117	ADAMTS5,ZEB1
ELMO1	-0.133	other				0.000117	NOX4,TGFB1
eprosartan		chemical drug				0.000117	SERPINE1,TGFB1
ZBED6	0.309	transcription regulator				0.00012	FOSL2,PMEPA1,ZEB1
cicaprost		chemical drug				0.00012	ADAMTS5,HAS2,IL11
tetradecanoylphorbol acetate		chemical drug		1.574	bias	0.00013	BDNF,CDKN2B,FOSL2,HAS2,IL11,MPZ,MUC4,NR5A1,PAX5,SERPINE1,TGFB1,ZEB1	22 (17)
eplerenone		chemical drug				0.000131	NOX4,SERPINE1,TGFB1	8 (3)
miR-450a-5p (and other miRNAs w/seed UUUGCGA)		mature microRNA				0.000143	SERPINE1,TGFB1,ZEB1
PLAT	0.394	peptidase				0.000143	BDNF,SERPINE1,TGFB1	22 (14)
aspirin		chemical drug		-1.953	bias	0.000144	APLNR,BDNF,CDKN2B,NOX4,TGFB1	31 (16)
norepinephrine		chemical - endogenous mammalian		1.387	bias	0.000147	BDNF,FOSL2,IGF1R,SERPINE1,TGFB1	22 (14)
calcitriol		chemical drug		0.97		0.00015	ADAM19,ARHGEF28,ELN,IGF1R,NOX4,PMEPA1,RUNX1T1,SPON2,TGFB1
HDGF	0.119	growth factor				0.000163	SERPINE1,TGFB1
thenoyltrifluoroacetone		chemical reagent				0.000163	SERPINE1,TGFB1	16 (7)
miR-508-3p inhibitor		chemical reagent				0.000163	SERPINE1,ZEB1
E. coli serotype 0127B8 lipopolysaccharide		chemical - endogenous non-mammalian		1.342	bias	0.000172	BDNF,ELN,GPRC5B,HAS2,IL11	19 (8)
L-triiodothyronine		chemical - endogenous mammalian		-0.078	bias	0.000177	ADAMTS5,BDNF,CDKN2B,HR,IGF1R,SERPINE1,SLC16A2,TGFB1	26 (18)
EZH2	0.108	transcription regulator		0.391		0.000178	ACKR3,CDKN2B,IGF1R,IL11,NOX4,TGFB1,ZEB1	19 (10)
RAD21	-0.061	transcription regulator				0.000182	BDNF,TGFB1,ZEB1	21 (11)
OGA	0.023	enzyme		-1.134		0.000183	ADAM19,ADAMTS5,CDKN2B,FSCN1,GFOD1,TGFB1,TSPAN12
CG		complex		1.628	bias	0.000185	APLNR,BDNF,FILIP1L,FOSL2,GREM2,HAS2,IGF1R,IL11	18 (7)
Pdgf (complex)		complex		0.911	bias	0.000192	CDKN2B,NOX4,SERPINE1,TGFB1	28 (19)
ENG	0.113	transmembrane receptor				0.000196	ELN,SERPINE1,TGFB1	17 (7)
PI3K (complex)		complex		1.091	bias	0.000197	CDKN2B,IGF1R,LEFTY2,MUC4,NOX4,SERPINE1	27 (19)
Ca2+		chemical - endogenous mammalian		-0.337	bias	0.000204	BDNF,FOSL2,IGF1R,NR5A1,SERPINE1,TGFB1	29 (17)
BMP6	-0.535	growth factor				0.000214	ADAMTS5,PMEPA1,SERPINE1,ZEB1
CGA	-0.124	other		0.152		0.000214	BDNF,HR,NR5A1,SHISA2
fingolimod phosphate		chemical - endogenous mammalian				0.000217	HAS2,SERPINE1
PLCD1	-0.134	enzyme				0.000217	TGFB1,ZEB1
miR-192-5p (and other miRNAs w/seed UGACCUA)		mature microRNA				0.000217	IGF1R,ZEB1
DLC1	-0.111	other				0.000217	CDKN2B,SERPINE1
GSC		transcription regulator				0.000217	TGFB1,ZEB1
SP1	0.106	transcription regulator	Activated	2.176	bias	0.00024	BDNF,CDKN2B,HAS2,IGF1R,MUC4,NOX4,SERPINE1,TGFB1	32 (18)
resveratrol		chemical drug		-0.686		0.00027	BDNF,FOSL2,HAS2,SERPINE1,TGFB1,ZEB1	22 (14)
rat pegylated super leptin antagonist (mutant D23L/L39A/D40A/F41A)		chemical reagent				0.000279	BDNF,IGF1R
SCUBE3	0.128	other				0.000279	SERPINE1,TGFB1
tretinoin		chemical - endogenous mammalian	Activated	3.35	bias	0.000295	ADAMTS5,AGO1,APLNR,CDKN2B,ELN,FOSL2,HAS2,IGF1R,LEFTY2,MUC4,SERPINE1,SLC16A2,SOX5,TGFB1	28 (19)
NFKBIA	0	transcription regulator		1.8		0.000313	ACKR3,ADAMTS5,FSCN1,IL11,PMEPA1,SLC16A2,TGFB1	28 (15)
FOXO4	-0.449	transcription regulator		1.091		0.000315	CDKN2B,SERPINE1,SOX5,TGFB1
ERBB3	0.139	kinase		0		0.000315	ADAM19,HAS2,IGF1R,SERPINE1	18 (9)
5-N-ethylcarboxamido adenosine		chemical reagent		0		0.000326	ACKR3,CDKN2B,SERPINE1,TGFB1	20 (7)
arsenite		chemical toxicant				0.000326	HAS2,IL1RAP,SERPINE1,TGFB1	16 (7)
OLR1	0.333	transmembrane receptor				0.000338	HAS2,NOX4,TGFB1
GFPT1	-0.006	enzyme				0.000348	HAS2,TGFB1
candesartan cilexetil		chemical drug				0.000348	NOX4,TGFB1
ESR2	0.401	ligand-dependent nuclear receptor		0.128	bias	0.00035	ACKR3,ADAMTS5,FOSL2,FSCN1,IGF1R,PMEPA1,SERPINE1,SHISA2,TGFB1	34 (16)
wortmannin		chemical drug		-1.432	bias	0.000369	BDNF,CDKN2B,HAS2,IGF1R,SERPINE1	30 (21)
Tgf beta		group	Activated	2.378		0.000375	CDKN2B,FSCN1,MUC4,NOX4,PMEPA1,SERPINE1,TGFB1	29 (15)
candesartan		chemical drug				0.000405	FOSL2,SERPINE1,TGFB1
UDP		chemical - endogenous mammalian				0.000424	HAS2,SERPINE1
RLIM	0.073	enzyme				0.000424	CDKN2B,SERPINE1	15 (7)
MFAP4	0.675	other				0.000424	SERPINE1,TGFB1
medroxyprogesterone acetate		chemical drug		1.947	bias	0.000424	BDNF,CDKN2B,IL11,LEFTY2,ROBO1,SERPINE1,TGFB1	32 (18)
benzo(a)pyrene		chemical toxicant				0.000426	HAS2,IL1RAP,NR5A1,SERPINE1,TGFB1	20 (12)
ABCB4	-0.366	transporter				0.000429	NOX4,SERPINE1,TGFB1
advanced glycation end-products		chemical - endogenous mammalian				0.000429	ROBO1,SERPINE1,TGFB1
CCN5		growth factor				0.000454	SERPINE1,TGFB1,ZEB1	15 (7)
RUNX2	0.171	transcription regulator		-1	bias	0.000459	ADAMTS5,IGF1R,SERPINE1,SOX5
mir-21		microRNA		-1.3	bias	0.00047	CDKN2B,ELN,ITK,NTN4,SOX5,TGFB1
SOX9	0.468	transcription regulator		1.982	bias	0.000473	NR5A1,SDK2,SOX5,TGFB1
MAP3K1	-0.014	kinase				0.000479	MUC4,SERPINE1,TGFB1	17 (9)
IL1		group		0.218	bias	0.000485	ADAMTS5,BDNF,IGF1R,IL11,SERPINE1,TGFB1	30 (21)
SB203580		chemical drug		-1.969	bias	0.000485	BDNF,HAS2,IL11,MUC4,NOX4,SERPINE1,TGFB1	31 (21)
TMPRSS2-ERG		fusion gene/product		1.944		0.000487	FSCN1,GPRC5B,IGF1R,ZEB1
FOXO3	0.179	transcription regulator		0.967		0.000499	CDKN2B,IGF1R,NTN4,SERPINE1,SOX5,TGFB1	13 (5)
NOX4	2.077	enzyme				0.000506	HAS2,NOX4,SERPINE1	17 (11)
DCN		other				0.000506	IGF1R,SERPINE1,TGFB1
YAP1	0.064	transcription regulator		1.982	bias	0.000507	CDKN2B,IGF1R,NR5A1,SERPINE1,TGFB1,ZEB1	24 (19)
ATP6AP2	-0.106	transporter				0.000508	NOX4,TGFB1
RB1CC1	0.053	other				0.000508	CDKN2B,SERPINE1
catecholamine		chemical - other				0.000508	MUC4,TGFB1
trientine		chemical drug				0.000508	SERPINE1,TGFB1
ITGAV	0.28	transmembrane receptor				0.000534	HAS2,SERPINE1,TGFB1	21 (13)
CAT	-0.048	enzyme				0.000534	BDNF,IGF1R,SERPINE1	18 (10)
mir-24		microRNA				0.000534	CDKN2B,SERPINE1,TGFB1	19 (7)
carbonyl cyanide m-chlorophenyl hydrazone		chemical toxicant				0.000534	IGF1R,SERPINE1,TGFB1	25 (14)
decitabine		chemical drug		1.082	bias	0.000576	BDNF,CDKN2B,FILIP1L,IL1RAP,NFASC,NR5A1,PCDH9,ROBO1,ZEB1
actinomycin D		biologic drug		-1.504	bias	0.000583	BDNF,FOSL2,IGF1R,SERPINE1,TGFB1	31 (18)
ESR1	-0.999	ligand-dependent nuclear receptor		0.166		0.000594	ACKR3,ADAMTS5,BDNF,CDKN2B,ELN,FOSL2,IGF1R,ROBO1,SAMD11,SERPINE1,SLC16A2,TGFB1	33 (17)
prostaglandin E2		chemical - endogenous mammalian		1.718		0.00062	FOSL2,FSCN1,HAS2,IGF1R,LEFTY2,TGFB1	28 (14)
telmisartan		chemical drug				0.000622	APLNR,BDNF,TGFB1	20 (11)
semaxinib		chemical drug				0.000645	ACKR3,ITK,SERPINE1,TGFB1	16 (3)
8-bromo-cAMP		chemical reagent		1.969	bias	0.000671	CDKN2B,IGF1R,IL11,LEFTY2,NR5A1,SERPINE1,TGFB1	28 (18)
CX3CL1	0.066	cytokine				0.000681	GPRC5B,SDK2,SPON2,TGFB1
ACVR1B	0.003	kinase				0.000698	LEFTY2,SERPINE1	15 (5)
MYOD1		transcription regulator				0.000714	GREM2,HAS2,PMEPA1,TGFB1,ZEB1
carbon monoxide		chemical - endogenous mammalian				0.000754	BDNF,SERPINE1,TGFB1	21 (11)
estrogen receptor		group		-1		0.00078	AGO1,BDNF,SERPINE1,TGFB1,ZEB1	20 (9)
NR3C2	0.136	ligand-dependent nuclear receptor		1.953	bias	0.000795	IGF1R,NOX4,SERPINE1,TGFB1	23 (14)
FOXG1	-0.475	transcription regulator				0.000804	CDKN2B,SERPINE1	15 (5)
PIAS4	0.028	transcription regulator				0.000804	PCDH9,SERPINE1
Mn(III)-tetrakis-(4-benzoic acid) porphyrin		chemical reagent				0.000804	SERPINE1,TGFB1	21 (10)
birabresib		chemical drug				0.000826	ACKR3,CDKN2B,PCDH9
TGFBR2	-0.036	kinase		1.417	bias	0.000848	ADAMTS5,BDNF,CDKN2B,IL1RAP,SERPINE1,TGFB1	23 (18)
EGLN1	-0.156	enzyme				0.000902	ADAMTS5,CDKN2B,TGFB1	17 (7)
FURIN	0.212	peptidase				0.000917	BDNF,TGFB1	18 (9)
farnesyl pyrophosphate		chemical - endogenous mammalian				0.000917	SERPINE1,TGFB1	18 (8)
CNR1	0.244	G-protein coupled receptor		1.414	bias	0.000923	BDNF,IGF1R,PAX5,TGFB1	22 (12)
POU5F1	0.029	transcription regulator				0.000928	ACKR3,IGF1R,LEFTY2,PMEPA1,TGFB1,ZEB1	15 (4)
COLQ	0.036	other				0.000983	ADAMTS5,BDNF,TGFB1
USF2	0.064	transcription regulator				0.00102	NR5A1,SERPINE1,TGFB1
ITGB3	1.369	transmembrane receptor				0.00102	HAS2,SERPINE1,TGFB1	21 (13)
ALK	0.569	kinase				0.00104	CDKN2B,SERPINE1	17 (6)
ITGB6	0.706	other				0.00104	SERPINE1,TGFB1	11 (3)
CAMK2D	0.05	kinase				0.00104	ADAMTS5,BDNF
SMAD6	0.577	transcription regulator				0.00104	SERPINE1,TGFB1
MYC	-0.044	transcription regulator		0.763	bias	0.00106	BDNF,CDKN2B,HAS2,IL11,IL1RAP,PAX5,PMEPA1,SERPINE1,SOX5,TGFB1,ZEB1	22 (20)
RUNX1	0.643	transcription regulator				0.00107	CDKN2B,FOSL2,FSCN1,SERPINE1,SOX5
GDF11	-0.085	growth factor				0.00116	CDKN2B,LEFTY2,TGFB1	17 (7)
tyrphostin AG 1478		chemical drug				0.00116	ELN,HAS2,IGF1R	11 (3)
Ngf		group				0.00116	BDNF,SERPINE1,TGFB1	30 (16)
mir-515		microRNA				0.00116	SERPINE1,ZEB1
miR-100-5p (and other miRNAs w/seed ACCCGUA)		mature microRNA				0.00116	IGF1R,NOX4
APOC1	-0.394	transporter				0.00116	FSCN1,ZEB1
TGAL copolymer		biologic drug				0.00116	BDNF,TGFB1
IFNG		cytokine		1.474	bias	0.00123	BDNF,CDKN2B,ELN,GPRC5B,HAS2,IGF1R,IL11,MUC4,NOX4,PHACTR1,SERPINE1,TGFB1	29 (18)
INS		other				0.00125	FOSL2,IGF1R,NOX4,TGFB1	25 (12)
SPDEF		transcription regulator				0.00125	SERPINE1,TGFB1,ZEB1	15 (7)
NOTCH1	0.057	transcription regulator		0.655		0.00126	ADAM19,IGF1R,MPZ,SERPINE1,TGFB1	17 (6)
VCAN	0.095	other		0.218		0.00128	BDNF,ELN,HAS2,TGFB1	19 (9)
fulvestrant		chemical drug		-0.626		0.00128	FOSL2,IGF1R,PAX5,TGFB1,ZEB1	23 (12)
FOS	0.746	transcription regulator		1.057	bias	0.00129	BDNF,HAS2,IL11,PMEPA1,SERPINE1,TGFB1,ZEB1	29 (17)
ponesimod		chemical drug				0.0013	HAS2,SERPINE1
PD98059		chemical - kinase inhibitor		-1.391	bias	0.0013	BDNF,CDKN2B,ELN,HAS2,IGF1R,SERPINE1,TGFB1	31 (22)
MEF2D	0.154	transcription regulator				0.0013	BDNF,TGFB1,ZEB1
TWIST1	0.026	transcription regulator		1.914	bias	0.00131	CCDC3,LEFTY2,TGFB1,ZEB1
SIRT6	0.064	enzyme				0.00135	IGF1R,SERPINE1,TGFB1	21 (13)
IGF2		growth factor				0.00136	IGF1R,IL11,SERPINE1,ZEB1	21 (15)
FGF7		growth factor				0.0014	HAS2,SERPINE1,TGFB1	26 (14)
cerivastatin		chemical drug				0.0014	IGF1R,SERPINE1,TGFB1	20 (11)
puromycin		chemical - endogenous non-mammalian				0.00144	NOX4,SERPINE1
mir-140		microRNA				0.00144	ADAMTS5,TGFB1
streptozocin		chemical drug				0.00147	IGF1R,NOX4,SERPINE1,SLC1A6,TGFB1	28 (18)
dexamethasone		chemical drug		0.723		0.00154	ACKR3,BDNF,CDKN2B,ELN,FILIP1L,FOSL2,GFOD1,IGF1R,IL11,IL1RAP,NTN4,PCDH9,SERPINE1,SPON2,TGFB1	34 (15)
estradiol benzoate		chemical drug				0.00156	BDNF,NR5A1,TGFB1	13 (5)
NTRK2	0.228	kinase				0.00162	BDNF,CDKN2B,SERPINE1	15 (6)
fingolimod		chemical drug				0.00162	BDNF,SERPINE1,TGFB1	25 (16)
SIRT1	-0.131	transcription regulator		-1.247	bias	0.00164	ADAMTS5,BDNF,CDKN2B,IGF1R,SERPINE1,ZEB1	33 (18)
glucocorticoid		chemical drug		0.374		0.00172	BDNF,HAS2,IL11,SERPINE1,TGFB1	24 (17)
JUND	0.113	transcription regulator				0.00173	BDNF,IL11,NOX4	19 (7)
PARPBP	-0.138	other				0.00175	ELN,SPON2
CaMKII		complex				0.00175	BDNF,HAS2	17 (8)
Tnf receptor		group				0.00175	SERPINE1,TGFB1	21 (10)
KLF10	0.558	transcription regulator				0.00175	SERPINE1,TGFB1
probucol		chemical drug				0.00175	SERPINE1,TGFB1	15 (7)
docosahexaenoic acid		chemical drug				0.00175	BDNF,NOX4,SERPINE1,TGFB1	25 (17)
ethanol		chemical - endogenous mammalian		-0.602	bias	0.00177	ACKR3,BDNF,FOSL2,GREM2,SERPINE1,TGFB1	31 (17)
USF1	-0.032	transcription regulator				0.00179	NR5A1,SERPINE1,TGFB1
SP2509		chemical reagent		0.277	bias	0.00185	BDNF,IL1RAP,NFASC,ROBO1,ZEB1
FOXL2	-0.478	transcription regulator				0.00186	GPRC5B,IL11,NR5A1
SEMA7A	0.105	transmembrane receptor				0.00191	ELN,TGFB1
LOX	0.401	enzyme				0.00191	ELN,IGF1R
dipyridamole		chemical drug				0.00191	BDNF,TGFB1
LEF1	-0.285	transcription regulator		1	bias	0.00197	HAS2,IGF1R,NTN4,TGFB1
MYOC		other				0.00198	FSCN1,MPZ,NFASC
sodium chloride		chemical - endogenous mammalian				0.00198	APLNR,NOX4,TGFB1
tazemetostat		chemical drug		0.277	bias	0.00203	BDNF,IL1RAP,NFASC,ROBO1,ZEB1
FOSL1	0.575	transcription regulator				0.00205	BDNF,ELN,SERPINE1
mocetinostat		chemical drug				0.00208	BDNF,SERPINE1	12 (4)
SULF2	0.166	enzyme				0.00208	ADAMTS5,TGFB1
TGFB1I1	0.334	transcription regulator				0.00208	NOX4,SERPINE1	10 (3)
NT5E	-0.218	phosphatase				0.00208	SERPINE1,TGFB1
PRKCD	0.303	kinase	Activated	2	bias	0.00209	FOSL2,MPZ,SERPINE1,ZEB1	19 (10)
IL6	0.399	cytokine		1.453	bias	0.00213	ADAMTS5,BDNF,CDKN2B,FSCN1,IL11,LEFTY2,SERPINE1,TGFB1	31 (21)
Smad		complex				0.00225	CDKN2B,SERPINE1
TNFRSF11B	0.002	transmembrane receptor				0.00225	IGF1R,IL11
PCYT1A	0.025	enzyme				0.00225	CDK18,NFASC
MAP2K1	-0.229	kinase		1.982	bias	0.00233	CDKN2B,GPRC5B,IGF1R,MPZ
RELA	0.306	transcription regulator		0.068	bias	0.00236	ADAMTS5,ELN,FSCN1,HAS2,IGF1R,TGFB1	26 (12)
valproic acid		chemical drug		-1.606		0.00241	BDNF,FSCN1,IGF1R,SERPINE1,TGFB1,ZEB1	28 (15)
cisplatin		chemical drug		1.972	bias	0.00242	ANKRD18A,CDKN2B,IGF1R,NOX4,NTN4,SERPINE1,SPON2,TGFB1	25 (17)
PDGF-AA		complex				0.00244	BDNF,TGFB1
LHX2	-0.215	transcription regulator				0.00244	BDNF,ROBO1
MAP3K3	0.349	kinase				0.00244	HAS2,TGFB1	16 (7)
JARID2	0.034	transcription regulator				0.00244	TGFB1,ZEB1
IGFBP5	-0.328	other				0.00244	MPZ,SERPINE1
P2RY2	0.037	G-protein coupled receptor				0.00244	HAS2,SERPINE1
dimethyl fumarate		chemical drug				0.00244	BDNF,SERPINE1	16 (7)
okadaic acid		chemical toxicant				0.00246	BDNF,ELN,FOSL2
mifepristone		chemical drug		-1.677		0.00248	HAS2,NOX4,ROBO1,SERPINE1,TGFB1	29 (18)
MDM2	0.051	transcription regulator				0.00254	IGF1R,NR5A1,SERPINE1	20 (7)
IgG		complex				0.00258	CDKN2B,FOSL2,PMEPA1,SERPINE1,TGFB1	22 (12)
DMRT1	1.012	transcription regulator				0.00261	IGF1R,NR5A1,TOX2
LTBP1	0.076	other				0.00263	SERPINE1,TGFB1
Creb		group				0.00272	BDNF,FSCN1,HAS2,IL11,MUC4
ZEB1	2.358	transcription regulator				0.00277	CDKN2B,SERPINE1,ZEB1	26 (11)
9-hydroxy-(S)-10,12-octadecadienoic acid		chemical - endogenous mammalian				0.00282	SERPINE1
lapachol		chemical - endogenous non-mammalian				0.00282	SERPINE1
Hdac-Rcor-Rest-Sin3a		complex				0.00282	BDNF
selective serotonin reuptake inhibitor		chemical drug				0.00282	BDNF
HAS2-AS1	0.369	other				0.00282	HAS2
danshen extract		chemical drug				0.00282	TGFB1
Ctla2a/Ctla2b		other				0.00282	TGFB1
uridine triacetate		chemical drug				0.00282	BDNF
CARF	0.076	transcription regulator				0.00282	BDNF
TSKU	0.508	other				0.00282	TGFB1
RX 77368		chemical reagent				0.00282	NOX4
Crhr		group				0.00282	BDNF
nitecapone		chemical reagent				0.00282	TGFB1
black cohosh extract		chemical drug				0.00282	SERPINE1
PRCC	0.097	other				0.00282	SERPINE1
DYNLRB1	-0.088	other				0.00282	SERPINE1
BSN	0.036	other				0.00282	BDNF
SELENOT	-0.267	enzyme				0.00282	NOX4
mir-584		microRNA				0.00282	PHACTR1
mir-617		microRNA				0.00282	SERPINE1
mir-493		microRNA				0.00282	IGF1R
miR-10396a-3p (and other miRNAs w/seed GCCCCGG)		mature microRNA				0.00282	IL11
RGS14	-0.031	enzyme				0.00282	BDNF
HCN1	1.469	ion channel				0.00282	BDNF
3,4-diaminopyridine		chemical drug				0.00282	BDNF
EBF1-FOXO1-TCF3		complex				0.00282	PAX5
GRIN2A	0.451	ion channel				0.00282	BDNF
serelaxin		biologic drug				0.00282	TGFB1
GDF10	-0.394	growth factor				0.00282	SERPINE1
LHX9		transcription regulator				0.00282	NR5A1
NTSR1	0.455	G-protein coupled receptor				0.00282	BDNF
flavanols		chemical - endogenous non-mammalian				0.00282	BDNF
EEF2	0.012	translation regulator				0.00282	BDNF
UNC0224		chemical reagent				0.00282	BDNF
PD 123177		chemical reagent				0.00282	ZEB1
dihydrotetrabenazine		chemical drug				0.00282	TGFB1
bestatin		chemical drug				0.00282	NOX4
atomoxetine		chemical drug				0.00282	BDNF
zolpidem		chemical drug				0.00282	BDNF
rivastigmine		chemical drug				0.00282	BDNF
MIR10396B		microRNA				0.00282	IL11
STAT3 inhibitor IX		chemical reagent				0.00282	HAS2
N-acetylserotonin		chemical - endogenous mammalian				0.00282	BDNF
SMAD3-EP300		complex				0.00282	SERPINE1
teneligliptin		chemical drug				0.00282	NOX4
cur61414		chemical reagent				0.00282	ADAMTS5
UTP		chemical - endogenous mammalian				0.00283	HAS2,SERPINE1	16 (7)
collagen type i (family)		group				0.00283	SERPINE1,ZEB1
stattic		chemical reagent				0.00283	HAS2,TGFB1
ADA	-0.076	enzyme				0.00283	SERPINE1,TGFB1	12 (5)
BMPR1B	-0.394	kinase				0.00283	SERPINE1,SOX5
apomorphine		chemical drug				0.00283	BDNF,IGF1R
LAMA4	-0.017	enzyme				0.00285	IGF1R,IL11,IL1RAP
CD44	2.241	other				0.00294	ACKR3,NOX4,PMEPA1,ZEB1
JUN	0.484	transcription regulator		-0.758	bias	0.003	BDNF,IGF1R,MPZ,SERPINE1,TGFB1,ZEB1	23 (16)
miR-133a-3p (and other miRNAs w/seed UUGGUCC)		mature microRNA				0.00303	FSCN1,IGF1R
methyl-beta-cyclodextrin		chemical drug				0.00303	HAS2,SERPINE1	15 (7)
PDGF BB		complex		1.432	bias	0.00311	ACKR3,IGF1R,NOX4,SERPINE1,TGFB1	24 (17)
estradiol-17beta-benzoate		chemical reagent				0.00314	BDNF,FOSL2,ROBO1,TGFB1
HGF		growth factor		-0.08	bias	0.00315	ACKR3,CDKN2B,IL11,SERPINE1,TGFB1,ZEB1	26 (18)
lipopolysaccharide		chemical drug		1.148	bias	0.00316	ACKR3,ADAMTS5,APLNR,BDNF,ELN,FSCN1,IL11,IL1RAP,NOX4,PAX5,PMEPA1,SERPINE1,SLC16A2,TGFB1,ZEB1	30 (14)
progesterone		chemical - endogenous mammalian		0.651		0.00323	BDNF,CDKN2B,LDLRAD4,LEFTY2,MPZ,TGFB1,ZEB1	25 (16)
LLGL2	0.179	other				0.00324	FSCN1,SERPINE1
SP3	0.026	transcription regulator		1.131	bias	0.00325	HAS2,IGF1R,MUC4,SERPINE1
WNT3A	-0.382	cytokine		0.507	bias	0.00327	BDNF,HAS2,PMEPA1,RUNX1T1,TGFB1	19 (7)
CD36	-0.117	transmembrane receptor				0.00327	IGF1R,IL11,SERPINE1	14 (7)
erlotinib		chemical drug				0.00327	IL11,NOX4,SERPINE1	16 (7)
cigarette smoke		chemical toxicant				0.00331	ELN,MUC4,NOX4,SERPINE1
deferoxamine		chemical drug		0.577	bias	0.00331	BDNF,ELN,SERPINE1,TGFB1	22 (14)
isobutylmethylxanthine		chemical toxicant		0.254	bias	0.00336	BDNF,IGF1R,SERPINE1,TGFB1	34 (18)
NAMPT	-0.081	cytokine				0.00336	BDNF,TGFB1,ZEB1	18 (6)
PIK3CG		kinase				0.00336	FOSL2,ITK,TGFB1
FGFR1	0.105	kinase				0.00336	ADAMTS5,HAS2,IL11
MAPK3	-0.056	kinase				0.00336	CDKN2B,ELN,FOSL2
Jnk		group		1.951	bias	0.00342	IL11,NOX4,SERPINE1,TGFB1	24 (18)
Pkc(s)		group				0.00353	BDNF,NOX4,SERPINE1,TGFB1	29 (18)
MYF6		transcription regulator				0.00354	BDNF,SERPINE1,TGFB1
ROR1	0.249	kinase				0.00368	SERPINE1,ZEB1
PRKG1	0.307	kinase				0.00368	SERPINE1,TGFB1	9 (4)
irbesartan		chemical drug				0.00368	SERPINE1,TGFB1	16 (7)
laquinimod		chemical drug				0.00373	AMZ1,NFASC,PHACTR1
N-[N-(3,5-difluorophenacetyl-L-Ala)]-S-phenylglycine t-butyl ester		chemical - protease inhibitor				0.00373	ACKR3,SERPINE1,TGFB1
Insulin		group		1.175	bias	0.00378	APLNR,BDNF,CDKN2B,IGF1R,MPZ,SERPINE1,TGFB1	29 (18)
ID2	0.47	transcription regulator	Inhibited	-2		0.00382	MPZ,SOX5,TOX2,ZEB1
atorvastatin		chemical drug		-1.966		0.00382	BDNF,NOX4,SERPINE1,TGFB1	26 (19)
HMG20A	0.098	transcription regulator				0.00382	ELN,SERPINE1,TGFB1
CCN2	0.155	growth factor				0.00382	ADAMTS5,SERPINE1,TGFB1	22 (13)
ETS1	0.778	transcription regulator				0.00388	ITK,MUC4,SERPINE1,ZEB1
CR1L	0.135	transmembrane receptor				0.00391	SERPINE1,TGFB1	21 (10)
bisindolylmaleimide I		chemical drug				0.00402	HAS2,NR5A1,SERPINE1	14 (5)
GLIS2	-0.067	transcription regulator				0.00415	SERPINE1,TGFB1
GAB2	-0.064	other				0.00415	SERPINE1,ZEB1	17 (6)
FGFR4	0.181	kinase				0.00415	SERPINE1,TGFB1	19 (7)
P38 MAPK		group		1.067	bias	0.00422	BDNF,HAS2,IL11,SERPINE1,TGFB1	22 (15)
T-5224		chemical reagent				0.00422	BDNF,FILIP1L,HAS2
AICAR		chemical - endogenous mammalian				0.00433	IGF1R,SERPINE1,TGFB1	23 (21)
BMP7	-0.341	growth factor				0.00439	IGF1R,PMEPA1,SERPINE1,TGFB1
1-palmitoyl-2-(5-oxovaleroyl)-sn-glycero-3-phosphorylcholine		chemical reagent				0.00439	PMEPA1,TGFB1
indican		chemical - endogenous mammalian				0.00439	NOX4,TGFB1	19 (7)
HOXC8	0.736	transcription regulator				0.00439	ADAM19,GREM2
epigallocatechin-gallate		chemical drug		-0.152	bias	0.00452	FOSL2,IGF1R,SERPINE1,TGFB1	25 (17)
AR	-0.03	ligand-dependent nuclear receptor		1.877	bias	0.00456	CDKN2B,IGF1R,NR5A1,PMEPA1,SERPINE1,TGFB1,ZEB1	23 (15)
L-arginine		chemical - endogenous mammalian				0.00464	SERPINE1,TGFB1	18 (9)
RCAN1	-0.136	other				0.00464	BDNF,TGFB1
SOX10	-0.157	transcription regulator				0.00464	ACKR3,MPZ
phorbol 12,13-dibutyrate		chemical - endogenous non-mammalian				0.00464	IGF1R,SERPINE1
hyaluronic acid		chemical - endogenous mammalian				0.00465	ACKR3,SERPINE1,TGFB1	22 (5)
5-hydroxytryptamine		chemical - endogenous mammalian				0.00476	BDNF,SERPINE1,TGFB1	27 (20)
AMPK		complex				0.00487	FSCN1,NOX4,SERPINE1
TGFBR1	0.029	kinase				0.00487	HAS2,LEFTY2,SERPINE1	17 (8)
crizotinib		chemical drug				0.0049	SERPINE1,ZEB1
RNASEL	0.186	enzyme				0.0049	PCDH9,ZEB1
FOSB	0.69	transcription regulator				0.0049	BDNF,SERPINE1
ACE2		peptidase				0.0049	NOX4,SERPINE1
rolipram		chemical drug				0.0049	BDNF,TGFB1	16 (7)
Growth hormone		group		1.982	bias	0.00508	FOSL2,IGF1R,NOX4,TGFB1	25 (12)
staurosporine		chemical drug				0.00509	IGF1R,IL1RAP,SERPINE1	9 (5)
TRIM37	-0.044	enzyme				0.00516	TGFB1,ZEB1
KDM2B	0.036	enzyme				0.00516	BDNF,CDKN2B
PAK2	0.214	kinase				0.00516	NOX4,ZEB1
formaldehyde		chemical - endogenous mammalian				0.00516	FOSL2,IGF1R	13 (5)
IFN Beta		group				0.0053	IL11,SERPINE1,SOX5,TGFB1	16 (7)
GATA3	-0.079	transcription regulator				0.00538	FSCN1,ITK,PAX5,TGFB1
NSUN6	-0.237	enzyme				0.00543	FSCN1,SERPINE1
NGFR	0.654	transmembrane receptor				0.00543	BDNF,SERPINE1	6 (3)
CAMK4	0.019	kinase				0.00543	BDNF,FOSL2
ARRB2	0.146	other				0.00543	SERPINE1,TGFB1	21 (10)
BTG2	0.192	transcription regulator				0.00543	NOX4,SERPINE1
mevalonic acid		chemical - endogenous mammalian				0.00543	SERPINE1,TGFB1
thalidomide		chemical drug				0.00543	SERPINE1,TGFB1	16 (7)
2-methylthio-ATP		chemical reagent				0.00563	SERPINE1
8-bromo-cyclic ADP-ribose		chemical reagent				0.00563	TGFB1
purvalanol A		chemical reagent				0.00563	ZEB1
ritanserin		chemical drug				0.00563	BDNF
loganin		chemical - endogenous non-mammalian				0.00563	NOX4
MAP3K		group				0.00563	BDNF
GST		complex				0.00563	IL11
anthocyanins		chemical drug				0.00563	BDNF
GSDMB	0.242	other				0.00563	TGFB1
Integrin alpha V beta 3		complex				0.00563	TGFB1
smilagenin		chemical drug				0.00563	BDNF
RAI1	-0.007	other				0.00563	BDNF
leteprinim		chemical drug				0.00563	TGFB1
SGS742		chemical drug				0.00563	BDNF
HIP1	0.327	other				0.00563	BDNF
abexinostat		chemical drug				0.00563	MUC4
ginsenoside Rh1		chemical - endogenous non-mammalian				0.00563	BDNF
MAPK8IP2	-0.019	other				0.00563	BDNF
HLTF	0.146	transcription regulator				0.00563	SERPINE1
mir-134		microRNA				0.00563	BDNF
PSG1	-0.504	other				0.00563	TGFB1
naphthol AS-E phosphate		chemical reagent				0.00563	HAS2
ATG12	-0.145	other				0.00563	MPZ
ING2	-0.348	transcription regulator				0.00563	SERPINE1
N-[4-chloro-3-(trifluoromethyl)phenyl]-2-propoxybenzamide		chemical reagent				0.00563	BDNF
CRTAP	0.014	other				0.00563	SERPINE1
RNF11	0.017	enzyme				0.00563	SERPINE1
PEX14	-0.039	transcription regulator				0.00563	BDNF
ZFYVE16	-0.019	other				0.00563	SERPINE1
metacept-1		chemical reagent				0.00563	CDKN2B
sarpogrelate		chemical drug				0.00563	SERPINE1
methiothepin		chemical drug				0.00563	SERPINE1
sibutramine		chemical drug				0.00563	SERPINE1
GSK2656157		chemical drug				0.00563	BDNF
HSPE1	-0.064	enzyme				0.00563	IGF1R
alsterpaullone		chemical reagent				0.00563	ZEB1
5-thio-D-glucose		chemical reagent				0.00563	TGFB1
tibolone		chemical drug				0.00563	SERPINE1
SRC	0.313	kinase				0.00569	HAS2,IGF1R,ZEB1	21 (13)
NR3C1	-0.177	ligand-dependent nuclear receptor		-1.314		0.0057	BDNF,IGF1R,IL11,IL1RAP,SERPINE1,SLC1A6,TGFB1	30 (16)
pimagedine		chemical drug				0.0057	SERPINE1,TGFB1	12 (3)
tempol		chemical drug				0.0057	SERPINE1,TGFB1	18 (9)
IL1A	-0.137	cytokine		1.925	bias	0.00577	ADAMTS5,IL11,SERPINE1,TGFB1	22 (16)
CREBBP	0.271	transcription regulator				0.00581	FOSL2,HAS2,IGF1R,MPZ,PIPOX
GSK3B	0.113	kinase				0.00581	IGF1R,MPZ,SERPINE1	18 (9)
indomethacin		chemical drug				0.00593	ADAMTS5,BDNF,HAS2,IL11	29 (20)
FGF1	0.586	growth factor				0.00594	HAS2,PMEPA1,TGFB1	19 (10)
KDM3A	0.076	transcription regulator				0.00627	ARHGEF28,SERPINE1
CYLD	-0.07	transcription regulator				0.00627	SERPINE1,TGFB1	19 (11)
AGTR1	0.186	G-protein coupled receptor				0.00627	SERPINE1,TGFB1	22 (14)
DACH1	-0.093	transcription regulator				0.00627	SERPINE1,TGFB1	12 (5)
naringenin		chemical - endogenous non-mammalian				0.00627	BDNF,TGFB1	10 (4)
tanespimycin		chemical drug				0.00633	CDKN2B,IGF1R,SERPINE1	29 (17)
Immunoglobulin		complex		-0.643		0.00642	ADAM19,ADAMTS5,APLNR,BDNF,ELN,PAX5,SAMD11,TGFB1	16 (5)
FLCN	0.064	other				0.00646	ACKR3,CDKN2B,SERPINE1
cholecalciferol		chemical - endogenous mammalian				0.00646	BDNF,SERPINE1,TGFB1	30 (20)
GBX2	-0.178	transcription regulator				0.00657	IL1RAP,ROBO1
APP	0.001	other		0.784	bias	0.00666	ADAM19,BDNF,ELN,IGF1R,PAX5,RUNX1T1,SERPINE1,TGFB1	23 (12)
NGF	-0.381	growth factor		-0.042	bias	0.00668	BDNF,FOSL2,IGF1R,TGFB1	26 (16)
GATA4	-0.227	transcription regulator				0.00668	CDKN2B,IL11,MUC4,NR5A1
SKIL	0.802	transcription regulator				0.00687	SERPINE1,ZEB1
STAT1	-0.09	transcription regulator	Activated	2	bias	0.00688	IGF1R,MUC4,NOX4,PHACTR1,TGFB1	20 (7)
SETD2	0.049	enzyme				0.00717	IGF1R,SERPINE1
HBEGF	0.485	growth factor				0.00717	ELN,ZEB1
HBB		transporter				0.00717	SERPINE1,TGFB1
cilostazol		chemical drug				0.00717	BDNF,SERPINE1	18 (9)
cyclic AMP		chemical - endogenous mammalian		0.775	bias	0.00722	BDNF,FOSL2,NR5A1,SERPINE1	26 (13)
TCF12	0.183	transcription regulator				0.00728	CDKN2B,LDLRAD4,PAX5
bleomycin		biologic drug		1.29	bias	0.00741	ACKR3,ELN,SERPINE1,TGFB1	18 (7)
ciglitazone		chemical drug				0.00743	LEFTY2,NOX4,SERPINE1
lipoxin A4		chemical - endogenous mammalian				0.00749	SERPINE1,TGFB1	18 (9)
Wnt		group				0.00749	ADAMTS5,MPZ
BMPR1A	0.025	kinase				0.00749	SERPINE1,SOX5
ADORA2B	-0.27	G-protein coupled receptor				0.00749	SERPINE1,TGFB1	18 (9)
ILK	0.125	kinase				0.00749	TGFB1,ZEB1
eflornithine		chemical drug				0.00749	CDKN2B,SERPINE1
NRG1	-0.261	growth factor				0.0075	BDNF,FSCN1,NR5A1,SERPINE1
KLF6	0.214	transcription regulator		1.195	bias	0.0075	IGF1R,NR5A1,TGFB1,ZEB1	17 (7)
LDL		complex		0.75	bias	0.00769	HAS2,IGF1R,SERPINE1,TGFB1	32 (18)
Pka		complex				0.00772	HAS2,IGF1R,MUC4	11 (3)
SOX11	0.658	transcription regulator				0.00772	ADAMTS5,MPZ,PAX5
2-amino-5-phosphonovaleric acid		chemical - other				0.00772	ADAM19,BDNF,RUNX1T1
F2		peptidase		1.94	bias	0.00779	FOSL2,HAS2,IGF1R,SERPINE1	27 (16)
CEBPB	-0.232	transcription regulator		1.038	bias	0.0078	APLNR,BDNF,CDKN2B,HAS2,SERPINE1,TGFB1	23 (15)
SMAD1	-0.118	transcription regulator				0.00781	CDKN2B,IL11	4 (2)
HDAC6	-0.041	transcription regulator				0.00781	SERPINE1,TGFB1	21 (10)
4-hydroxynonenal		chemical toxicant				0.00781	SERPINE1,TGFB1	21 (10)
CTNNB1	0.021	transcription regulator		1.947	bias	0.00795	BDNF,CDKN2B,MPZ,PCDH9,SERPINE1,SOX5,TGFB1,ZEB1	24 (16)
Hsp27		group				0.00813	NOX4,TGFB1	19 (7)
N6-cyclohexyladenosine		chemical reagent				0.00844	BDNF
mycosporine-like amino acid		chemical reagent				0.00844	HAS2
galactosylceramide		chemical - endogenous mammalian				0.00844	PAX5
Sec 5-27		chemical reagent				0.00844	TGFB1
benfotiamine		chemical drug				0.00844	NOX4
chlormethiazole		chemical drug				0.00844	TGFB1
MIR100HG		other				0.00844	SERPINE1
IGF2-AS		other				0.00844	BDNF
SLC48A1	0	transporter				0.00844	IGF1R
GLDN	0.165	other				0.00844	NFASC
avexitide		biologic drug				0.00844	NOX4
BCLAF3	0.047	other				0.00844	IL11
PRKD3	0.218	kinase				0.00844	CDKN2B
2-(3-chlorophenylamino)phenylacetic acid		chemical drug				0.00844	TGFB1
CP	1.056	enzyme				0.00844	BDNF
ESRP2	-0.035	other				0.00844	ZEB1
RADIL	0.835	other				0.00844	ZEB1
DDX28	-0.019	enzyme				0.00844	IGF1R
CADPS2	0.281	other				0.00844	BDNF
defibrotide		biologic drug				0.00844	SERPINE1
CSNK1E	0.074	kinase				0.00844	SERPINE1
SRI	-0.204	transporter				0.00844	ZEB1
NRCAM	0.304	other				0.00844	NFASC
CLCN3	-0.004	ion channel				0.00844	TGFB1
riociguat		chemical drug				0.00844	SERPINE1
miR-194-5p (miRNAs w/seed GUAACAG)		mature microRNA				0.00844	ZEB1
miR-144-3p (miRNAs w/seed ACAGUAU)		mature microRNA				0.00844	ADAMTS5
miR-224-5p (miRNAs w/seed AAGUCAC)		mature microRNA				0.00844	IL11
HSPA4	-0.124	other				0.00844	TGFB1
DIAPH3	-0.292	enzyme				0.00844	IGF1R
STK16	-0.218	kinase				0.00844	SERPINE1
EID2	-0.136	other				0.00844	CDKN2B
STRAP	-0.032	other				0.00844	SERPINE1
GJC1	-0.117	ion channel				0.00844	TGFB1
CDK5R2	-0.636	other				0.00844	BDNF
SLC14A2	0.72	transporter				0.00844	TGFB1
PRNCR1		other				0.00844	FSCN1
RAB11FIP1	-0.224	other				0.00844	ZEB1
A-66		chemical reagent				0.00844	TGFB1
N6-carboxymethyl-lysine bovine serum albumin		chemical reagent				0.00844	TGFB1
SKF-83959		chemical reagent				0.00844	BDNF
nilutamide		chemical drug				0.00844	IGF1R
mecamylamine		chemical drug				0.00844	BDNF
filipin		chemical - endogenous non-mammalian				0.00844	SERPINE1
AA-861		chemical reagent				0.00844	IGF1R
epalrestat		chemical drug				0.00844	TGFB1
cycloserine		chemical drug				0.00844	BDNF
GABA-A receptor		complex				0.00844	MPZ
pramipexole		chemical drug				0.00844	BDNF
modafinil		chemical drug				0.00844	BDNF
TTI-101		chemical drug				0.00844	SERPINE1
G141		chemical reagent				0.00844	ADAMTS5
A 71915		chemical reagent				0.00844	TGFB1
oleandrin		chemical drug				0.00844	BDNF
TWIST2	-0.308	transcription regulator				0.00846	TGFB1,ZEB1
MTA1	0.079	transcription regulator				0.00846	ACKR3,PAX5
VHL	-0.03	transcription regulator				0.00848	FILIP1L,IGF1R,NOX4
sphingosine-1-phosphate		chemical - endogenous mammalian				0.00864	HAS2,SERPINE1,TGFB1	22 (20)
LDB1	-0.011	transcription regulator		0		0.0088	GPRC5B,IL1RAP,TGFB1,ZEB1
TAZ	-0.06	enzyme				0.0088	ADAMTS5,BDNF,SERPINE1,TGFB1	22 (11)
LMO2	-0.138	transcription regulator		0		0.0089	GPRC5B,IL1RAP,TGFB1,ZEB1
CDX2	-0.818	transcription regulator				0.00896	MUC4,SOX5,TGFB1
HDAC1	-0.067	transcription regulator				0.00901	BDNF,MPZ,MUC4,SERPINE1	27 (14)
BSG	0.089	transporter				0.00914	SERPINE1,TGFB1
TIMP3	-0.104	other				0.00914	SERPINE1,TGFB1
IL11RA	-0.089	transmembrane receptor				0.00914	IL11,TGFB1
CEBPA	-0.142	transcription regulator		0.513	bias	0.00927	APLNR,HAS2,PAX5,SERPINE1,SPNS2	15 (5)
GNAQ	0.063	enzyme				0.00928	HAS2,IL11,SERPINE1	18 (11)
DGCR8	0.11	enzyme				0.00949	BDNF,MPZ
CTBP1	0.068	enzyme				0.00949	ACKR3,FSCN1
PLK1	0.061	kinase				0.00984	ACKR3,TGFB1
BRD2	0.111	kinase				0.00984	ROBO1,SOX5
bicalutamide		chemical drug				0.00984	IGF1R,PMEPA1
ziritaxestat		chemical drug				0.00984	ADAMTS5,IGF1R
methamphetamine		chemical drug				0.00996	BDNF,FOSL2,IGF1R
EP300	0.245	transcription regulator				0.01	CDKN2B,FOSL2,IGF1R,LEFTY2,PIPOX
NFkB (complex)		complex		1.423	bias	0.0101	ACKR3,BDNF,HAS2,SERPINE1,SOX5,TGFB1
MYD88	0.155	other		1	bias	0.0101	IL1RAP,NOX4,SERPINE1,TGFB1
DIO2	0.042	enzyme				0.0101	GREM2,HR,IL11
MMP1		peptidase				0.0102	SERPINE1,TGFB1
IL13		cytokine		1.228	bias	0.0104	ACKR3,BDNF,IL11,SERPINE1,TGFB1
AKT1	-0.029	kinase				0.0105	IGF1R,IL11,NOX4,SERPINE1
MOG	0.401	other				0.0106	BDNF,TGFB1
salicylic acid		chemical drug				0.0106	BDNF,TGFB1
IKBKB	-0.018	kinase		1.71	bias	0.0107	FSCN1,IL11,SLC16A2,TGFB1
EGLN		group				0.0108	FOSL2,GREM2,SERPINE1
SNAI1	-0.085	transcription regulator				0.0108	SERPINE1,TGFB1,ZEB1
UCP1		transporter				0.0112	GREM2,SERPINE1,TGFB1
13(S)-hydroxyoctadecadienoic acid		chemical - endogenous mammalian				0.0112	SERPINE1
S-18886		chemical drug				0.0112	TGFB1
IL17RC	0.217	transmembrane receptor				0.0112	TGFB1
LBX1		transcription regulator				0.0112	ZEB1
LINC00887	1.746	other				0.0112	ZEB1
ENTPD2	0.104	enzyme				0.0112	SERPINE1
SLCO1C1	0.002	transporter				0.0112	HR
LAPTM4B	0.014	other				0.0112	TGFB1
enecadin		chemical drug				0.0112	BDNF
VLDL		complex				0.0112	SERPINE1
HHIP	-0.091	other				0.0112	PAX5
UNG	-0.049	enzyme				0.0112	BDNF
DIO1		enzyme				0.0112	HR
ACTC1	0.493	enzyme				0.0112	NOX4
GALNS	0.119	enzyme				0.0112	BDNF
MZB1		other				0.0112	BDNF
SNHG16	-0.102	other				0.0112	ZEB1
GRPR	0.739	G-protein coupled receptor				0.0112	BDNF
mir-184		microRNA				0.0112	IGF1R
HAS3	-0.191	enzyme				0.0112	HAS2
ZNRD1ASP	0.506	other				0.0112	ZEB1
CYP11B2		enzyme				0.0112	IGF1R
GIPC1	0.068	other				0.0112	SERPINE1
ARSA	0.036	enzyme				0.0112	TGFB1
SIGMAR1	0.018	transmembrane receptor				0.0112	BDNF
SIGLEC1		other				0.0112	TGFB1
SERPINB7		other				0.0112	TGFB1
Pou3f1		transcription regulator				0.0112	MPZ
PPP1CC	-0.159	phosphatase				0.0112	BDNF
SYK023		chemical reagent				0.0112	CDKN2B
URB597		chemical drug				0.0112	BDNF
ibotenic acid		chemical toxicant				0.0112	BDNF
lamotrigine		chemical drug				0.0112	BDNF
deltamethrin		chemical toxicant				0.0112	BDNF
LY117018		chemical drug				0.0112	ELN
tramadol		chemical drug				0.0112	BDNF
entacapone		chemical drug				0.0112	DACT1
4-methylcatechol		chemical - endogenous mammalian				0.0112	BDNF
goserelin		biologic drug				0.0112	IGF1R
lipid peroxide		chemical - endogenous mammalian				0.0112	TGFB1
iodixanol		chemical drug				0.0112	SERPINE1
CLEC4G		other				0.0113	IL11,TGFB1
CRP		other				0.0113	SERPINE1,TGFB1
H89		chemical drug				0.0114	BDNF,IL11,SERPINE1
YY1	-0.029	transcription regulator				0.0116	BDNF,CDKN2B,HAS2,ROBO1
NFE2L2	-0.149	transcription regulator		-0.625	bias	0.0117	BDNF,ELN,SERPINE1,SLC16A2,TGFB1
SERPINF1	0.14	other				0.0117	BDNF,TGFB1
CD38	-0.122	enzyme				0.0118	NOX4,PAX5,TGFB1
TNFRSF1A	-0.142	transmembrane receptor				0.0118	BDNF,SERPINE1,TGFB1
sodium bisulfide		chemical reagent				0.0121	BDNF,NOX4
AKT2	0.038	kinase				0.0121	IGF1R,TGFB1
DICER1	0.101	enzyme		-1		0.0122	BDNF,CDKN2B,SERPINE1,TGFB1
IL1R1	-0.086	transmembrane receptor				0.0125	IL1RAP,TGFB1
rosiglitazone		chemical drug		-0.555	bias	0.0126	BDNF,HAS2,NOX4,SERPINE1,SPON2
paclitaxel		chemical drug				0.0129	ACKR3,APLNR,CDK18,IL1RAP
valsartan		chemical drug				0.0129	SERPINE1,TGFB1
fluticasone propionate		chemical drug				0.0129	FSCN1,SERPINE1,TGFB1
DIO3	0.392	enzyme				0.0129	ADAMTS5,HR,NR5A1
tamoxifen		chemical drug				0.0131	ACKR3,BDNF,HAS2,SAMD11
isoproterenol		chemical drug				0.0131	APLNR,FOSL2,TGFB1
PTGES	0.041	enzyme				0.0133	NOX4,SERPINE1
HES1	0.176	transcription regulator				0.0137	ADAMTS5,PAX5
PRKAA1	-0.136	kinase				0.0137	ACKR3,IGF1R,PMEPA1
PTH		other				0.0137	FOSL2,IL11,TGFB1
RARB	0.004	ligand-dependent nuclear receptor				0.0137	CDKN2B,SLC16A2,TGFB1
dopamine		chemical - endogenous mammalian				0.0139	BDNF,GPRC5B,IGF1R
advanced glycation end product 3		chemical - endogenous mammalian				0.014	TGFB1
salicylic acid derivative		chemical reagent				0.014	BDNF
NPAS4		transcription regulator				0.014	BDNF
elocalcitol		chemical drug				0.014	TGFB1
CHD5	0.381	enzyme				0.014	ZEB1
LINC00337	0.037	other				0.014	FSCN1
DRD1/5		group				0.014	BDNF
sGC		complex				0.014	BDNF
Miat		other				0.014	TGFB1
PCA3		other				0.014	PMEPA1
CDCA2	-0.011	other				0.014	CDKN2B
EIF3I	-0.159	translation regulator				0.014	SERPINE1
CHKA	-0.171	kinase				0.014	TGFB1
MRS 2578		chemical reagent				0.014	HAS2
miR-508-3p (miRNAs w/seed GAUUGUA)		mature microRNA				0.014	SERPINE1
miR-615-5p (and other miRNAs w/seed GGGGUCC)		mature microRNA				0.014	IGF1R
GRIN2B	-0.502	ion channel				0.014	BDNF
CTSA	0.031	peptidase				0.014	TGFB1
ICAM5		other				0.014	TGFB1
BRCA2	0.143	transcription regulator				0.014	SERPINE1
CANX	-0.009	other				0.014	NOX4
SNCG	-0.284	other				0.014	IGF1R
SSBP1	-0.286	other				0.014	TGFB1
TWSG1	-0.139	other				0.014	PAX5
JV-1-65 hGHRH(1-29)NH2		chemical reagent				0.014	IGF1R
LY379196		chemical drug				0.014	TGFB1
ifenprodil		chemical drug				0.014	BDNF
3-hydroxymorphinan		chemical - endogenous mammalian				0.014	TGFB1
DIM-C-pPhCO2Me		chemical reagent				0.014	ZEB1
tyrphostin 25		chemical drug				0.014	IGF1R
trans-aminocyclopentane-1,3-dicarboxylic acid		chemical reagent				0.014	BDNF
miR-182-5p (and other miRNAs w/seed UUGGCAA)		mature microRNA				0.0141	IGF1R,NFASC
MSC	-0.312	transcription regulator				0.0141	PAX5,PCED1B
SIN3A	0.085	transcription regulator				0.0141	BDNF,SERPINE1
CXCR4	-0.073	G-protein coupled receptor				0.0145	ACKR3,ZEB1
FOXP3	-0.007	transcription regulator				0.0148	FOSL2,IGF1R,TGFB1
2-(4-amino-1-isopropyl-1H-pyrazolo[3,4-d]pyrimidin-3-yl)-1H-indol-5-ol		chemical reagent				0.0148	GREM2,HAS2,PMEPA1
glucosamine		chemical - endogenous mammalian				0.015	HAS2,IGF1R
Ap1		complex				0.015	BDNF,SERPINE1,TGFB1
RB1	-0.214	transcription regulator				0.015	IGF1R,PMEPA1,SERPINE1,TGFB1,ZEB1
vitamin E		chemical drug				0.0154	SERPINE1,TGFB1
thyroid hormone		chemical - endogenous mammalian				0.0155	BDNF,CDKN2B,HR
4-hydroxytamoxifen		chemical drug				0.0155	FOSL2,IGF1R,ZEB1
PRKCB	0.501	kinase				0.0158	SERPINE1,TGFB1
NKX2-1	-0.609	transcription regulator				0.0159	CDKN2B,SERPINE1,TGFB1
IL1B		cytokine	Activated	2.064	bias	0.016	ADAMTS5,ELN,HAS2,IL11,IL1RAP,MUC4,SERPINE1,TGFB1
Raf		group				0.0163	HAS2,IGF1R
Mek		group				0.0165	HAS2,NOX4,SERPINE1,ZEB1
SPP1	-0.073	cytokine				0.0166	HAS2,SERPINE1,TGFB1
3-deazaneplanocin		chemical drug				0.0167	NOX4,TGFB1
selumetinib		chemical drug				0.0167	FOSL2,IGF1R
mir-133		microRNA				0.0167	FSCN1,IGF1R
N-[amino(dimethylamino)methylidene]-4-[(3aS,9bR)-8-ethoxy-7-methoxy-1,3,3a,9b-tetrahydrofuro[3,4-c]isoquinolin-5-yl]benzamide		chemical reagent				0.0168	SERPINE1
ADORA2		group				0.0168	BDNF
ERW1041E		chemical reagent				0.0168	TGFB1
EOGT	0.257	enzyme				0.0168	LEFTY2
TGX-221		chemical drug				0.0168	TGFB1
norethindrone acetate		chemical drug				0.0168	SERPINE1
mGLUR Group I		group				0.0168	BDNF
LINC00842	0.515	other				0.0168	SERPINE1
ZMIZ1	0.488	transcription regulator				0.0168	SERPINE1
CMTM7	-0.153	cytokine				0.0168	PAX5
SNHG15	-0.017	other				0.0168	CDKN2B
FOXK2	0.117	transcription regulator				0.0168	SERPINE1
PIWIL4	0.115	other				0.0168	TGFB1
AQP11	-0.237	transporter				0.0168	TGFB1
EN2	-0.198	transcription regulator				0.0168	PAX5
FG-3019		biologic drug				0.0168	TGFB1
corticotropin		biologic drug				0.0168	NR5A1
GSK690693		chemical drug				0.0168	IGF1R
peptide T		biologic drug				0.0168	TGFB1
Ampa Receptor		complex				0.0168	BDNF
T-2 toxin		chemical toxicant				0.0168	NR5A1
HSPB2		other				0.0168	TGFB1
CLDN1	0.686	other				0.0168	ZEB1
MUC2		other				0.0168	TGFB1
HAS1	-0.46	enzyme				0.0168	HAS2
miR-874-3p (miRNAs w/seed UGCCCUG)		mature microRNA				0.0168	ADAM19
HTR2C	0.06	G-protein coupled receptor				0.0168	BDNF
schizandrin B		chemical - endogenous non-mammalian				0.0168	TGFB1
NBR1	-0.018	other				0.0168	NOX4
MMP13		peptidase				0.0168	TGFB1
BDKRB1		G-protein coupled receptor				0.0168	TGFB1
SPTBN2	0.315	other				0.0168	SLC1A6
ATP6V0A2	-0.051	transporter				0.0168	TGFB1
TRIM33	0.139	transcription regulator				0.0168	SERPINE1
COL4A1	0.147	other				0.0168	TGFB1
EFEMP2	0.188	other				0.0168	ELN
PPID	-0.255	enzyme				0.0168	ZEB1
CBLC	0.208	enzyme				0.0168	NOX4
BAMBI	0.2	other				0.0168	NOX4
HSD17B3		enzyme				0.0168	NR5A1
ADAM9	-0.005	peptidase				0.0168	TGFB1
NET1	0.088	other				0.0168	SERPINE1
APOM	0.318	transporter				0.0168	TGFB1
CHCHD2	-0.264	other				0.0168	TGFB1
ambroxol		chemical drug				0.0168	TGFB1
alpha-amino-3-hydroxy-5-methyl-4-isoxazolepropionic acid		chemical reagent				0.0168	BDNF
SB-505124		chemical drug				0.0168	ZEB1
olmesartan medoxomil		chemical drug				0.0168	TGFB1
3-aminotriazole		chemical toxicant				0.0168	BDNF
emricasan		chemical drug				0.0168	TGFB1
betaxolol		chemical drug				0.0168	TGFB1
phenelzine		chemical drug				0.0168	BDNF
pyridoxamine		chemical - endogenous mammalian				0.0168	SERPINE1
6-cyano-7-nitroquinoxaline-2,3-dione		chemical reagent				0.0168	BDNF
GABA receptor		complex				0.0168	BDNF
salvianolic acid A		chemical drug				0.0168	NOX4
malondialdehyde		chemical toxicant				0.0168	TGFB1
aurintricarboxylic acid		chemical drug				0.0168	IGF1R
resiniferatoxin		chemical drug				0.0168	BDNF
alpha-hydroxyglutarate		chemical - endogenous mammalian				0.0168	ZEB1
quisqualic acid		chemical - endogenous non-mammalian				0.0168	BDNF
drospirenone		chemical drug				0.0168	LEFTY2
Lh		complex				0.0171	BDNF,GPRC5B,HAS2,NR5A1
prexasertib		chemical drug				0.0172	CDKN2B,SERPINE1
silibinin		chemical drug				0.0172	IGF1R,ZEB1
Smad2/3		group				0.0176	CDKN2B,SERPINE1
GLI1	0.791	transcription regulator		-0.555		0.0177	FAM201A,GREM2,IGF1R,SOX5,TOX2
EGR1	1.073	transcription regulator				0.0178	IGF1R,SERPINE1,TGFB1
Calcineurin protein(s)		complex				0.0181	BDNF,SERPINE1
MSTN		growth factor				0.0181	IGF1R,TGFB1
SHH	-0.419	peptidase				0.0182	NOX4,PAX5,SERPINE1
ionomycin		chemical reagent				0.0182	BDNF,PAX5,TGFB1
DNMT3A	0.228	enzyme				0.0185	MUC4,PAX5,TGFB1
JAK1	0.21	kinase				0.0186	IL11,TGFB1
ATM	0.085	kinase				0.0186	IGF1R,SERPINE1
JAG1	0.029	growth factor				0.0186	CDKN2B,TGFB1
Map3k7		kinase				0.0186	HAS2,RUNX1T1
Tnf (family)		group				0.0187	ADAMTS5,NOX4,SERPINE1
IL18		cytokine				0.019	ADAM19,ADAMTS5,FOSL2
G protein alphai		group				0.0191	FOSL2,IL11
pioglitazone		chemical drug				0.0192	HAS2,SERPINE1,TGFB1
OSMI-1		chemical reagent				0.0196	ZEB1
Alpha 1 antitrypsin		group				0.0196	ADAMTS5
CADPS	0.442	other				0.0196	BDNF
RIOX1	-0.003	enzyme				0.0196	IGF1R
ZNF652	0.132	other				0.0196	TGFB1
PTK		group				0.0196	TGFB1
GALNT4	-0.101	enzyme				0.0196	ZEB1
ASPN		other				0.0196	TGFB1
dimethyl sulfone		chemical drug				0.0196	IGF1R
penfluridol		chemical drug				0.0196	BDNF
HTR2A		G-protein coupled receptor				0.0196	BDNF
SELL		transmembrane receptor				0.0196	TGFB1
WNT2	-0.257	cytokine				0.0196	NOX4
GLO1	-0.108	enzyme				0.0196	IGF1R
PITX3	0.154	transcription regulator				0.0196	BDNF
CBR3-AS1	0.035	other				0.0196	TGFB1
LHB		other				0.0196	NR5A1
WNK1	0.562	kinase				0.0196	SERPINE1
CCL18		cytokine				0.0196	TGFB1
DRD4	0.343	G-protein coupled receptor				0.0196	NOX4
STRA6	0.241	transporter				0.0196	TGFB1
miR-673-5p (and other miRNAs w/seed UCACAGC)		mature microRNA				0.0196	MPZ
CD2AP	-0.041	other				0.0196	TGFB1
TSC22D1	0.214	transcription regulator				0.0196	SERPINE1
TBXA2R	-0.126	G-protein coupled receptor				0.0196	TGFB1
PROK1		growth factor				0.0196	IL11
ADCYAP1R1	-0.062	G-protein coupled receptor				0.0196	BDNF
FBLN5	0.431	other				0.0196	TGFB1
Brd4		kinase				0.0196	SERPINE1
selegiline		chemical drug				0.0196	BDNF
6-methyl-2-(phenylethynyl)pyridine		chemical reagent				0.0196	BDNF
2,3-dioxo-6-nitro-7-sulfamoylbenzo(f)quinoxaline		chemical reagent				0.0196	BDNF
papaverine		chemical drug				0.0196	BDNF
growth hormone releasing peptide-2		biologic drug				0.0196	IGF1R
dinoprost		chemical - endogenous mammalian				0.02	FOSL2,TGFB1
AGER	-0.119	transmembrane receptor				0.02	SERPINE1,TGFB1
FST	0.518	other				0.02	LEFTY2,ZEB1
PLG		peptidase				0.02	BDNF,SERPINE1
ZNF217	-0.035	transcription regulator				0.02	CDKN2B,PIPOX
mir-182		microRNA				0.0205	NFASC,ZEB1
EDN1	-0.376	cytokine				0.0208	ADAM19,SERPINE1,SOX5
MAP2K1/2		group				0.021	BDNF,ELN
PIK3CA	0.23	kinase				0.021	SERPINE1,TGFB1
SFTPA1		transporter				0.021	SERPINE1,TGFB1
entinostat		chemical drug				0.021	ADAMTS5,SERPINE1
folic acid		chemical - endogenous mammalian				0.021	NOX4,TGFB1
NFATC2	0.035	transcription regulator				0.021	NOX4,TGFB1,ZEB1
Gsk3		group				0.0215	FSCN1,IGF1R
FGF21	-0.797	growth factor				0.0215	SERPINE1,TGFB1
LAMP2	-0.038	enzyme				0.0215	BDNF,TGFB1
EWSR1-FLI1		fusion gene/product				0.0215	FILIP1L,IGF1R
FAS	0.197	transmembrane receptor				0.0218	FSCN1,IL1RAP,SERPINE1,TGFB1
IL2		cytokine				0.022	ADAM19,FOSL2,ITK,PAX5,SERPINE1,TGFB1
lysophosphatidylcholine		chemical - other				0.022	BDNF,SERPINE1
RETNLB		other				0.022	ELN,TGFB1
TP53	0.176	transcription regulator		1.671		0.0223	BDNF,HAS2,IGF1R,NOX4,NR5A1,ORAI2,PMEPA1,ROBO1,SERPINE1,TGFB1,ZEB1
Vhl		complex				0.0224	TGFB1
L-phenylalanine		chemical - endogenous mammalian				0.0224	BDNF
saikosaponin A		chemical reagent				0.0224	CDKN2B
FAM172A	-0.112	transcription regulator				0.0224	NR5A1
IL1F10		cytokine				0.0224	TGFB1
linsitinib		chemical drug				0.0224	SERPINE1
SLC39A8	0.637	transporter				0.0224	ADAMTS5
antisense oligonucleotide		biologic drug				0.0224	IGF1R
LTBP4	0.084	growth factor				0.0224	TGFB1
isocoumarin NM-3		chemical drug				0.0224	TGFB1
hydrogel		chemical drug				0.0224	ZEB1
BAG6	0.098	enzyme				0.0224	SERPINE1
nimbolide		chemical - endogenous non-mammalian				0.0224	IGF1R
RLN1		other				0.0224	HAS2
miR-140-5p (and other miRNAs w/seed AGUGGUU)		mature microRNA				0.0224	ADAMTS5
miR-139-5p (miRNAs w/seed CUACAGU)		mature microRNA				0.0224	IGF1R
levetiracetam		chemical drug				0.0224	BDNF
MTBP	-0.089	other				0.0224	CDKN2B
KSR1	0.071	kinase				0.0224	CDKN2B
EFEMP1	-0.21	enzyme				0.0224	SERPINE1
SLIT2	0.471	other				0.0224	ROBO1
LPA		other				0.0224	SERPINE1
PIGR		transporter				0.0224	TGFB1
CUL7	0.151	enzyme				0.0224	ZEB1
DKC1	-0.11	enzyme				0.0224	SERPINE1
SUPT5H	0.081	transcription regulator				0.0224	AGO1
SNW1	-0.064	transcription regulator				0.0224	SERPINE1
SULF1	-0.4	enzyme				0.0224	ADAMTS5
AP20187		chemical reagent				0.0224	BDNF
raclopride		chemical drug				0.0224	BDNF
GW 5074		chemical drug				0.0224	SERPINE1
venlafaxine		chemical drug				0.0224	BDNF
S42		chemical reagent				0.0224	IGF1R
N-methyl-3,4-methylenedioxyamphetamine		chemical drug				0.0224	BDNF
levofloxacin		chemical drug				0.0224	HAS2
8-(4-sulfophenyl)theophylline		chemical reagent				0.0224	TGFB1
MACROH2A1	-0.045	other				0.0225	CDKN2B,SERPINE1
FBXW7	0.165	enzyme				0.0225	SERPINE1,TGFB1
MEF2A	-0.041	transcription regulator				0.0225	BDNF,TGFB1
CHUK	-0.179	kinase				0.0229	ACKR3,IL11,SLC16A2
GNAS	0.083	enzyme				0.023	FOSL2,IL11
Interferon alpha		group		1	bias	0.0235	ADAM19,FILIP1L,FOSL2,IL11,TGFB1
curcumin		chemical drug		-1.951	bias	0.0236	ADAMTS5,BDNF,FOSL2,SERPINE1
ANGPT2		growth factor				0.0237	NOX4,SERPINE1,TGFB1
cycloheximide		chemical reagent		0.243		0.024	BDNF,FOSL2,SERPINE1,TGFB1
PP2/AG1879 tyrosine kinase inhibitor		chemical drug				0.0241	IGF1R,SERPINE1
MAPK1	0.123	kinase		1		0.0242	BDNF,FOSL2,GFOD1,SERPINE1
MAPK14	-0.127	kinase				0.0246	FOSL2,HAS2,TGFB1
LGALS1	-0.172	other				0.0246	SERPINE1,TGFB1
PRMT1	-0.187	enzyme				0.0246	SERPINE1,ZEB1
amphetamine		chemical drug				0.0246	BDNF,FOSL2
cholesterol sulfate		chemical - endogenous mammalian				0.0251	FOSL2
L-type Calcium Channel		complex				0.0251	BDNF
propargylamine		chemical reagent				0.0251	BDNF
TRIM29	0.042	transcription regulator				0.0251	ZEB1
SNHG7	0.044	other				0.0251	CDKN2B
DKK3	-0.106	cytokine				0.0251	CDKN2B
NAALADL2	0.322	other				0.0251	SPON2
MKX	0.831	transcription regulator				0.0251	SOX5
TENM1	0.382	transmembrane receptor				0.0251	SOX5
quisinostat		chemical drug				0.0251	ZEB1
idelalisib		chemical drug				0.0251	TGFB1
NDST1	0.261	enzyme				0.0251	TGFB1
DLX1	-0.711	transcription regulator				0.0251	SERPINE1
S100a7a		other				0.0251	IL11
B4GALT1	0.446	enzyme				0.0251	TGFB1
PKP2	0	other				0.0251	TGFB1
mir-455		microRNA				0.0251	RUNX1T1
UBQLN1	-0.023	other				0.0251	ZEB1
PTBP3	0.156	other				0.0251	ZEB1
ARG2	-0.027	enzyme				0.0251	NR5A1
DES	1.311	other				0.0251	TGFB1
DRD5		G-protein coupled receptor				0.0251	BDNF
DIAPH1	0.18	other				0.0251	CDKN2B
RGFP966		chemical reagent				0.0251	BDNF
ANPEP	0.37	peptidase				0.0251	TGFB1
SERPINH1	-0.056	other				0.0251	SERPINE1
SLC30A3	0.171	transporter				0.0251	BDNF
NCGC00186528		chemical reagent				0.0251	TGFB1
benazepril		chemical drug				0.0251	TGFB1
muscimol		chemical drug				0.0251	BDNF
ziprasidone		chemical drug				0.0251	BDNF
aripiprazole		chemical drug				0.0251	BDNF
L-N6-(1-iminoethyl)-lysine		chemical reagent				0.0251	TGFB1
telocinobufagin		chemical - endogenous non-mammalian				0.0251	TGFB1
CCN1	0.572	other				0.0251	SERPINE1,TGFB1
enalapril		biologic drug				0.0251	SERPINE1,TGFB1
PIK3R1	0.332	kinase				0.0257	SERPINE1,TGFB1
SMO	-0.078	G-protein coupled receptor				0.0257	IL11,SOX5
CITED2	-0.137	transcription regulator				0.0258	CDKN2B,LEFTY2,NR5A1
Tcf7		transcription regulator				0.0261	IGF1R,NTN4,TGFB1
CD40LG		cytokine				0.0262	FOSL2,FSCN1,IL1RAP,SERPINE1
TAC1	1.304	other				0.0262	SERPINE1,TGFB1
ERBB4		kinase				0.0268	ADAM19,BDNF
DSCAML1	-0.422	other				0.0268	NTN4,PAX5
TGM2	0.265	enzyme				0.027	IGF1R,TGFB1,ZEB1
F630028O10Rik		other				0.0279	TGFB1
HOXA11-AS		other				0.0279	ZEB1
ELOVL2	0.312	enzyme				0.0279	BDNF
LRRC32	0.463	other				0.0279	TGFB1
BCO2		enzyme				0.0279	SPON2
LY6K	-0.224	other				0.0279	SERPINE1
necrostatin-1		chemical reagent				0.0279	BDNF
dabrafenib		chemical drug				0.0279	TGFB1
DCLK1	-0.572	kinase				0.0279	ZEB1
PDGFA	-0.244	growth factor				0.0279	ELN
MIR320		group				0.0279	NR5A1
mir-326		microRNA				0.0279	FSCN1
mir-503		microRNA				0.0279	IGF1R
miR-138-5p (miRNAs w/seed GCUGGUG)		mature microRNA				0.0279	TGFB1
BIX 01294		chemical reagent				0.0279	BDNF
UGDH	-0.148	enzyme				0.0279	HAS2
HCRT	-0.579	other				0.0279	BDNF
LUM	-0.215	other				0.0279	TGFB1
P2RX4	0.032	ion channel				0.0279	BDNF
RELN	1.275	peptidase				0.0279	BDNF
USP37	0.1	peptidase				0.0279	BDNF
Igkv1-117		other				0.0279	FOSL2
TP53BP2	0.02	other				0.0279	ZEB1
NDUFS4	-0.279	enzyme				0.0279	TGFB1
DHH		peptidase				0.0279	NR5A1
CAMK2A	0.705	kinase				0.0279	BDNF
RCOR2	-0.077	transcription regulator				0.0279	BDNF
TDGF1	-0.165	growth factor				0.0279	LEFTY2
sulpiride		chemical drug				0.0279	TGFB1
bupivacaine		chemical drug				0.0279	FOSL2
cysteamine		chemical drug				0.0279	BDNF
cortistatin A		chemical reagent				0.0279	FOSL2
MCC950		chemical reagent				0.0279	TGFB1
midazolam		chemical drug				0.0279	BDNF
tyrphostin AG 1024		chemical drug				0.0279	NR5A1
imiquimod		chemical drug				0.0279	FSCN1,SOX5,TGFB1
nicotine		chemical drug				0.0279	BDNF,MUC4,SERPINE1
Akt		group		0.622	bias	0.0281	IGF1R,NOX4,SERPINE1,ZEB1
RGS4	-0.089	enzyme				0.0284	GFOD1,PCDH9
genistein		chemical drug		-1.684	bias	0.0288	BDNF,IGF1R,SERPINE1,TGFB1
RARG	0.047	ligand-dependent nuclear receptor				0.029	HAS2,SLC16A2
DSCAM	0.575	other				0.0296	NTN4,PAX5
ADCYAP1		other				0.0301	BDNF,GREM2,NR5A1
BMP4	-0.027	growth factor				0.0301	LEFTY2,SERPINE1,SPNS2
TAF4	0.135	transcription regulator				0.0302	BDNF,TGFB1
SERPINE1	1.176	other				0.0302	SPON2,TGFB1
mir-122		microRNA				0.0302	FOSL2,IGF1R
EHF		transcription regulator				0.0302	SERPINE1,TGFB1
tert-butyl-hydroquinone		chemical reagent				0.0302	FOSL2,SERPINE1
TCF3	0.213	transcription regulator		1.981	bias	0.0304	CDKN2B,LDLRAD4,PAX5,TOX2
let-7		microRNA				0.0304	BDNF,IGF1R,SERPINE1
BCL6	0.246	transcription regulator				0.0304	SERPINE1,SOX5,TGFB1
ganglioside GT1		chemical - endogenous mammalian				0.0306	BDNF
EPHB1	-0.251	kinase				0.0306	SERPINE1
mGluR		group				0.0306	BDNF
LRRK2	-0.21	kinase				0.0306	ORAI2
DPY30	-0.266	other				0.0306	CDKN2B
MTF1	0.056	transcription regulator				0.0306	ADAMTS5
LTB4R2	0.543	G-protein coupled receptor				0.0306	NOX4
HTR2B		G-protein coupled receptor				0.0306	TGFB1
DGCR5	0.285	other				0.0306	ZEB1
HUWE1	0.143	transcription regulator				0.0306	CDKN2B
SNHG20	-0.263	other				0.0306	ZEB1
ZFP57	0.704	transcription regulator				0.0306	MPZ
Kallikrein		group				0.0306	TGFB1
G2535		chemical reagent				0.0306	ZEB1
DAB2IP	0.107	other				0.0306	ZEB1
PDE3B	-0.061	enzyme				0.0306	SERPINE1
FOXD1	-0.269	transcription regulator				0.0306	SERPINE1
LGALS7/LGALS7B		other				0.0306	SERPINE1
SART1	0.054	other				0.0306	SERPINE1
GADD45B	0.439	other				0.0306	TGFB1
GRB10	-0.035	other				0.0306	IGF1R
ATP7A	0.16	transporter				0.0306	ELN
ENTPD1	-0.433	enzyme				0.0306	SERPINE1
ELK3	0.343	transcription regulator				0.0306	SERPINE1
CNB-001		chemical reagent				0.0306	BDNF
Ncoa6		transcription regulator				0.0306	SERPINE1
PPBP		cytokine				0.0306	SERPINE1
S100A7		other				0.0306	IL11
NEUROD2		transcription regulator				0.0306	ZEB1
CYBA	-0.363	enzyme				0.0306	SERPINE1
nedocromil sodium		chemical drug				0.0306	TGFB1
capsazepine		chemical toxicant				0.0306	IL11
Trolox C		chemical drug				0.0306	IGF1R
rosmarinic acid		chemical - endogenous non-mammalian				0.0306	BDNF
zeaxanthin		chemical drug				0.0306	SPON2
scopolamine		chemical drug				0.0306	BDNF
tyrphostin AG 1296		chemical drug				0.0306	TGFB1
lamivudine		chemical drug				0.0306	SERPINE1
flutamide		chemical drug				0.0307	NR5A1,TGFB1
15-deoxy-delta-12,14 -PGJ 2		chemical - endogenous mammalian				0.031	LEFTY2,NOX4,SERPINE1
KRAS	0.046	enzyme				0.0318	CDKN2B,ELN,IGF1R,SERPINE1,TGFB1,ZEB1
HDAC3	-0.041	transcription regulator				0.0319	MUC4,SERPINE1
olanzapine		chemical drug				0.0319	BDNF,IL1RAP
lysophosphatidic acid		chemical - other				0.0325	MPZ,SERPINE1
sirolimus		chemical drug		1.71	bias	0.0326	FSCN1,IGF1R,MPZ,SERPINE1,TGFB1
cardiotoxin		chemical - other				0.033	BDNF,SERPINE1,TGFB1
POMC	0.351	other				0.0331	FOSL2,NR5A1
Rp-8-Br-cAMPS		chemical - kinase inhibitor				0.0333	BDNF
2,2',4,4'-tetrabromodiphenyl ether		chemical reagent				0.0333	IL11
CpG ODN 1585		chemical reagent				0.0333	SPON2
FLZ		chemical drug				0.0333	BDNF
BMS-754807		chemical drug				0.0333	ELN
SERPINA3		other				0.0333	NOX4
CCL1		cytokine				0.0333	SERPINE1
SH3KBP1	0.09	other				0.0333	SERPINE1
PIAS2	0.063	transcription regulator				0.0333	CDKN2B
miR-451a (and other miRNAs w/seed AACCGUU)		mature microRNA				0.0333	ADAMTS5
miR-378a-3p (and other miRNAs w/seed CUGGACU)		mature microRNA				0.0333	IGF1R
DRD1	-0.193	G-protein coupled receptor				0.0333	BDNF
IL17RB	-0.173	transmembrane receptor				0.0333	TGFB1
USP2	0.767	peptidase				0.0333	SERPINE1
H19		other				0.0333	TGFB1
Cyp2c70		enzyme				0.0333	TGFB1
ITGA3	0.239	other				0.0333	SERPINE1
BAG3	-0.077	other				0.0333	CDKN2B
ITGB8	0.437	other				0.0333	TGFB1
NDP	-1.157	growth factor				0.0333	BDNF
brusatol		chemical reagent				0.0333	SERPINE1
biotin		chemical - endogenous mammalian				0.0333	BDNF
bisphenol A diglycidyl ether		chemical reagent				0.0333	SERPINE1
riluzole		chemical drug				0.0333	BDNF
D-sphingosine		chemical - endogenous mammalian				0.0333	SERPINE1
nicardipine		chemical drug				0.0333	BDNF
zinostatin		biologic drug				0.0333	IGF1R
tetrathiomolybdate		chemical drug				0.0333	SERPINE1
prednisolone		chemical drug				0.0334	LDLRAD4,SPON2,TGFB1
N-nitro-L-arginine methyl ester		chemical drug				0.0337	SERPINE1,TGFB1
camptothecin		chemical drug				0.0341	FSCN1,IL1RAP,LDLRAD4,SERPINE1,TGFB1
Nfat (family)		group				0.0343	NOX4,SERPINE1
SMARCA4	0.198	transcription regulator		1.969	bias	0.0347	CDKN2B,FOSL2,IL11,MPZ,SERPINE1
SOD2	-0.008	enzyme				0.0349	SERPINE1,TGFB1
ascorbic acid		chemical - endogenous mammalian				0.0349	SERPINE1,TGFB1
Brd4		kinase				0.0355	ADAM19,SPON2
spironolactone		chemical drug				0.0355	IL11,TGFB1
ZFAS1	-0.266	other				0.0361	ZEB1
trypsin		group				0.0361	ELN
Atrial Natriuretic Peptide		group				0.0361	SERPINE1
BCO1	0.549	enzyme				0.0361	SPON2
DANCR	-0.178	other				0.0361	ZEB1
iron dextran		chemical drug				0.0361	TGFB1
harmine		chemical - endogenous non-mammalian				0.0361	BDNF
Ppp2c		group				0.0361	CDKN2B
SRT1720		chemical drug				0.0361	HAS2
TCF21		transcription regulator				0.0361	NR5A1
HPGDS		enzyme				0.0361	TGFB1
CCL21		cytokine				0.0361	TGFB1
BCAR1	-0.026	enzyme				0.0361	CDKN2B
VLDLR	-0.396	transporter				0.0361	SERPINE1
TSG101	-0.107	transcription regulator				0.0361	IGF1R
PLA2G2E		enzyme				0.0361	SERPINE1
VEGFD		growth factor				0.0361	BDNF
SPINT2	-0.102	other				0.0361	TGFB1
APOC3		transporter				0.0361	TGFB1
iodoacetic acid		chemical toxicant				0.0361	TGFB1
SB 239063		chemical drug				0.0361	HAS2
methylene blue		chemical drug				0.0361	BDNF
latrunculin A		chemical toxicant				0.0361	HAS2
hormone		chemical drug				0.0361	BDNF
nordihydroguaiaretic acid		chemical drug				0.0361	IGF1R
icatibant		biologic drug				0.0361	TGFB1
ryanodine		chemical - endogenous non-mammalian				0.0361	BDNF
maxacalcitol		chemical drug				0.0361	TGFB1
S-equol		chemical drug				0.0361	SERPINE1
clofibric acid		chemical drug				0.0361	SERPINE1
INHA	-0.445	growth factor				0.0361	HAS2,SERPINE1
KITLG	-0.866	growth factor				0.0365	CDKN2B,IGF1R,IL11
CYP19A1	-0.14	enzyme				0.0368	BDNF,TGFB1
CLOCK	0.166	transcription regulator				0.0368	ARHGEF28,HAS2,ZEB1
N-acetyl-L-cysteine		chemical drug				0.0368	IGF1R,SERPINE1,TGFB1
Mapk		group				0.0374	BDNF,MUC4
MITF	-0.059	transcription regulator				0.0379	PHACTR1,SERPINE1,SOX5
dihydrotestosterone		chemical - endogenous mammalian		0.952	bias	0.038	ACKR3,ELN,IGF1R,PMEPA1,ZEB1
RHOA	-0.093	enzyme				0.038	CDKN2B,TGFB1
bortezomib		chemical drug				0.0383	IGF1R,NOX4,TGFB1
LGALS3	-0.397	other				0.0387	FSCN1,TGFB1
U46619		chemical reagent				0.0388	NOX4
moxonidine		chemical drug				0.0388	TGFB1
Ginkgo biloba		chemical drug				0.0388	BDNF
MEG3		other				0.0388	ZEB1
TGFBR		group				0.0388	NOX4
doramapimod		chemical drug				0.0388	HAS2
SNHG11	-0.03	other				0.0388	IGF1R
withaferin A		chemical reagent				0.0388	SERPINE1
LOXL1	0.122	enzyme				0.0388	ELN
TRPV1	-0.205	ion channel				0.0388	IL11
CBX2	-0.093	transcription regulator				0.0388	NR5A1
mir-373		microRNA				0.0388	SERPINE1
HNF4G		transcription regulator				0.0388	MUC4
PIAS3	0.136	transcription regulator				0.0388	CDKN2B
AIF1		other				0.0388	TGFB1
PIK3CB	-0.019	kinase				0.0388	TGFB1
MZF1	0.005	transcription regulator				0.0388	TGFB1
CDK7	-0.163	kinase				0.0388	TGFB1
ID4	-0.716	transcription regulator				0.0388	CDKN2B
ferric ammonium citrate		chemical drug				0.0388	ELN
quetiapine		chemical drug				0.0388	BDNF
manganese chloride		chemical reagent				0.0388	IGF1R
naltrindole		chemical drug				0.0388	BDNF
palmitoleic acid		chemical - endogenous mammalian				0.0388	TGFB1
N,N-dimethylarginine		chemical - endogenous mammalian				0.0388	SERPINE1
beta-1,3-glucan		chemical drug				0.0388	TGFB1
onapristone		chemical drug				0.0388	TGFB1
metformin		chemical drug				0.0397	IGF1R,SERPINE1,TGFB1
CCL2	-0.229	cytokine				0.0399	SERPINE1,TGFB1
PI3K (family)		group				0.0406	CDKN2B,SERPINE1
SPARC	-0.057	other				0.0406	SERPINE1,TGFB1
GNA15		enzyme				0.0406	ACKR3,NOX4
CAMP		other				0.0412	IL1RAP,TGFB1
GRIN3A	-0.401	ion channel				0.0412	ADAM19,BDNF
mir-10		microRNA				0.0412	IGF1R,NOX4
estrone		chemical - endogenous mammalian				0.0415	SERPINE1
(Z,E)-5-(4-ethylbenzylidine)-2-thioxothiazolidin-4-one		chemical reagent				0.0415	ZEB1
CDKN2B-AS1		other				0.0415	CDKN2B
TIFA	-0.693	other				0.0415	IL11
FNDC5	0.062	other				0.0415	BDNF
48s		complex				0.0415	IGF1R
NAE1	-0.242	enzyme				0.0415	CDKN2B
RXFP2		G-protein coupled receptor				0.0415	HR
PPP3CB	-0.063	phosphatase				0.0415	NOX4
miR-130a-3p (and other miRNAs w/seed AGUGCAA)		mature microRNA				0.0415	ZEB1
CD74	0.315	transmembrane receptor				0.0415	BDNF
CBX8	-0.328	other				0.0415	CDKN2B
CAPN3		peptidase				0.0415	NOX4
PRKRA	0.015	other				0.0415	IL11
CPEB1	0.229	translation regulator				0.0415	ZEB1
BDKRB2	0.756	G-protein coupled receptor				0.0415	TGFB1
ITIH1		other				0.0415	TGFB1
SP2	0.169	transcription regulator				0.0415	SERPINE1
EDNRA	-0.419	transmembrane receptor				0.0415	TGFB1
TOPBP1	-0.005	other				0.0415	CDKN2B
BTC		growth factor				0.0415	HAS2
GREM1	0.559	other				0.0415	ELN
KLK1	0.062	peptidase				0.0415	TGFB1
CAMKK2	0.016	kinase				0.0415	BDNF
finerenone		chemical drug				0.0415	IL11
perindopril		chemical drug				0.0415	TGFB1
ginkgolide B		chemical drug				0.0415	NOX4
mirtazapine		chemical drug				0.0415	BDNF
NAD+		chemical - endogenous mammalian				0.0415	TGFB1
aloxistatin		chemical - protease inhibitor				0.0415	IGF1R
GRN	0.14	growth factor				0.0419	ADAMTS5,TGFB1
RNASEH2B	-0.294	other				0.0426	IGF1R,IL11
STAT6	-0.073	transcription regulator				0.0428	ADAM19,FSCN1,SERPINE1,TGFB1
IL15	-0.174	cytokine				0.0428	CDKN2B,IGF1R,IL1RAP,SERPINE1
butyric acid		chemical - endogenous mammalian				0.0431	IL11,PAX5,SERPINE1,TGFB1
calcimycin		chemical reagent				0.0432	ELN,SERPINE1
mir-1		microRNA				0.0439	BDNF,IGF1R
epoprostenol		chemical - endogenous mammalian				0.0442	SERPINE1
cyclic GMP		chemical - endogenous mammalian				0.0442	SERPINE1
2-chloroadenosine		chemical reagent				0.0442	TGFB1
as605240		chemical drug				0.0442	TGFB1
Nos		group				0.0442	BDNF
THRAP3	-0.128	transcription regulator				0.0442	HAS2
MESP1		transcription regulator				0.0442	ZEB1
[truncated: 83 more rows]

## Sheet: TCam-2BMP4
© 2000-2022 QIAGEN. All rights reserved.
[truncated: 1,332 more rows]

[truncated: 3 more sheets: Comparisons >1.8 or <-1.8 Z-sco, Comm ActA_NT2_TCam2, sheet1]
